# Supplementary material for: Transcriptomic Analysis Identifies Candidate Genes Related to Intramuscular Fat Deposition and Fatty Acid Composition in the Breast Muscle of Squabs (Columba)
Source: G3 (Bethesda). 2016 May 9;6(7):2081–90. doi: 10.1534/g3.116.029793 (PMC4938661; doi:10.1534/g3.116.029793)
Supplement: Supplemental Material [file supp_g3.116.029793_FileS1.txt]

iD	Term	category	ListHits	ListTotal	PopHits	PopTotal	p	FDR	Enrichment_score	GeneID
GO:0000019	regulation of mitotic recombination	biological_process	1	854	1	18430	0	0	21.58079625	XM_005512428.1
GO:0000479	endonucleolytic cleavage of tricistronic rRNA transcript (SSU-rRNA 5.8S rRNA LSU-rRNA)	biological_process	1	854	1	18430	0	0	21.58079625	XM_005499794.1
GO:0000921	septin ring assembly	biological_process	1	854	1	18430	0	0	21.58079625	XM_005500030.1
GO:0002246	wound healing involved in inflammatory response	biological_process	1	854	1	18430	0	0	21.58079625	XM_005513114.1
GO:0002315	marginal zone B cell differentiation	biological_process	1	854	1	18430	0	0	21.58079625	XM_005512739.1
GO:0002431	Fc receptor mediated stimulatory signaling pathway	biological_process	2	854	2	18430	0	0	21.58079625	XM_005506499.1,XM_005506500.1
GO:0002513	tolerance induction to self antigen	biological_process	2	854	2	18430	0	0	21.58079625	XM_005506499.1,XM_005506500.1
GO:0002693	positive regulation of cellular extravasation	biological_process	1	854	1	18430	0	0	21.58079625	XM_005505522.1
GO:0002762	negative regulation of myeloid leukocyte differentiation	biological_process	2	854	2	18430	0	0	21.58079625	XM_005506499.1,XM_005506500.1
GO:0002774	Fc receptor mediated inhibitory signaling pathway	biological_process	2	854	2	18430	0	0	21.58079625	XM_005506499.1,XM_005506500.1
GO:0003017	lymph circulation	biological_process	1	854	1	18430	0	0	21.58079625	XM_005505090.1
GO:0003025	regulation of systemic arterial blood pressure by baroreceptor feedback	biological_process	1	854	1	18430	0	0	21.58079625	XM_005511108.1
GO:0003051	angiotensin-mediated drinking behavior	biological_process	1	854	1	18430	0	0	21.58079625	XM_005510780.1
GO:0005997	xylulose metabolic process	biological_process	1	854	1	18430	0	0	21.58079625	XM_005512492.1
GO:0006175	dATP biosynthetic process	biological_process	1	854	1	18430	0	0	21.58079625	XM_005500073.1
GO:0006226	dUMP biosynthetic process	biological_process	1	854	1	18430	0	0	21.58079625	XM_005510055.1
GO:0006258	UDP-glucose catabolic process	biological_process	1	854	1	18430	0	0	21.58079625	XM_005507800.1
GO:0006528	asparagine metabolic process	biological_process	1	854	1	18430	0	0	21.58079625	XM_005506164.1
GO:0006571	tyrosine biosynthetic process	biological_process	1	854	1	18430	0	0	21.58079625	XM_005500281.1
GO:0006666	3-keto-sphinganine metabolic process	biological_process	1	854	1	18430	0	0	21.58079625	XM_005509734.1
GO:0006927	transformed cell apoptotic process	biological_process	1	854	1	18430	0	0	21.58079625	XM_005512695.1
GO:0006991	response to sterol depletion	biological_process	2	854	2	18430	0	0	21.58079625	XM_005506499.1,XM_005506500.1
GO:0007063	regulation of sister chromatid cohesion	biological_process	1	854	1	18430	0	0	21.58079625	XM_005513183.1
GO:0007079	mitotic chromosome movement towards spindle pole	biological_process	2	854	2	18430	0	0	21.58079625	XM_005511736.1,XM_005515234.1
GO:0007127	meiosis I	biological_process	1	854	1	18430	0	0	21.58079625	XM_005510570.1
GO:0009154	purine ribonucleotide catabolic process	biological_process	1	854	1	18430	0	0	21.58079625	XM_005502799.1
GO:0009247	glycolipid biosynthetic process	biological_process	1	854	1	18430	0	0	21.58079625	XM_005507945.1
GO:0009648	photoperiodism	biological_process	1	854	1	18430	0	0	21.58079625	XM_005501344.1
GO:0009804	coumarin metabolic process	biological_process	1	854	1	18430	0	0	21.58079625	XM_005509223.1
GO:0010664	negative regulation of striated muscle cell apoptotic process	biological_process	1	854	1	18430	0	0	21.58079625	XM_005515149.1
GO:0010752	regulation of cGMP-mediated signaling	biological_process	1	854	1	18430	0	0	21.58079625	XM_005512739.1
GO:0010758	regulation of macrophage chemotaxis	biological_process	1	854	1	18430	0	0	21.58079625	XM_005512739.1
GO:0010876	lipid localization	biological_process	1	854	1	18430	0	0	21.58079625	XM_005507795.1
GO:0010918	positive regulation of mitochondrial membrane potential	biological_process	1	854	1	18430	0	0	21.58079625	XM_005507795.1
GO:0016488	farnesol catabolic process	biological_process	1	854	1	18430	0	0	21.58079625	XM_005509797.1
GO:0016999	antibiotic metabolic process	biological_process	1	854	1	18430	0	0	21.58079625	XM_005504717.1
GO:0018879	biphenyl metabolic process	biological_process	1	854	1	18430	0	0	21.58079625	XR_272453.1
GO:0018917	fluorene metabolic process	biological_process	1	854	1	18430	0	0	21.58079625	XR_272453.1
GO:0019043	establishment of viral latency	biological_process	1	854	1	18430	0	0	21.58079625	XM_005508072.1
GO:0019062	virion attachment to host cell	biological_process	2	854	2	18430	0	0	21.58079625	TCONS_00026839,XM_005511480.1
GO:0021563	glossopharyngeal nerve development	biological_process	1	854	1	18430	0	0	21.58079625	XM_005511108.1
GO:0021564	vagus nerve development	biological_process	1	854	1	18430	0	0	21.58079625	XM_005511108.1
GO:0021957	corticospinal tract morphogenesis	biological_process	1	854	1	18430	0	0	21.58079625	XM_005501531.1
GO:0022605	oogenesis stage	biological_process	3	854	3	18430	0	0	21.58079625	XM_005508144.1,XM_005508145.1,XM_005508146.1
GO:0030209	dermatan sulfate catabolic process	biological_process	1	854	1	18430	0	0	21.58079625	XM_005514160.1
GO:0030389	fructosamine metabolic process	biological_process	1	854	1	18430	0	0	21.58079625	XM_005503164.1
GO:0030393	fructoselysine metabolic process	biological_process	1	854	1	18430	0	0	21.58079625	XM_005503164.1
GO:0030826	regulation of cGMP biosynthetic process	biological_process	1	854	1	18430	0	0	21.58079625	XM_005512739.1
GO:0031161	phosphatidylinositol catabolic process	biological_process	1	854	1	18430	0	0	21.58079625	XM_005515144.1
GO:0032960	regulation of inositol trisphosphate biosynthetic process	biological_process	1	854	1	18430	0	0	21.58079625	XM_005512739.1
GO:0033490	cholesterol biosynthetic process via lathosterol	biological_process	1	854	1	18430	0	0	21.58079625	XM_005509160.1
GO:0034197	triglyceride transport	biological_process	1	854	1	18430	0	0	21.58079625	XM_005512639.1
GO:0034372	very-low-density lipoprotein particle remodeling	biological_process	1	854	1	18430	0	0	21.58079625	XM_005512639.1
GO:0035705	T-helper 17 cell chemotaxis	biological_process	1	854	1	18430	0	0	21.58079625	XM_005513114.1
GO:0035874	cellular response to copper ion starvation	biological_process	1	854	1	18430	0	0	21.58079625	XM_005510963.1
GO:0036047	peptidyl-lysine demalonylation	biological_process	1	854	1	18430	0	0	21.58079625	XM_005512530.1
GO:0036048	protein desuccinylation	biological_process	1	854	1	18430	0	0	21.58079625	XM_005512530.1
GO:0036049	peptidyl-lysine desuccinylation	biological_process	1	854	1	18430	0	0	21.58079625	XM_005512530.1
GO:0036111	very long-chain fatty-acyl-CoA metabolic process	biological_process	1	854	1	18430	0	0	21.58079625	XM_005506223.1
GO:0036112	medium-chain fatty-acyl-CoA metabolic process	biological_process	1	854	1	18430	0	0	21.58079625	XM_005506223.1
GO:0036123	histone H3-K9 dimethylation	biological_process	1	854	1	18430	0	0	21.58079625	XM_005512057.1
GO:0042492	gamma-delta T cell differentiation	biological_process	1	854	1	18430	0	0	21.58079625	XM_005506412.1
GO:0042976	activation of Janus kinase activity	biological_process	1	854	1	18430	0	0	21.58079625	XM_005512739.1
GO:0043310	negative regulation of eosinophil degranulation	biological_process	1	854	1	18430	0	0	21.58079625	XM_005513114.1
GO:0043648	dicarboxylic acid metabolic process	biological_process	1	854	1	18430	0	0	21.58079625	XM_005516137.1
GO:0045213	neurotransmitter receptor metabolic process	biological_process	1	854	1	18430	0	0	21.58079625	XM_005499100.1
GO:0045608	negative regulation of auditory receptor cell differentiation	biological_process	1	854	1	18430	0	0	21.58079625	XM_005508690.1
GO:0045655	regulation of monocyte differentiation	biological_process	1	854	1	18430	0	0	21.58079625	XM_005514889.1
GO:0045834	positive regulation of lipid metabolic process	biological_process	1	854	1	18430	0	0	21.58079625	XM_005513300.1
GO:0046081	dUTP catabolic process	biological_process	1	854	1	18430	0	0	21.58079625	XM_005510055.1
GO:0046146	tetrahydrobiopterin metabolic process	biological_process	1	854	1	18430	0	0	21.58079625	XM_005500281.1
GO:0048105	establishment of body hair planar orientation	biological_process	1	854	1	18430	0	0	21.58079625	XM_005498137.1
GO:0048560	establishment of anatomical structure orientation	biological_process	1	854	1	18430	0	0	21.58079625	XM_005506197.1
GO:0048681	negative regulation of axon regeneration	biological_process	1	854	1	18430	0	0	21.58079625	XM_005501531.1
GO:0048710	regulation of astrocyte differentiation	biological_process	1	854	1	18430	0	0	21.58079625	XM_005501531.1
GO:0048789	cytoskeletal matrix organization at active zone	biological_process	2	854	2	18430	0	0	21.58079625	TCONS_00043912,XM_005515036.1
GO:0048878	chemical homeostasis	biological_process	1	854	1	18430	0	0	21.58079625	XM_005514160.1
GO:0050703	interleukin-1 alpha secretion	biological_process	1	854	1	18430	0	0	21.58079625	XM_005508975.1
GO:0060049	regulation of protein glycosylation	biological_process	1	854	1	18430	0	0	21.58079625	XM_005499086.1
GO:0060183	apelin receptor signaling pathway	biological_process	1	854	1	18430	0	0	21.58079625	XR_272036.1
GO:0060369	positive regulation of Fc receptor mediated stimulatory signaling pathway	biological_process	2	854	2	18430	0	0	21.58079625	XM_005506499.1,XM_005506500.1
GO:0060488	orthogonal dichotomous subdivision of terminal units involved in lung branching morphogenesis	biological_process	1	854	1	18430	0	0	21.58079625	XM_005498137.1
GO:0060489	planar dichotomous subdivision of terminal units involved in lung branching morphogenesis	biological_process	1	854	1	18430	0	0	21.58079625	XM_005498137.1
GO:0060490	lateral sprouting involved in lung morphogenesis	biological_process	1	854	1	18430	0	0	21.58079625	XM_005498137.1
GO:0061326	renal tubule development	biological_process	1	854	1	18430	0	0	21.58079625	XM_005506197.1
GO:0070106	interleukin-27-mediated signaling pathway	biological_process	1	854	1	18430	0	0	21.58079625	XM_005500892.1
GO:0070304	positive regulation of stress-activated protein kinase signaling cascade	biological_process	2	854	2	18430	0	0	21.58079625	XM_005506499.1,XM_005506500.1
GO:0070447	positive regulation of oligodendrocyte progenitor proliferation	biological_process	2	854	2	18430	0	0	21.58079625	XM_005506499.1,XM_005506500.1
GO:0070667	negative regulation of mast cell proliferation	biological_process	2	854	2	18430	0	0	21.58079625	XM_005506499.1,XM_005506500.1
GO:0072619	interleukin-21 secretion	biological_process	1	854	1	18430	0	0	21.58079625	XM_005514889.1
GO:0086019	cell-cell signaling involved in cardiac conduction	biological_process	1	854	1	18430	0	0	21.58079625	XM_005503033.1
GO:0086092	regulation of the force of heart contraction by cardiac conduction	biological_process	1	854	1	18430	0	0	21.58079625	XM_005500687.1
GO:0090025	regulation of monocyte chemotaxis	biological_process	2	854	2	18430	0	0	21.58079625	XM_005506499.1,XM_005506500.1
GO:0090044	positive regulation of tubulin deacetylation	biological_process	1	854	1	18430	0	0	21.58079625	XM_005499100.1
GO:0090133	mesendoderm migration	biological_process	1	854	1	18430	0	0	21.58079625	XR_272036.1
GO:0090134	cell migration involved in mesendoderm migration	biological_process	1	854	1	18430	0	0	21.58079625	XR_272036.1
GO:0090251	protein localization involved in establishment of planar polarity	biological_process	1	854	1	18430	0	0	21.58079625	XM_005498137.1
GO:0090265	positive regulation of immune complex clearance by monocytes and macrophages	biological_process	1	854	1	18430	0	0	21.58079625	XM_005513114.1
GO:0090281	negative regulation of calcium ion import	biological_process	1	854	1	18430	0	0	21.58079625	XM_005513302.1
GO:0090297	positive regulation of mitochondrial DNA replication	biological_process	1	854	1	18430	0	0	21.58079625	XM_005507795.1
GO:0097026	dendritic cell dendrite assembly	biological_process	1	854	1	18430	0	0	21.58079625	XM_005507778.1
GO:0097115	neurexin clustering involved in presynaptic membrane assembly	biological_process	2	854	2	18430	0	0	21.58079625	TCONS_00043912,XM_005515036.1
GO:0097185	cellular response to azide	biological_process	1	854	1	18430	0	0	21.58079625	XM_005510963.1
GO:0097401	synaptic vesicle lumen acidification	biological_process	2	854	2	18430	0	0	21.58079625	XM_005509542.1,XM_005509544.1
GO:0098719	sodium ion import across plasma membrane	biological_process	1	854	1	18430	0	0	21.58079625	XM_005500687.1
GO:1900210	positive regulation of cardiolipin metabolic process	biological_process	1	854	1	18430	0	0	21.58079625	XM_005507795.1
GO:1900424	regulation of defense response to bacterium	biological_process	1	854	1	18430	0	0	21.58079625	XM_005514889.1
GO:1901256	regulation of macrophage colony-stimulating factor production	biological_process	1	854	1	18430	0	0	21.58079625	XM_005514889.1
GO:1990046	stress-induced mitochondrial fusion	biological_process	1	854	1	18430	0	0	21.58079625	XM_005507795.1
GO:1990134	epithelial cell apoptotic process involved in palatal shelf morphogenesis	biological_process	1	854	1	18430	0	0	21.58079625	XM_005506412.1
GO:2000173	negative regulation of branching morphogenesis of a nerve	biological_process	1	854	1	18430	0	0	21.58079625	XM_005502509.1
GO:2000302	positive regulation of synaptic vesicle exocytosis	biological_process	2	854	2	18430	0	0	21.58079625	TCONS_00043912,XM_005515036.1
GO:2000326	negative regulation of ligand-dependent nuclear receptor transcription coactivator activity	biological_process	1	854	1	18430	0	0	21.58079625	XM_005508072.1
GO:2000439	positive regulation of monocyte extravasation	biological_process	1	854	1	18430	0	0	21.58079625	XM_005513114.1
GO:2000451	positive regulation of CD8-positive alpha-beta T cell extravasation	biological_process	1	854	1	18430	0	0	21.58079625	XM_005513114.1
GO:2000464	positive regulation of astrocyte chemotaxis	biological_process	1	854	1	18430	0	0	21.58079625	XM_005513114.1
GO:2000491	positive regulation of hepatic stellate cell activation	biological_process	1	854	1	18430	0	0	21.58079625	XM_005500691.1
GO:2000529	positive regulation of myeloid dendritic cell chemotaxis	biological_process	1	854	1	18430	0	0	21.58079625	XM_005507778.1
GO:2000548	negative regulation of dendritic cell dendrite assembly	biological_process	1	854	1	18430	0	0	21.58079625	XM_005507778.1
GO:2001108	positive regulation of Rho guanyl-nucleotide exchange factor activity	biological_process	1	854	1	18430	0	0	21.58079625	XM_005501531.1
GO:2001182	regulation of interleukin-12 secretion	biological_process	1	854	1	18430	0	0	21.58079625	XM_005514889.1
GO:0075713	establishment of integrated proviral latency	biological_process	6	854	15	18430	2.08E-06	3.15E-05	8.632318501	TCONS_00007077,TCONS_00007078,TCONS_00029444,XM_005501740.1,XM_005508836.1,XM_005515522.1
GO:0002309	T cell proliferation involved in immune response	biological_process	3	854	5	18430	2.21E-05	0.000327043	12.94847775	XM_005508144.1,XM_005508145.1,XM_005508146.1
GO:0050663	cytokine secretion	biological_process	3	854	5	18430	2.21E-05	0.000327043	12.94847775	XM_005506499.1,XM_005506500.1,XM_005508975.1
GO:0006924	activation-induced cell death of T cells	biological_process	3	854	6	18430	6.37E-05	0.00092795	10.79039813	XM_005508144.1,XM_005508145.1,XM_005508146.1
GO:0033003	regulation of mast cell activation	biological_process	3	854	6	18430	6.37E-05	0.00092795	10.79039813	XM_005505901.1,XM_005506499.1,XM_005506500.1
GO:0061002	negative regulation of dendritic spine morphogenesis	biological_process	3	854	6	18430	6.37E-05	0.00092795	10.79039813	TCONS_00043912,XM_005512707.1,XM_005515036.1
GO:2000670	positive regulation of dendritic cell apoptotic process	biological_process	3	854	6	18430	6.37E-05	0.00092795	10.79039813	XM_005506499.1,XM_005506500.1,XM_005507856.1
GO:0009435	NAD biosynthetic process	biological_process	5	854	17	18430	7.75E-05	0.001123854	6.347293016	XM_005499781.1,XM_005499782.1,XM_005499783.1,XM_005499784.1,XM_005511621.1
GO:0002902	regulation of B cell apoptotic process	biological_process	2	854	3	18430	9.92E-05	0.001277242	14.3871975	XM_005506499.1,XM_005506500.1
GO:0006045	N-acetylglucosamine biosynthetic process	biological_process	2	854	3	18430	9.92E-05	0.001277242	14.3871975	XM_005504598.1,XM_005504599.1
GO:0006047	UDP-N-acetylglucosamine metabolic process	biological_process	2	854	3	18430	9.92E-05	0.001277242	14.3871975	XM_005504598.1,XM_005504599.1
GO:0016080	synaptic vesicle targeting	biological_process	2	854	3	18430	9.92E-05	0.001277242	14.3871975	TCONS_00043912,XM_005515036.1
GO:0019677	NAD catabolic process	biological_process	2	854	3	18430	9.92E-05	0.001277242	14.3871975	XM_005502845.1,XM_005502846.1
GO:0035710	CD4-positive alpha-beta T cell activation	biological_process	2	854	3	18430	9.92E-05	0.001277242	14.3871975	XM_005500725.1,XM_005507795.1
GO:0042776	mitochondrial ATP synthesis coupled proton transport	biological_process	2	854	3	18430	9.92E-05	0.001277242	14.3871975	XM_005507795.1,XM_005515872.1
GO:0046487	glyoxylate metabolic process	biological_process	2	854	3	18430	9.92E-05	0.001277242	14.3871975	XM_005515157.1,XM_005516137.1
GO:0050855	regulation of B cell receptor signaling pathway	biological_process	2	854	3	18430	9.92E-05	0.001277242	14.3871975	XM_005506499.1,XM_005506500.1
GO:0070668	positive regulation of mast cell proliferation	biological_process	2	854	3	18430	9.92E-05	0.001277242	14.3871975	XM_005506499.1,XM_005506500.1
GO:0097091	synaptic vesicle clustering	biological_process	2	854	3	18430	9.92E-05	0.001277242	14.3871975	TCONS_00043912,XM_005515036.1
GO:1900244	positive regulation of synaptic vesicle endocytosis	biological_process	2	854	3	18430	9.92E-05	0.001277242	14.3871975	TCONS_00043912,XM_005515036.1
GO:1902213	positive regulation of prolactin signaling pathway	biological_process	2	854	3	18430	9.92E-05	0.001277242	14.3871975	XM_005509440.1,XM_005509441.1
GO:1902532	negative regulation of intracellular signal transduction	biological_process	2	854	3	18430	9.92E-05	0.001277242	14.3871975	XM_005506499.1,XM_005506500.1
GO:0007093	mitotic cell cycle checkpoint	biological_process	7	854	33	18430	0.000101554	0.001302875	4.57774466	XM_005498227.1,XM_005498288.1,XM_005508144.1,XM_005508145.1,XM_005508146.1,XM_005510663.1,XM_005513183.1
GO:0000281	mitotic cytokinesis	biological_process	6	854	25	18430	0.000103278	0.001319754	5.179391101	XM_005500030.1,XM_005502201.1,XM_005511179.1,XM_005513051.1,XM_005513054.1,XM_005515415.1
GO:0001890	placenta development	biological_process	5	854	19	18430	0.000156926	0.001989577	5.679156909	XM_005505730.1,XM_005508144.1,XM_005508145.1,XM_005508146.1,XM_005510333.1
GO:0046718	viral entry into host cell	biological_process	7	854	36	18430	0.000195668	0.002451914	4.196265938	TCONS_00007077,TCONS_00007078,TCONS_00029444,XM_005501740.1,XM_005508836.1,XM_005510780.1,XM_005515522.1
GO:0006559	L-phenylalanine catabolic process	biological_process	4	854	13	18430	0.000199014	0.002465176	6.640245001	XM_005500281.1,XM_005502361.1,XM_005502624.1,XM_005515842.1
GO:0006911	phagocytosis engulfment	biological_process	4	854	13	18430	0.000199014	0.002465176	6.640245001	XM_005500008.1,XM_005504113.1,XM_005509542.1,XM_005509544.1
GO:0019441	tryptophan catabolic process to kynurenine	biological_process	3	854	8	18430	0.000275897	0.003365948	8.092798595	XM_005509558.1,XM_005509559.1,XM_005515023.1
GO:0051138	positive regulation of NK T cell differentiation	biological_process	3	854	8	18430	0.000275897	0.003365948	8.092798595	TCONS_00008392,TCONS_00008393,XM_005505942.1
GO:0032897	negative regulation of viral transcription	biological_process	4	854	14	18430	0.000297797	0.003619459	6.165941787	XM_005501840.1,XM_005501841.1,XM_005501842.1,XM_005513302.1
GO:0002553	histamine secretion by mast cell	biological_process	2	854	4	18430	0.000382906	0.004224898	10.79039813	XM_005506499.1,XM_005506500.1
GO:0002768	immune response-regulating cell surface receptor signaling pathway	biological_process	2	854	4	18430	0.000382906	0.004224898	10.79039813	XM_005506499.1,XM_005506500.1
GO:0006109	regulation of carbohydrate metabolic process	biological_process	2	854	4	18430	0.000382906	0.004224898	10.79039813	XM_005499747.1,XM_005499748.1
GO:0006407	rRNA export from nucleus	biological_process	2	854	4	18430	0.000382906	0.004224898	10.79039813	XM_005512870.1,XM_005512871.1
GO:0007096	regulation of exit from mitosis	biological_process	2	854	4	18430	0.000382906	0.004224898	10.79039813	XM_005498227.1,XM_005500030.1
GO:0019064	fusion of virus membrane with host plasma membrane	biological_process	2	854	4	18430	0.000382906	0.004224898	10.79039813	TCONS_00026839,XM_005511480.1
GO:0019853	L-ascorbic acid biosynthetic process	biological_process	2	854	4	18430	0.000382906	0.004224898	10.79039813	XM_005502562.1,XM_005504450.1
GO:0033674	positive regulation of kinase activity	biological_process	2	854	4	18430	0.000382906	0.004224898	10.79039813	XM_005497968.1,XM_005512428.1
GO:0034255	regulation of urea metabolic process	biological_process	2	854	4	18430	0.000382906	0.004224898	10.79039813	XM_005499747.1,XM_005499748.1
GO:0034454	microtubule anchoring at centrosome	biological_process	2	854	4	18430	0.000382906	0.004224898	10.79039813	XM_005499102.1,XM_005514168.1
GO:0038185	intracellular bile acid receptor signaling pathway	biological_process	2	854	4	18430	0.000382906	0.004224898	10.79039813	XM_005499747.1,XM_005499748.1
GO:0042713	sperm ejaculation	biological_process	2	854	4	18430	0.000382906	0.004224898	10.79039813	TCONS_00005580,XR_271904.1
GO:0045646	regulation of erythrocyte differentiation	biological_process	2	854	4	18430	0.000382906	0.004224898	10.79039813	XM_005506499.1,XM_005506500.1
GO:0070995	NADPH oxidation	biological_process	2	854	4	18430	0.000382906	0.004224898	10.79039813	XM_005498848.1,XM_005498849.1
GO:1900102	negative regulation of endoplasmic reticulum unfolded protein response	biological_process	2	854	4	18430	0.000382906	0.004224898	10.79039813	XM_005509440.1,XM_005509441.1
GO:1900170	negative regulation of glucocorticoid mediated signaling pathway	biological_process	2	854	4	18430	0.000382906	0.004224898	10.79039813	XM_005509440.1,XM_005509441.1
GO:2001242	regulation of intrinsic apoptotic signaling pathway	biological_process	2	854	4	18430	0.000382906	0.004224898	10.79039813	XM_005515443.1,XM_005515444.1
GO:2001250	positive regulation of ammonia assimilation cycle	biological_process	2	854	4	18430	0.000382906	0.004224898	10.79039813	XM_005499747.1,XM_005499748.1
GO:0045638	negative regulation of myeloid cell differentiation	biological_process	5	854	22	18430	0.000383023	0.004224898	4.904726421	TCONS_00008392,TCONS_00008393,XM_005505364.1,XM_005508690.1,XM_005512739.1
GO:0043065	positive regulation of apoptotic process	biological_process	23	854	242	18430	0.0003842	0.004224898	2.051067412	TCONS_00008392,TCONS_00008393,TCONS_00055985,TCONS_00055995,TCONS_00055996,XM_005497968.1,XM_005501237.1,XM_005501241.1,XM_005501907.1,XM_005502040.1,XM_005503271.1,XM_005505901.1,XM_005508144.1,XM_005508145.1,XM_005508146.1,XM_005509457.1,XM_005509570.1,XM_005511376.1,XM_005512695.1,XM_005513218.1,XM_005513404.1,XM_005515442.1,XM_005515652.1
GO:0097150	neuronal stem cell maintenance	biological_process	4	854	15	18430	0.000429717	0.004693497	5.754879001	XM_005499102.1,XM_005501907.1,XM_005508690.1,XM_005514168.1
GO:0000028	ribosomal small subunit assembly	biological_process	3	854	9	18430	0.000478403	0.005104547	7.193598751	XM_005508144.1,XM_005508145.1,XM_005508146.1
GO:0006572	tyrosine catabolic process	biological_process	3	854	9	18430	0.000478403	0.005104547	7.193598751	XM_005502361.1,XM_005502624.1,XM_005515842.1
GO:0042117	monocyte activation	biological_process	3	854	9	18430	0.000478403	0.005104547	7.193598751	TCONS_00024178,TCONS_00024180,XM_005514889.1
GO:0070050	neuron cellular homeostasis	biological_process	3	854	9	18430	0.000478403	0.005104547	7.193598751	XM_005498899.1,XM_005509542.1,XM_005509544.1
GO:0038083	peptidyl-tyrosine autophosphorylation	biological_process	6	854	32	18430	0.000544748	0.005774332	4.046399297	XM_005501220.1,XM_005506499.1,XM_005506500.1,XM_005512739.1,XM_005513820.1,XR_271969.1
GO:0016339	calcium-dependent cell-cell adhesion via plasma membrane cell adhesion molecules	biological_process	5	854	24	18430	0.000638246	0.0067433	4.495999219	TCONS_00043912,XM_005498170.1,XM_005498171.1,XM_005498172.1,XM_005515036.1
GO:0001817	regulation of cytokine production	biological_process	3	854	10	18430	0.000768146	0.007883858	6.474238876	XM_005506499.1,XM_005506500.1,XM_005511161.1
GO:0014021	secondary neural tube formation	biological_process	3	854	10	18430	0.000768146	0.007883858	6.474238876	TCONS_00055985,TCONS_00055995,TCONS_00055996
GO:0022027	interkinetic nuclear migration	biological_process	3	854	10	18430	0.000768146	0.007883858	6.474238876	XM_005499102.1,XM_005506691.1,XM_005514168.1
GO:0042711	maternal behavior	biological_process	3	854	10	18430	0.000768146	0.007883858	6.474238876	TCONS_00005580,XM_005509440.1,XM_005509441.1
GO:0072553	terminal button organization	biological_process	3	854	10	18430	0.000768146	0.007883858	6.474238876	TCONS_00043912,XM_005514807.1,XM_005515036.1
GO:0097119	postsynaptic density protein 95 clustering	biological_process	3	854	10	18430	0.000768146	0.007883858	6.474238876	TCONS_00043912,XM_005514807.1,XM_005515036.1
GO:0097475	motor neuron migration	biological_process	3	854	10	18430	0.000768146	0.007883858	6.474238876	TCONS_00055985,TCONS_00055995,TCONS_00055996
GO:0010613	positive regulation of cardiac muscle hypertrophy	biological_process	4	854	17	18430	0.000819563	0.008384961	5.077834412	XM_005500073.1,XM_005500280.1,XM_005500687.1,XM_005500892.1
GO:0015074	DNA integration	biological_process	7	854	44	18430	0.000825894	0.008423077	3.433308495	TCONS_00007077,TCONS_00007078,TCONS_00010966,TCONS_00029444,XM_005501740.1,XM_005508836.1,XM_005515522.1
GO:0002377	immunoglobulin production	biological_process	2	854	5	18430	0.000924186	0.008561299	8.632318501	XM_005505999.1,XM_005507496.1
GO:0002829	negative regulation of type 2 immune response	biological_process	2	854	5	18430	0.000924186	0.008561299	8.632318501	XM_005513114.1,XM_005513218.1
GO:0006020	inositol metabolic process	biological_process	2	854	5	18430	0.000924186	0.008561299	8.632318501	XM_005502849.1,XM_005511373.1
GO:0006552	leucine catabolic process	biological_process	2	854	5	18430	0.000924186	0.008561299	8.632318501	XM_005502796.1,XM_005510544.1
GO:0006742	NADP catabolic process	biological_process	2	854	5	18430	0.000924186	0.008561299	8.632318501	XM_005502845.1,XM_005502846.1
GO:0006882	cellular zinc ion homeostasis	biological_process	2	854	5	18430	0.000924186	0.008561299	8.632318501	XM_005505951.1,XM_005510857.1
GO:0032388	positive regulation of intracellular transport	biological_process	2	854	5	18430	0.000924186	0.008561299	8.632318501	XM_005509440.1,XM_005509441.1
GO:0034136	negative regulation of toll-like receptor 2 signaling pathway	biological_process	2	854	5	18430	0.000924186	0.008561299	8.632318501	XM_005506499.1,XM_005506500.1
GO:0043084	penile erection	biological_process	2	854	5	18430	0.000924186	0.008561299	8.632318501	TCONS_00005580,XR_271904.1
GO:0043276	anoikis	biological_process	2	854	5	18430	0.000924186	0.008561299	8.632318501	XM_005515443.1,XM_005515444.1
GO:0044070	regulation of anion transport	biological_process	2	854	5	18430	0.000924186	0.008561299	8.632318501	XM_005509542.1,XM_005509544.1
GO:0048496	maintenance of organ identity	biological_process	2	854	5	18430	0.000924186	0.008561299	8.632318501	XM_005503033.1,XM_005505019.1
GO:0051222	positive regulation of protein transport	biological_process	2	854	5	18430	0.000924186	0.008561299	8.632318501	XM_005509440.1,XM_005509441.1
GO:0051412	response to corticosterone	biological_process	2	854	5	18430	0.000924186	0.008561299	8.632318501	TCONS_00005580,XM_005511691.1
GO:0051645	Golgi localization	biological_process	2	854	5	18430	0.000924186	0.008561299	8.632318501	XM_005499102.1,XM_005514168.1
GO:0070857	regulation of bile acid biosynthetic process	biological_process	2	854	5	18430	0.000924186	0.008561299	8.632318501	XM_005499747.1,XM_005506490.1
GO:0071417	cellular response to organonitrogen compound	biological_process	2	854	5	18430	0.000924186	0.008561299	8.632318501	XM_005499747.1,XM_005499748.1
GO:0071468	cellular response to acidic pH	biological_process	2	854	5	18430	0.000924186	0.008561299	8.632318501	XM_005500687.1,XM_005509151.1
GO:0086064	cell communication by electrical coupling involved in cardiac conduction	biological_process	2	854	5	18430	0.000924186	0.008561299	8.632318501	XM_005503033.1,XM_005514142.1
GO:0090330	regulation of platelet aggregation	biological_process	2	854	5	18430	0.000924186	0.008561299	8.632318501	XM_005506499.1,XM_005506500.1
GO:0097114	N-methyl-D-aspartate receptor clustering	biological_process	2	854	5	18430	0.000924186	0.008561299	8.632318501	TCONS_00043912,XM_005515036.1
GO:0010942	positive regulation of cell death	biological_process	4	854	18	18430	0.001091805	0.009971204	4.795732501	XM_005501840.1,XM_005501841.1,XM_005501842.1,XM_005508143.1
GO:0032230	positive regulation of synaptic transmission GABAergic	biological_process	4	854	18	18430	0.001091805	0.009971204	4.795732501	TCONS_00043912,XM_005511518.1,XM_005514807.1,XM_005515036.1
GO:0033630	positive regulation of cell adhesion mediated by integrin	biological_process	4	854	18	18430	0.001091805	0.009971204	4.795732501	TCONS_00024178,TCONS_00024180,XM_005507778.1,XM_005512314.1
GO:0048821	erythrocyte development	biological_process	4	854	18	18430	0.001091805	0.009971204	4.795732501	XM_005508144.1,XM_005508145.1,XM_005508146.1,XM_005513218.1
GO:0006935	chemotaxis	biological_process	9	854	68	18430	0.001097595	0.009995846	2.856281857	XM_005499792.1,XM_005501679.1,XM_005506499.1,XM_005506500.1,XM_005507270.1,XM_005508072.1,XM_005512011.1,XM_005513113.1,XM_005514870.1
GO:0035089	establishment of apical/basal cell polarity	biological_process	3	854	11	18430	0.001162963	0.010415124	5.885671705	TCONS_00055985,TCONS_00055995,TCONS_00055996
GO:0043568	positive regulation of insulin-like growth factor receptor signaling pathway	biological_process	3	854	11	18430	0.001162963	0.010415124	5.885671705	XM_005500280.1,XM_005501455.1,XM_005512008.1
GO:0051492	regulation of stress fiber assembly	biological_process	3	854	11	18430	0.001162963	0.010415124	5.885671705	XM_005506197.1,XM_005512870.1,XM_005512871.1
GO:0060999	positive regulation of dendritic spine development	biological_process	3	854	11	18430	0.001162963	0.010415124	5.885671705	TCONS_00043912,XM_005503271.1,XM_005515036.1
GO:0000079	regulation of cyclin-dependent protein serine/threonine kinase activity	biological_process	6	854	37	18430	0.001362294	0.011873333	3.499588582	XM_005498686.1,XM_005505980.1,XM_005510570.1,XM_005512171.1,XM_005515922.1,XM_005515924.1
GO:0043552	positive regulation of phosphatidylinositol 3-kinase activity	biological_process	4	854	19	18430	0.001425691	0.011873333	4.543325527	XM_005506499.1,XM_005506500.1,XM_005507778.1,XM_005512739.1
GO:0034504	protein localization to nucleus	biological_process	5	854	28	18430	0.001525067	0.011873333	3.853713617	TCONS_00008392,TCONS_00008393,TCONS_00008822,TCONS_00028576,XM_005506368.1
GO:0006953	acute-phase response	biological_process	6	854	38	18430	0.001604129	0.011873333	3.407494145	XM_005500448.1,XM_005502176.1,XM_005505901.1,XM_005506121.1,XM_005507141.1,XR_272702.1
GO:0006622	protein targeting to lysosome	biological_process	3	854	12	18430	0.001680784	0.011873333	5.395199063	XM_005505942.1,XM_005511159.1,XM_005513834.1
GO:0035418	protein localization to synapse	biological_process	3	854	12	18430	0.001680784	0.011873333	5.395199063	TCONS_00043912,XM_005514807.1,XM_005515036.1
GO:0046887	positive regulation of hormone secretion	biological_process	3	854	12	18430	0.001680784	0.011873333	5.395199063	XM_005501344.1,XM_005504005.1,XM_005514286.1
GO:0050707	regulation of cytokine secretion	biological_process	3	854	12	18430	0.001680784	0.011873333	5.395199063	XM_005501264.1,XM_005506499.1,XM_005506500.1
GO:0001768	establishment of T cell polarity	biological_process	2	854	6	18430	0.001784653	0.011873333	7.193598751	XM_005507778.1,XM_005514870.1
GO:0009404	toxin metabolic process	biological_process	2	854	6	18430	0.001784653	0.011873333	7.193598751	XM_005498848.1,XM_005498849.1
GO:0010841	positive regulation of circadian sleep/wake cycle wakefulness	biological_process	2	854	6	18430	0.001784653	0.011873333	7.193598751	TCONS_00043912,XM_005515036.1
GO:0018344	protein geranylgeranylation	biological_process	2	854	6	18430	0.001784653	0.011873333	7.193598751	XM_005499100.1,XM_005506215.1
GO:0042531	positive regulation of tyrosine phosphorylation of STAT protein	biological_process	2	854	6	18430	0.001784653	0.011873333	7.193598751	XM_005506499.1,XM_005506500.1
GO:0042535	positive regulation of tumor necrosis factor biosynthetic process	biological_process	2	854	6	18430	0.001784653	0.011873333	7.193598751	XM_005501264.1,XM_005513114.1
GO:0045842	positive regulation of mitotic metaphase/anaphase transition	biological_process	2	854	6	18430	0.001784653	0.011873333	7.193598751	XM_005504227.1,XM_005511736.1
GO:0046825	regulation of protein export from nucleus	biological_process	2	854	6	18430	0.001784653	0.011873333	7.193598751	XM_005502759.1,XM_005514286.1
GO:0048133	male germ-line stem cell asymmetric division	biological_process	2	854	6	18430	0.001784653	0.011873333	7.193598751	TCONS_00008392,TCONS_00008393
GO:0050861	positive regulation of B cell receptor signaling pathway	biological_process	2	854	6	18430	0.001784653	0.011873333	7.193598751	XM_005506499.1,XM_005506500.1
GO:0051057	positive regulation of small GTPase mediated signal transduction	biological_process	2	854	6	18430	0.001784653	0.011873333	7.193598751	XM_005511112.1,XM_005516067.1
GO:0051256	mitotic spindle midzone assembly	biological_process	2	854	6	18430	0.001784653	0.011873333	7.193598751	XM_005511179.1,XM_005515415.1
GO:0070858	negative regulation of bile acid biosynthetic process	biological_process	2	854	6	18430	0.001784653	0.011873333	7.193598751	XM_005499747.1,XM_005499748.1
GO:0072014	proximal tubule development	biological_process	2	854	6	18430	0.001784653	0.011873333	7.193598751	XM_005500582.1,XM_005508690.1
GO:0090026	positive regulation of monocyte chemotaxis	biological_process	2	854	6	18430	0.001784653	0.011873333	7.193598751	XM_005508072.1,XM_005513114.1
GO:0097113	alpha-amino-3-hydroxy-5-methyl-4-isoxazole propionate selective glutamate receptor clustering	biological_process	2	854	6	18430	0.001784653	0.011873333	7.193598751	TCONS_00043912,XM_005515036.1
GO:0055007	cardiac muscle cell differentiation	biological_process	4	854	20	18430	0.00182911	0.011873333	4.316159251	XM_005500687.1,XM_005501455.1,XM_005512870.1,XM_005512871.1
GO:0033209	tumor necrosis factor-mediated signaling pathway	biological_process	5	854	29	18430	0.001848521	0.011873333	3.72082694	XM_005505522.1,XM_005508409.1,XM_005511311.1,XM_005512739.1,XM_005514585.1
GO:0000022	mitotic spindle elongation	biological_process	1	854	2	18430	0.002144765	0.011873333	10.79039813	XM_005511179.1
GO:0000915	actomyosin contractile ring assembly	biological_process	1	854	2	18430	0.002144765	0.011873333	10.79039813	XM_005515415.1
GO:0001080	nitrogen catabolite activation of transcription from RNA polymerase II promoter	biological_process	1	854	2	18430	0.002144765	0.011873333	10.79039813	XM_005499747.1
GO:0001189	RNA polymerase I transcriptional preinitiation complex assembly at the promoter for the nuclear large rRNA transcript	biological_process	1	854	2	18430	0.002144765	0.011873333	10.79039813	XM_005505033.1
GO:0001576	globoside biosynthetic process	biological_process	1	854	2	18430	0.002144765	0.011873333	10.79039813	XM_005507080.1
GO:0001766	membrane raft polarization	biological_process	1	854	2	18430	0.002144765	0.011873333	10.79039813	XM_005514870.1
GO:0002125	maternal aggressive behavior	biological_process	1	854	2	18430	0.002144765	0.011873333	10.79039813	TCONS_00005580
GO:0002277	myeloid dendritic cell activation involved in immune response	biological_process	1	854	2	18430	0.002144765	0.011873333	10.79039813	XM_005514870.1
GO:0002820	negative regulation of adaptive immune response	biological_process	1	854	2	18430	0.002144765	0.011873333	10.79039813	XM_005513302.1
GO:0003084	positive regulation of systemic arterial blood pressure	biological_process	1	854	2	18430	0.002144765	0.011873333	10.79039813	TCONS_00005580
GO:0003433	chondrocyte development involved in endochondral bone morphogenesis	biological_process	1	854	2	18430	0.002144765	0.011873333	10.79039813	XM_005500608.1
GO:0006068	ethanol catabolic process	biological_process	1	854	2	18430	0.002144765	0.011873333	10.79039813	XM_005498222.1
GO:0006227	dUDP biosynthetic process	biological_process	1	854	2	18430	0.002144765	0.011873333	10.79039813	XM_005506901.1
GO:0006233	dTDP biosynthetic process	biological_process	1	854	2	18430	0.002144765	0.011873333	10.79039813	XM_005506901.1
GO:0006266	DNA ligation	biological_process	1	854	2	18430	0.002144765	0.011873333	10.79039813	XM_005515652.1
GO:0006546	glycine catabolic process	biological_process	1	854	2	18430	0.002144765	0.011873333	10.79039813	XM_005508925.1
GO:0006558	L-phenylalanine metabolic process	biological_process	1	854	2	18430	0.002144765	0.011873333	10.79039813	XM_005500281.1
GO:0006579	amino-acid betaine catabolic process	biological_process	1	854	2	18430	0.002144765	0.011873333	10.79039813	XM_005505946.1
GO:0006584	catecholamine metabolic process	biological_process	1	854	2	18430	0.002144765	0.011873333	10.79039813	XM_005498168.1
GO:0006601	creatine biosynthetic process	biological_process	1	854	2	18430	0.002144765	0.011873333	10.79039813	XM_005509310.1
GO:0006910	phagocytosis recognition	biological_process	1	854	2	18430	0.002144765	0.011873333	10.79039813	XM_005504113.1
GO:0007290	spermatid nucleus elongation	biological_process	1	854	2	18430	0.002144765	0.011873333	10.79039813	XM_005501455.1
GO:0007342	fusion of sperm to egg plasma membrane	biological_process	1	854	2	18430	0.002144765	0.011873333	10.79039813	XM_005510525.1
GO:0007386	compartment pattern specification	biological_process	1	854	2	18430	0.002144765	0.011873333	10.79039813	XM_005508690.1
GO:0008207	C21-steroid hormone metabolic process	biological_process	1	854	2	18430	0.002144765	0.011873333	10.79039813	XM_005500333.1
GO:0008292	acetylcholine biosynthetic process	biological_process	1	854	2	18430	0.002144765	0.011873333	10.79039813	XM_005505399.1
GO:0009103	lipopolysaccharide biosynthetic process	biological_process	1	854	2	18430	0.002144765	0.011873333	10.79039813	XM_005504595.1
GO:0009156	ribonucleoside monophosphate biosynthetic process	biological_process	1	854	2	18430	0.002144765	0.011873333	10.79039813	XM_005500073.1
GO:0009186	deoxyribonucleoside diphosphate metabolic process	biological_process	1	854	2	18430	0.002144765	0.011873333	10.79039813	XM_005506829.1
GO:0009231	riboflavin biosynthetic process	biological_process	1	854	2	18430	0.002144765	0.011873333	10.79039813	XM_005499795.1
GO:0009398	FMN biosynthetic process	biological_process	1	854	2	18430	0.002144765	0.011873333	10.79039813	XM_005499795.1
GO:0009912	auditory receptor cell fate commitment	biological_process	1	854	2	18430	0.002144765	0.011873333	10.79039813	XM_005506412.1
GO:0010133	proline catabolic process to glutamate	biological_process	1	854	2	18430	0.002144765	0.011873333	10.79039813	XM_005502926.1
GO:0010560	positive regulation of glycoprotein biosynthetic process	biological_process	1	854	2	18430	0.002144765	0.011873333	10.79039813	XM_005507778.1
GO:0014036	neural crest cell fate specification	biological_process	1	854	2	18430	0.002144765	0.011873333	10.79039813	XM_005502726.1
GO:0014049	positive regulation of glutamate secretion	biological_process	1	854	2	18430	0.002144765	0.011873333	10.79039813	TCONS_00005580
GO:0014896	muscle hypertrophy	biological_process	1	854	2	18430	0.002144765	0.011873333	10.79039813	XM_005500280.1
GO:0014904	myotube cell development	biological_process	1	854	2	18430	0.002144765	0.011873333	10.79039813	XM_005500280.1
GO:0015734	taurine transport	biological_process	1	854	2	18430	0.002144765	0.011873333	10.79039813	XM_005507540.1
GO:0015798	myo-inositol transport	biological_process	1	854	2	18430	0.002144765	0.011873333	10.79039813	XM_005511373.1
GO:0016264	gap junction assembly	biological_process	1	854	2	18430	0.002144765	0.011873333	10.79039813	XM_005503033.1
GO:0019285	glycine betaine biosynthetic process from choline	biological_process	1	854	2	18430	0.002144765	0.011873333	10.79039813	XM_005506697.1
GO:0019417	sulfur oxidation	biological_process	1	854	2	18430	0.002144765	0.011873333	10.79039813	XM_005513698.1
GO:0019483	beta-alanine biosynthetic process	biological_process	1	854	2	18430	0.002144765	0.011873333	10.79039813	XM_005503888.1
GO:0019518	L-threonine catabolic process to glycine	biological_process	1	854	2	18430	0.002144765	0.011873333	10.79039813	XM_005514684.1
GO:0021768	nucleus accumbens development	biological_process	1	854	2	18430	0.002144765	0.011873333	10.79039813	XM_005513404.1
GO:0021775	smoothened signaling pathway involved in ventral spinal cord interneuron specification	biological_process	1	854	2	18430	0.002144765	0.011873333	10.79039813	XM_005508529.1
GO:0021776	smoothened signaling pathway involved in spinal cord motor neuron cell fate specification	biological_process	1	854	2	18430	0.002144765	0.011873333	10.79039813	XM_005508529.1
GO:0023041	neuronal signal transduction	biological_process	1	854	2	18430	0.002144765	0.011873333	10.79039813	XM_005515036.1
GO:0030263	apoptotic chromosome condensation	biological_process	1	854	2	18430	0.002144765	0.011873333	10.79039813	XM_005515652.1
GO:0031508	pericentric heterochromatin assembly	biological_process	1	854	2	18430	0.002144765	0.011873333	10.79039813	XM_005502150.1
GO:0032623	interleukin-2 production	biological_process	1	854	2	18430	0.002144765	0.011873333	10.79039813	XM_005507795.1
GO:0032764	negative regulation of mast cell cytokine production	biological_process	1	854	2	18430	0.002144765	0.011873333	10.79039813	XM_005513218.1
GO:0032800	receptor biosynthetic process	biological_process	1	854	2	18430	0.002144765	0.011873333	10.79039813	XM_005510780.1
GO:0033044	regulation of chromosome organization	biological_process	1	854	2	18430	0.002144765	0.011873333	10.79039813	XM_005502150.1
GO:0033387	putrescine biosynthetic process from ornithine	biological_process	1	854	2	18430	0.002144765	0.011873333	10.79039813	XM_005506834.1
GO:0033864	positive regulation of NAD(P)H oxidase activity	biological_process	1	854	2	18430	0.002144765	0.011873333	10.79039813	XM_005499795.1
GO:0034184	positive regulation of maintenance of mitotic sister chromatid cohesion	biological_process	1	854	2	18430	0.002144765	0.011873333	10.79039813	XM_005504227.1
GO:0034230	enkephalin processing	biological_process	1	854	2	18430	0.002144765	0.011873333	10.79039813	XM_005502509.1
GO:0035456	response to interferon-beta	biological_process	1	854	2	18430	0.002144765	0.011873333	10.79039813	XM_005505901.1
GO:0035627	ceramide transport	biological_process	1	854	2	18430	0.002144765	0.011873333	10.79039813	XM_005501692.1
GO:0035926	chemokine (C-C motif) ligand 2 secretion	biological_process	1	854	2	18430	0.002144765	0.011873333	10.79039813	XM_005514889.1
GO:0036334	epidermal stem cell homeostasis	biological_process	1	854	2	18430	0.002144765	0.011873333	10.79039813	XM_005501455.1
GO:0036376	sodium ion export from cell	biological_process	1	854	2	18430	0.002144765	0.011873333	10.79039813	XM_005514142.1
GO:0038165	oncostatin-M-mediated signaling pathway	biological_process	1	854	2	18430	0.002144765	0.011873333	10.79039813	XM_005500892.1
GO:0040001	establishment of mitotic spindle localization	biological_process	1	854	2	18430	0.002144765	0.011873333	10.79039813	XM_005502201.1
GO:0042249	establishment of planar polarity of embryonic epithelium	biological_process	1	854	2	18430	0.002144765	0.011873333	10.79039813	XM_005498137.1
GO:0042558	pteridine-containing compound metabolic process	biological_process	1	854	2	18430	0.002144765	0.011873333	10.79039813	XM_005500281.1
GO:0042631	cellular response to water deprivation	biological_process	1	854	2	18430	0.002144765	0.011873333	10.79039813	TCONS_00005580
GO:0042732	D-xylose metabolic process	biological_process	1	854	2	18430	0.002144765	0.011873333	10.79039813	XM_005512492.1
GO:0043380	regulation of memory T cell differentiation	biological_process	1	854	2	18430	0.002144765	0.011873333	10.79039813	XM_005513218.1
GO:0043519	regulation of myosin II filament organization	biological_process	1	854	2	18430	0.002144765	0.011873333	10.79039813	XM_005515442.1
GO:0043567	regulation of insulin-like growth factor receptor signaling pathway	biological_process	1	854	2	18430	0.002144765	0.011873333	10.79039813	XM_005498577.1
GO:0044209	AMP salvage	biological_process	1	854	2	18430	0.002144765	0.011873333	10.79039813	XM_005500073.1
GO:0044550	secondary metabolite biosynthetic process	biological_process	1	854	2	18430	0.002144765	0.011873333	10.79039813	XM_005515023.1
GO:0045132	meiotic chromosome segregation	biological_process	1	854	2	18430	0.002144765	0.011873333	10.79039813	XM_005504442.1
GO:0045161	neuronal ion channel clustering	biological_process	1	854	2	18430	0.002144765	0.011873333	10.79039813	TCONS_00043912
GO:0046177	D-gluconate catabolic process	biological_process	1	854	2	18430	0.002144765	0.011873333	10.79039813	XM_005510030.1
GO:0046296	glycolate catabolic process	biological_process	1	854	2	18430	0.002144765	0.011873333	10.79039813	XM_005515157.1
GO:0046633	alpha-beta T cell proliferation	biological_process	1	854	2	18430	0.002144765	0.011873333	10.79039813	XM_005514870.1
GO:0046952	ketone body catabolic process	biological_process	1	854	2	18430	0.002144765	0.011873333	10.79039813	XM_005511691.1
GO:0048017	inositol lipid-mediated signaling	biological_process	1	854	2	18430	0.002144765	0.011873333	10.79039813	XM_005512011.1
GO:0048588	developmental cell growth	biological_process	1	854	2	18430	0.002144765	0.011873333	10.79039813	XM_005507554.1
GO:0048861	leukemia inhibitory factor signaling pathway	biological_process	1	854	2	18430	0.002144765	0.011873333	10.79039813	XM_005500892.1
GO:0050706	regulation of interleukin-1 beta secretion	biological_process	1	854	2	18430	0.002144765	0.011873333	10.79039813	XM_005514889.1
GO:0050801	ion homeostasis	biological_process	1	854	2	18430	0.002144765	0.011873333	10.79039813	XM_005503455.1
GO:0050878	regulation of body fluid levels	biological_process	1	854	2	18430	0.002144765	0.011873333	10.79039813	XM_005505090.1
GO:0051005	negative regulation of lipoprotein lipase activity	biological_process	1	854	2	18430	0.002144765	0.011873333	10.79039813	XM_005513300.1
GO:0051127	positive regulation of actin nucleation	biological_process	1	854	2	18430	0.002144765	0.011873333	10.79039813	XM_005513302.1
GO:0051707	response to other organism	biological_process	1	854	2	18430	0.002144765	0.011873333	10.79039813	XM_005514585.1
GO:0055017	cardiac muscle tissue growth	biological_process	1	854	2	18430	0.002144765	0.011873333	10.79039813	XM_005505090.1
GO:0060011	Sertoli cell proliferation	biological_process	1	854	2	18430	0.002144765	0.011873333	10.79039813	XR_271904.1
GO:0060219	camera-type eye photoreceptor cell differentiation	biological_process	1	854	2	18430	0.002144765	0.011873333	10.79039813	XM_005506197.1
GO:0060283	negative regulation of oocyte development	biological_process	1	854	2	18430	0.002144765	0.011873333	10.79039813	XM_005500280.1
GO:0060715	syncytiotrophoblast cell differentiation involved in labyrinthine layer development	biological_process	1	854	2	18430	0.002144765	0.011873333	10.79039813	XM_005511311.1
GO:0061419	positive regulation of transcription from RNA polymerase II promoter in response to hypoxia	biological_process	1	854	2	18430	0.002144765	0.011873333	10.79039813	XM_005501278.1
GO:0061462	protein localization to lysosome	biological_process	1	854	2	18430	0.002144765	0.011873333	10.79039813	XM_005513122.1
GO:0061560	cranial ganglion formation	biological_process	1	854	2	18430	0.002144765	0.011873333	10.79039813	XM_005500280.1
GO:0070104	negative regulation of interleukin-6-mediated signaling pathway	biological_process	1	854	2	18430	0.002144765	0.011873333	10.79039813	XM_005500892.1
GO:0070120	ciliary neurotrophic factor-mediated signaling pathway	biological_process	1	854	2	18430	0.002144765	0.011873333	10.79039813	XM_005500892.1
GO:0070294	renal sodium ion absorption	biological_process	1	854	2	18430	0.002144765	0.011873333	10.79039813	XM_005503455.1
GO:0070782	phosphatidylserine exposure on apoptotic cell surface	biological_process	1	854	2	18430	0.002144765	0.011873333	10.79039813	XM_005505901.1
GO:0071436	sodium ion export	biological_process	1	854	2	18430	0.002144765	0.011873333	10.79039813	XM_005500687.1
GO:0071504	cellular response to heparin	biological_process	1	854	2	18430	0.002144765	0.011873333	10.79039813	XM_005510963.1
GO:0071578	zinc II ion transmembrane import	biological_process	1	854	2	18430	0.002144765	0.011873333	10.79039813	XM_005510857.1
GO:0071673	positive regulation of smooth muscle cell chemotaxis	biological_process	1	854	2	18430	0.002144765	0.011873333	10.79039813	XM_005503271.1
GO:0072070	loop of Henle development	biological_process	1	854	2	18430	0.002144765	0.011873333	10.79039813	XM_005508690.1
GO:0072156	distal tubule morphogenesis	biological_process	1	854	2	18430	0.002144765	0.011873333	10.79039813	XM_005503455.1
GO:0086001	cardiac muscle cell action potential	biological_process	1	854	2	18430	0.002144765	0.011873333	10.79039813	XM_005503033.1
GO:0090022	regulation of neutrophil chemotaxis	biological_process	1	854	2	18430	0.002144765	0.011873333	10.79039813	XM_005500447.1
GO:0090261	positive regulation of inclusion body assembly	biological_process	1	854	2	18430	0.002144765	0.011873333	10.79039813	XM_005509260.1
GO:0090308	regulation of methylation-dependent chromatin silencing	biological_process	1	854	2	18430	0.002144765	0.011873333	10.79039813	XM_005499769.1
GO:0090521	glomerular visceral epithelial cell migration	biological_process	1	854	2	18430	0.002144765	0.011873333	10.79039813	XM_005500030.1
GO:0097156	fasciculation of motor neuron axon	biological_process	1	854	2	18430	0.002144765	0.011873333	10.79039813	XM_005501531.1
GO:1901509	regulation of endothelial tube morphogenesis	biological_process	1	854	2	18430	0.002144765	0.011873333	10.79039813	XM_005514889.1
GO:2000058	regulation of protein ubiquitination involved in ubiquitin-dependent protein catabolic process	biological_process	1	854	2	18430	0.002144765	0.011873333	10.79039813	XM_005512739.1
GO:2000213	positive regulation of glutamate metabolic process	biological_process	1	854	2	18430	0.002144765	0.011873333	10.79039813	XM_005499747.1
GO:2000427	positive regulation of apoptotic cell clearance	biological_process	1	854	2	18430	0.002144765	0.011873333	10.79039813	XM_005504113.1
GO:2000538	positive regulation of B cell chemotaxis	biological_process	1	854	2	18430	0.002144765	0.011873333	10.79039813	XM_005512739.1
GO:0001736	establishment of planar polarity	biological_process	4	854	21	18430	0.002310128	0.012701776	4.110627858	TCONS_00055985,TCONS_00055995,TCONS_00055996,XM_005498137.1
GO:0006995	cellular response to nitrogen starvation	biological_process	3	854	13	18430	0.002339349	0.012797151	4.980183751	TCONS_00025621,XM_005508669.1,XR_272689.1
GO:0016337	single organismal cell-cell adhesion	biological_process	11	854	101	18430	0.002445866	0.013357238	2.35038375	TCONS_00055985,TCONS_00055995,TCONS_00055996,XM_005498170.1,XM_005498171.1,XM_005498172.1,XM_005503033.1,XM_005505019.1,XM_005507997.1,XM_005509329.1,XM_005514807.1
GO:1902187	negative regulation of viral release from host cell	biological_process	4	854	22	18430	0.002876924	0.015632091	3.923781137	XM_005501840.1,XM_005501841.1,XM_005501842.1,XM_005513302.1
GO:0006082	organic acid metabolic process	biological_process	2	854	7	18430	0.003015735	0.015776492	6.165941787	XM_005498848.1,XM_005498849.1
GO:0009743	response to carbohydrate	biological_process	2	854	7	18430	0.003015735	0.015776492	6.165941787	XM_005506499.1,XM_005506500.1
GO:0019509	L-methionine biosynthetic process from methylthioadenosine	biological_process	2	854	7	18430	0.003015735	0.015776492	6.165941787	XM_005510543.1,XR_271943.1
GO:0030104	water homeostasis	biological_process	2	854	7	18430	0.003015735	0.015776492	6.165941787	XM_005500280.1,XM_005511142.1
GO:0035873	lactate transmembrane transport	biological_process	2	854	7	18430	0.003015735	0.015776492	6.165941787	XM_005505609.1,XM_005505611.1
GO:0043304	regulation of mast cell degranulation	biological_process	2	854	7	18430	0.003015735	0.015776492	6.165941787	XM_005506499.1,XM_005506500.1
GO:0043666	regulation of phosphoprotein phosphatase activity	biological_process	2	854	7	18430	0.003015735	0.015776492	6.165941787	XM_005512870.1,XM_005512871.1
GO:0046951	ketone body biosynthetic process	biological_process	2	854	7	18430	0.003015735	0.015776492	6.165941787	XM_005511691.1,XM_005513462.1
GO:0050848	regulation of calcium-mediated signaling	biological_process	2	854	7	18430	0.003015735	0.015776492	6.165941787	XM_005502562.1,XM_005512739.1
GO:0060252	positive regulation of glial cell proliferation	biological_process	2	854	7	18430	0.003015735	0.015776492	6.165941787	XM_005506499.1,XM_005506500.1
GO:0070886	positive regulation of calcineurin-NFAT signaling cascade	biological_process	2	854	7	18430	0.003015735	0.015776492	6.165941787	XM_005500280.1,XM_005500687.1
GO:0071539	protein localization to centrosome	biological_process	2	854	7	18430	0.003015735	0.015776492	6.165941787	XM_005499102.1,XM_005514168.1
GO:0090045	positive regulation of deacetylase activity	biological_process	2	854	7	18430	0.003015735	0.015776492	6.165941787	XM_005499100.1,XM_005508072.1
GO:1900029	positive regulation of ruffle assembly	biological_process	2	854	7	18430	0.003015735	0.015776492	6.165941787	TCONS_00043912,XM_005515036.1
GO:1901475	pyruvate transmembrane transport	biological_process	2	854	7	18430	0.003015735	0.015776492	6.165941787	XM_005505609.1,XM_005505611.1
GO:1902533	positive regulation of intracellular signal transduction	biological_process	2	854	7	18430	0.003015735	0.015776492	6.165941787	TCONS_00043912,XM_005515036.1
GO:0050727	regulation of inflammatory response	biological_process	5	854	32	18430	0.003133519	0.016325204	3.371999415	XM_005506499.1,XM_005506500.1,XM_005511030.1,XM_005513218.1,XM_005514889.1
GO:0017144	drug metabolic process	biological_process	3	854	14	18430	0.00315597	0.016325204	4.62445634	XM_005498848.1,XM_005498849.1,XM_005509223.1
GO:0035879	plasma membrane lactate transport	biological_process	3	854	14	18430	0.00315597	0.016325204	4.62445634	XM_005503084.1,XM_005505609.1,XM_005505611.1
GO:0051279	regulation of release of sequestered calcium ion into cytosol	biological_process	3	854	14	18430	0.00315597	0.016325204	4.62445634	XM_005506499.1,XM_005506500.1,XM_005512739.1
GO:0060561	apoptotic process involved in morphogenesis	biological_process	3	854	14	18430	0.00315597	0.016325204	4.62445634	TCONS_00055985,TCONS_00055995,TCONS_00055996
GO:0016239	positive regulation of macroautophagy	biological_process	4	854	23	18430	0.003537723	0.018183561	3.753181957	XM_005501840.1,XM_005501841.1,XM_005501842.1,XM_005503404.1
GO:0051968	positive regulation of synaptic transmission glutamatergic	biological_process	4	854	23	18430	0.003537723	0.018183561	3.753181957	TCONS_00043912,XM_005512739.1,XM_005514807.1,XM_005515036.1
GO:0017148	negative regulation of translation	biological_process	7	854	56	18430	0.004062912	0.020783852	2.697599532	XM_005499837.1,XM_005507316.1,XM_005509269.1,XM_005509270.1,XM_005512870.1,XM_005512871.1,XM_005515442.1
GO:0007638	mechanosensory behavior	biological_process	3	854	15	18430	0.004147335	0.020885257	4.316159251	XM_005512221.1,XM_005512222.1,XM_005512987.1
GO:0008593	regulation of Notch signaling pathway	biological_process	3	854	15	18430	0.004147335	0.020885257	4.316159251	XM_005500892.1,XM_005501869.1,XM_005501872.1
GO:0033962	cytoplasmic mRNA processing body assembly	biological_process	3	854	15	18430	0.004147335	0.020885257	4.316159251	XM_005507925.1,XM_005514437.1,XM_005514438.1
GO:0042573	retinoic acid metabolic process	biological_process	3	854	15	18430	0.004147335	0.020885257	4.316159251	XM_005509223.1,XM_005509234.1,XM_005513404.1
GO:0044804	nucleophagy	biological_process	3	854	15	18430	0.004147335	0.020885257	4.316159251	TCONS_00025621,XM_005508669.1,XR_272689.1
GO:0097104	postsynaptic membrane assembly	biological_process	3	854	15	18430	0.004147335	0.020885257	4.316159251	TCONS_00043912,XM_005514807.1,XM_005515036.1
GO:0010506	regulation of autophagy	biological_process	5	854	34	18430	0.004299233	0.021490424	3.173646508	XM_005498521.1,XM_005502075.1,XM_005515442.1,XM_005515444.1,XR_272020.1
GO:0030099	myeloid cell differentiation	biological_process	4	854	24	18430	0.004300744	0.021490424	3.596799375	TCONS_00008392,TCONS_00008393,XM_005505901.1,XM_005510017.1
GO:2000463	positive regulation of excitatory postsynaptic membrane potential	biological_process	4	854	24	18430	0.004300744	0.021490424	3.596799375	TCONS_00043912,XM_005512739.1,XM_005514807.1,XM_005515036.1
GO:0006883	cellular sodium ion homeostasis	biological_process	2	854	8	18430	0.004659638	0.022518101	5.395199063	XM_005500687.1,XM_005514142.1
GO:0019725	cellular homeostasis	biological_process	2	854	8	18430	0.004659638	0.022518101	5.395199063	XM_005501692.1,XM_005513114.1
GO:0034241	positive regulation of macrophage fusion	biological_process	2	854	8	18430	0.004659638	0.022518101	5.395199063	TCONS_00024178,TCONS_00024180
GO:0042116	macrophage activation	biological_process	2	854	8	18430	0.004659638	0.022518101	5.395199063	XM_005501264.1,XM_005514889.1
GO:0042994	cytoplasmic sequestering of transcription factor	biological_process	2	854	8	18430	0.004659638	0.022518101	5.395199063	XM_005508072.1,XM_005508529.1
GO:0043267	negative regulation of potassium ion transport	biological_process	2	854	8	18430	0.004659638	0.022518101	5.395199063	XM_005509570.1,XM_005512739.1
GO:0045794	negative regulation of cell volume	biological_process	2	854	8	18430	0.004659638	0.022518101	5.395199063	XM_005509542.1,XM_005509544.1
GO:0045922	negative regulation of fatty acid metabolic process	biological_process	2	854	8	18430	0.004659638	0.022518101	5.395199063	XM_005509223.1,XM_005509234.1
GO:0051088	PMA-inducible membrane protein ectodomain proteolysis	biological_process	2	854	8	18430	0.004659638	0.022518101	5.395199063	TCONS_00024178,TCONS_00024180
GO:0051549	positive regulation of keratinocyte migration	biological_process	2	854	8	18430	0.004659638	0.022518101	5.395199063	TCONS_00024178,TCONS_00024180
GO:0051932	synaptic transmission GABAergic	biological_process	2	854	8	18430	0.004659638	0.022518101	5.395199063	XM_005509542.1,XM_005509544.1
GO:0061470	T follicular helper cell differentiation	biological_process	2	854	8	18430	0.004659638	0.022518101	5.395199063	XM_005507925.1,XM_005514889.1
GO:0097028	dendritic cell differentiation	biological_process	2	854	8	18430	0.004659638	0.022518101	5.395199063	XM_005506499.1,XM_005506500.1
GO:2001030	negative regulation of cellular glucuronidation	biological_process	2	854	8	18430	0.004659638	0.022518101	5.395199063	XM_005509223.1,XM_005509234.1
GO:0002009	morphogenesis of an epithelium	biological_process	4	854	25	18430	0.005174134	0.024496846	3.4529274	XM_005514887.1,XM_005516047.1,XM_005516093.1,XR_271969.1
GO:0001886	endothelial cell morphogenesis	biological_process	3	854	16	18430	0.005329342	0.024496846	4.046399297	TCONS_00056556,XM_005505090.1,XM_005507198.1
GO:0006641	triglyceride metabolic process	biological_process	3	854	16	18430	0.005329342	0.024496846	4.046399297	XM_005511042.1,XM_005511837.1,XM_005514286.1
GO:0030889	negative regulation of B cell proliferation	biological_process	3	854	16	18430	0.005329342	0.024496846	4.046399297	XM_005506499.1,XM_005506500.1,XM_005507925.1
GO:0046323	glucose import	biological_process	3	854	16	18430	0.005329342	0.024496846	4.046399297	XM_005501394.1,XM_005512870.1,XM_005512871.1
GO:0070528	protein kinase C signaling	biological_process	3	854	16	18430	0.005329342	0.024496846	4.046399297	TCONS_00041023,XM_005510541.1,XM_005511030.1
GO:2000310	regulation of N-methyl-D-aspartate selective glutamate receptor activity	biological_process	3	854	16	18430	0.005329342	0.024496846	4.046399297	TCONS_00043912,XM_005512739.1,XM_005515036.1
GO:0000320	re-entry into mitotic cell cycle	biological_process	1	854	3	18430	0.006235974	0.024496846	7.193598751	XM_005505730.1
GO:0000710	meiotic mismatch repair	biological_process	1	854	3	18430	0.006235974	0.024496846	7.193598751	XM_005513844.1
GO:0001809	positive regulation of type IV hypersensitivity	biological_process	1	854	3	18430	0.006235974	0.024496846	7.193598751	TCONS_00041023
GO:0001992	regulation of systemic arterial blood pressure by vasopressin	biological_process	1	854	3	18430	0.006235974	0.024496846	7.193598751	TCONS_00005580
GO:0002072	optic cup morphogenesis involved in camera-type eye development	biological_process	1	854	3	18430	0.006235974	0.024496846	7.193598751	XM_005513404.1
GO:0002159	desmosome assembly	biological_process	1	854	3	18430	0.006235974	0.024496846	7.193598751	XM_005503033.1
GO:0002495	antigen processing and presentation of peptide antigen via MHC class II	biological_process	1	854	3	18430	0.006235974	0.024496846	7.193598751	XM_005497976.1
GO:0002827	positive regulation of T-helper 1 type immune response	biological_process	1	854	3	18430	0.006235974	0.024496846	7.193598751	XM_005513114.1
GO:0006002	fructose 6-phosphate metabolic process	biological_process	1	854	3	18430	0.006235974	0.024496846	7.193598751	XM_005508051.1
GO:0006166	purine ribonucleoside salvage	biological_process	1	854	3	18430	0.006235974	0.024496846	7.193598751	XM_005510543.1
GO:0006235	dTTP biosynthetic process	biological_process	1	854	3	18430	0.006235974	0.024496846	7.193598751	XM_005506901.1
GO:0006288	base-excision repair DNA ligation	biological_process	1	854	3	18430	0.006235974	0.024496846	7.193598751	XM_005510908.1
GO:0006544	glycine metabolic process	biological_process	1	854	3	18430	0.006235974	0.024496846	7.193598751	XM_005505946.1
GO:0006545	glycine biosynthetic process	biological_process	1	854	3	18430	0.006235974	0.024496846	7.193598751	XM_005513837.1
GO:0006741	NADP biosynthetic process	biological_process	1	854	3	18430	0.006235974	0.024496846	7.193598751	XM_005505995.1
GO:0006863	purine nucleobase transport	biological_process	1	854	3	18430	0.006235974	0.024496846	7.193598751	XM_005511142.1
GO:0007021	tubulin complex assembly	biological_process	1	854	3	18430	0.006235974	0.024496846	7.193598751	XM_005505941.1
GO:0009187	cyclic nucleotide metabolic process	biological_process	1	854	3	18430	0.006235974	0.024496846	7.193598751	XM_005513061.1
GO:0009263	deoxyribonucleotide biosynthetic process	biological_process	1	854	3	18430	0.006235974	0.024496846	7.193598751	XM_005506829.1
GO:0009308	amine metabolic process	biological_process	1	854	3	18430	0.006235974	0.024496846	7.193598751	XM_005510963.1
GO:0009396	folic acid-containing compound biosynthetic process	biological_process	1	854	3	18430	0.006235974	0.024496846	7.193598751	XM_005505245.1
GO:0010216	maintenance of DNA methylation	biological_process	1	854	3	18430	0.006235974	0.024496846	7.193598751	XM_005499769.1
GO:0010574	regulation of vascular endothelial growth factor production	biological_process	1	854	3	18430	0.006235974	0.024496846	7.193598751	XM_005513114.1
GO:0010656	negative regulation of muscle cell apoptotic process	biological_process	1	854	3	18430	0.006235974	0.024496846	7.193598751	XM_005512739.1
GO:0010768	negative regulation of transcription from RNA polymerase II promoter in response to UV-induced DNA damage	biological_process	1	854	3	18430	0.006235974	0.024496846	7.193598751	XM_005511159.1
GO:0010826	negative regulation of centrosome duplication	biological_process	1	854	3	18430	0.006235974	0.024496846	7.193598751	XM_005505730.1
GO:0014009	glial cell proliferation	biological_process	1	854	3	18430	0.006235974	0.024496846	7.193598751	XM_005512739.1
GO:0014042	positive regulation of neuron maturation	biological_process	1	854	3	18430	0.006235974	0.024496846	7.193598751	XM_005512314.1
GO:0015791	polyol transport	biological_process	1	854	3	18430	0.006235974	0.024496846	7.193598751	XM_005511142.1
GO:0015855	pyrimidine nucleobase transport	biological_process	1	854	3	18430	0.006235974	0.024496846	7.193598751	XM_005511142.1
GO:0017121	phospholipid scrambling	biological_process	1	854	3	18430	0.006235974	0.024496846	7.193598751	XM_005505901.1
GO:0018126	protein hydroxylation	biological_process	1	854	3	18430	0.006235974	0.024496846	7.193598751	XM_005500281.1
GO:0018343	protein farnesylation	biological_process	1	854	3	18430	0.006235974	0.024496846	7.193598751	XM_005499100.1
GO:0019089	transmission of virus	biological_process	1	854	3	18430	0.006235974	0.024496846	7.193598751	XM_005511159.1
GO:0019695	choline metabolic process	biological_process	1	854	3	18430	0.006235974	0.024496846	7.193598751	XM_005505946.1
GO:0021940	positive regulation of cerebellar granule cell precursor proliferation	biological_process	1	854	3	18430	0.006235974	0.024496846	7.193598751	XM_005500280.1
GO:0030029	actin filament-based process	biological_process	1	854	3	18430	0.006235974	0.024496846	7.193598751	XM_005500008.1
GO:0030070	insulin processing	biological_process	1	854	3	18430	0.006235974	0.024496846	7.193598751	XM_005502509.1
GO:0030573	bile acid catabolic process	biological_process	1	854	3	18430	0.006235974	0.024496846	7.193598751	XM_005500333.1
GO:0031427	response to methotrexate	biological_process	1	854	3	18430	0.006235974	0.024496846	7.193598751	XM_005513837.1
GO:0032100	positive regulation of appetite	biological_process	1	854	3	18430	0.006235974	0.024496846	7.193598751	XM_005512008.1
GO:0032307	negative regulation of prostaglandin secretion	biological_process	1	854	3	18430	0.006235974	0.024496846	7.193598751	XM_005511837.1
GO:0032474	otolith morphogenesis	biological_process	1	854	3	18430	0.006235974	0.024496846	7.193598751	XM_005509978.1
GO:0032680	regulation of tumor necrosis factor production	biological_process	1	854	3	18430	0.006235974	0.024496846	7.193598751	XM_005514889.1
GO:0032693	negative regulation of interleukin-10 production	biological_process	1	854	3	18430	0.006235974	0.024496846	7.193598751	XM_005508690.1
GO:0032849	positive regulation of cellular pH reduction	biological_process	1	854	3	18430	0.006235974	0.024496846	7.193598751	TCONS_00005580
GO:0032873	negative regulation of stress-activated MAPK cascade	biological_process	1	854	3	18430	0.006235974	0.024496846	7.193598751	XM_005501907.1
GO:0033623	regulation of integrin activation	biological_process	1	854	3	18430	0.006235974	0.024496846	7.193598751	XM_005507997.1
GO:0034130	toll-like receptor 1 signaling pathway	biological_process	1	854	3	18430	0.006235974	0.024496846	7.193598751	XM_005501264.1
GO:0034498	early endosome to Golgi transport	biological_process	1	854	3	18430	0.006235974	0.024496846	7.193598751	XM_005506229.1
GO:0034982	mitochondrial protein processing	biological_process	1	854	3	18430	0.006235974	0.024496846	7.193598751	XM_005507795.1
GO:0035305	negative regulation of dephosphorylation	biological_process	1	854	3	18430	0.006235974	0.024496846	7.193598751	XM_005511161.1
GO:0035630	bone mineralization involved in bone maturation	biological_process	1	854	3	18430	0.006235974	0.024496846	7.193598751	XM_005500280.1
GO:0035759	mesangial cell-matrix adhesion	biological_process	1	854	3	18430	0.006235974	0.024496846	7.193598751	XM_005507778.1
GO:0035773	insulin secretion involved in cellular response to glucose stimulus	biological_process	1	854	3	18430	0.006235974	0.024496846	7.193598751	XM_005509151.1
GO:0035803	egg coat formation	biological_process	1	854	3	18430	0.006235974	0.024496846	7.193598751	TCONS_00041023
GO:0035947	regulation of gluconeogenesis by regulation of transcription from RNA polymerase II promoter	biological_process	1	854	3	18430	0.006235974	0.024496846	7.193598751	XM_005501907.1
GO:0042487	regulation of odontogenesis of dentin-containing tooth	biological_process	1	854	3	18430	0.006235974	0.024496846	7.193598751	XM_005501455.1
GO:0042536	negative regulation of tumor necrosis factor biosynthetic process	biological_process	1	854	3	18430	0.006235974	0.024496846	7.193598751	XM_005512008.1
GO:0042989	sequestering of actin monomers	biological_process	1	854	3	18430	0.006235974	0.024496846	7.193598751	XM_005511844.1
GO:0043570	maintenance of DNA repeat elements	biological_process	1	854	3	18430	0.006235974	0.024496846	7.193598751	XM_005513844.1
GO:0043576	regulation of respiratory gaseous exchange	biological_process	1	854	3	18430	0.006235974	0.024496846	7.193598751	XM_005511373.1
GO:0044111	development involved in symbiotic interaction	biological_process	1	854	3	18430	0.006235974	0.024496846	7.193598751	XM_005511159.1
GO:0045428	regulation of nitric oxide biosynthetic process	biological_process	1	854	3	18430	0.006235974	0.024496846	7.193598751	XM_005512739.1
GO:0046134	pyrimidine nucleoside biosynthetic process	biological_process	1	854	3	18430	0.006235974	0.024496846	7.193598751	XM_005510055.1
GO:0046654	tetrahydrofolate biosynthetic process	biological_process	1	854	3	18430	0.006235974	0.024496846	7.193598751	XM_005513837.1
GO:0046813	receptor-mediated virion attachment to host cell	biological_process	1	854	3	18430	0.006235974	0.024496846	7.193598751	XM_005510780.1
GO:0046824	positive regulation of nucleocytoplasmic transport	biological_process	1	854	3	18430	0.006235974	0.024496846	7.193598751	XM_005511159.1
GO:0046874	quinolinate metabolic process	biological_process	1	854	3	18430	0.006235974	0.024496846	7.193598751	XM_005508943.1
GO:0046942	carboxylic acid transport	biological_process	1	854	3	18430	0.006235974	0.024496846	7.193598751	XM_005511142.1
GO:0046950	cellular ketone body metabolic process	biological_process	1	854	3	18430	0.006235974	0.024496846	7.193598751	XM_005511691.1
GO:0048294	negative regulation of isotype switching to IgE isotypes	biological_process	1	854	3	18430	0.006235974	0.024496846	7.193598751	XM_005513218.1
GO:0048659	smooth muscle cell proliferation	biological_process	1	854	3	18430	0.006235974	0.024496846	7.193598751	XM_005508048.1
GO:0051310	metaphase plate congression	biological_process	1	854	3	18430	0.006235974	0.024496846	7.193598751	XM_005502758.1
GO:0051387	negative regulation of neurotrophin TRK receptor signaling pathway	biological_process	1	854	3	18430	0.006235974	0.024496846	7.193598751	XM_005510669.1
GO:0051463	negative regulation of cortisol secretion	biological_process	1	854	3	18430	0.006235974	0.024496846	7.193598751	XM_005514286.1
GO:0060158	phospholipase C-activating dopamine receptor signaling pathway	biological_process	1	854	3	18430	0.006235974	0.024496846	7.193598751	XM_005509570.1
GO:0060166	olfactory pit development	biological_process	1	854	3	18430	0.006235974	0.024496846	7.193598751	XM_005513404.1
GO:0060564	negative regulation of APC-Cdc20 complex activity	biological_process	1	854	3	18430	0.006235974	0.024496846	7.193598751	XM_005510663.1
GO:0060762	regulation of branching involved in mammary gland duct morphogenesis	biological_process	1	854	3	18430	0.006235974	0.024496846	7.193598751	XM_005513612.1
GO:0070085	glycosylation	biological_process	1	854	3	18430	0.006235974	0.024496846	7.193598751	XM_005501857.1
GO:0070206	protein trimerization	biological_process	1	854	3	18430	0.006235974	0.024496846	7.193598751	XM_005513302.1
GO:0070243	regulation of thymocyte apoptotic process	biological_process	1	854	3	18430	0.006235974	0.024496846	7.193598751	XM_005511311.1
GO:0071453	cellular response to oxygen levels	biological_process	1	854	3	18430	0.006235974	0.024496846	7.193598751	XM_005503271.1
GO:0072300	positive regulation of metanephric glomerulus development	biological_process	1	854	3	18430	0.006235974	0.024496846	7.193598751	XM_005512314.1
GO:0072531	pyrimidine-containing compound transmembrane transport	biological_process	1	854	3	18430	0.006235974	0.024496846	7.193598751	XM_005511142.1
GO:0090266	regulation of mitotic cell cycle spindle assembly checkpoint	biological_process	1	854	3	18430	0.006235974	0.024496846	7.193598751	XM_005509457.1
GO:0090271	positive regulation of fibroblast growth factor production	biological_process	1	854	3	18430	0.006235974	0.024496846	7.193598751	XM_005505090.1
GO:0097155	fasciculation of sensory neuron axon	biological_process	1	854	3	18430	0.006235974	0.024496846	7.193598751	XM_005501531.1
GO:0097352	autophagic vacuole maturation	biological_process	1	854	3	18430	0.006235974	0.024496846	7.193598751	XM_005500425.1
GO:1900041	negative regulation of interleukin-2 secretion	biological_process	1	854	3	18430	0.006235974	0.024496846	7.193598751	XM_005513302.1
GO:1900180	regulation of protein localization to nucleus	biological_process	1	854	3	18430	0.006235974	0.024496846	7.193598751	XM_005510466.1
GO:1901184	regulation of ERBB signaling pathway	biological_process	1	854	3	18430	0.006235974	0.024496846	7.193598751	XM_005509446.1
GO:1902260	negative regulation of delayed rectifier potassium channel activity	biological_process	1	854	3	18430	0.006235974	0.024496846	7.193598751	XM_005501839.1
GO:2000368	positive regulation of acrosomal vesicle exocytosis	biological_process	1	854	3	18430	0.006235974	0.024496846	7.193598751	TCONS_00041023
GO:2000386	positive regulation of ovarian follicle development	biological_process	1	854	3	18430	0.006235974	0.024496846	7.193598751	TCONS_00041023
GO:2000388	positive regulation of antral ovarian follicle growth	biological_process	1	854	3	18430	0.006235974	0.024496846	7.193598751	TCONS_00041023
GO:2000393	negative regulation of lamellipodium morphogenesis	biological_process	1	854	3	18430	0.006235974	0.024496846	7.193598751	XM_005516054.1
GO:0019370	leukotriene biosynthetic process	biological_process	3	854	17	18430	0.006716966	0.025494831	3.808375809	XM_005501416.1,XM_005503412.1,XM_005506650.1
GO:2000311	regulation of alpha-amino-3-hydroxy-5-methyl-4-isoxazole propionate selective glutamate receptor activity	biological_process	3	854	17	18430	0.006716966	0.025494831	3.808375809	TCONS_00043912,XM_005514807.1,XM_005515036.1
GO:0010042	response to manganese ion	biological_process	2	854	9	18430	0.006750255	0.025494831	4.795732501	TCONS_00024178,TCONS_00024180
GO:0014898	cardiac muscle hypertrophy in response to stress	biological_process	2	854	9	18430	0.006750255	0.025494831	4.795732501	XM_005507534.1,XM_005515144.1
GO:0019674	NAD metabolic process	biological_process	2	854	9	18430	0.006750255	0.025494831	4.795732501	XM_005505995.1,XM_005515023.1
GO:0030210	heparin biosynthetic process	biological_process	2	854	9	18430	0.006750255	0.025494831	4.795732501	XM_005511180.1,XM_005511181.1
GO:0031668	cellular response to extracellular stimulus	biological_process	2	854	9	18430	0.006750255	0.025494831	4.795732501	XM_005506499.1,XM_005506500.1
GO:0033631	cell-cell adhesion mediated by integrin	biological_process	2	854	9	18430	0.006750255	0.025494831	4.795732501	TCONS_00024178,TCONS_00024180
GO:0038166	angiotensin-activated signaling pathway	biological_process	2	854	9	18430	0.006750255	0.025494831	4.795732501	XM_005511029.1,XM_005511030.1
GO:0043951	negative regulation of cAMP-mediated signaling	biological_process	2	854	9	18430	0.006750255	0.025494831	4.795732501	XM_005508418.1,XM_005509260.1
GO:0045053	protein retention in Golgi apparatus	biological_process	2	854	9	18430	0.006750255	0.025494831	4.795732501	XM_005501119.1,XM_005509571.1
GO:0045737	positive regulation of cyclin-dependent protein serine/threonine kinase activity	biological_process	2	854	9	18430	0.006750255	0.025494831	4.795732501	XM_005510321.1,XM_005511057.1
GO:0045778	positive regulation of ossification	biological_process	2	854	9	18430	0.006750255	0.025494831	4.795732501	TCONS_00008392,TCONS_00008393
GO:0051348	negative regulation of transferase activity	biological_process	2	854	9	18430	0.006750255	0.025494831	4.795732501	XM_005509223.1,XM_005509234.1
GO:0051382	kinetochore assembly	biological_process	2	854	9	18430	0.006750255	0.025494831	4.795732501	XM_005502758.1,XM_005515234.1
GO:0052697	xenobiotic glucuronidation	biological_process	2	854	9	18430	0.006750255	0.025494831	4.795732501	XM_005509223.1,XM_005509234.1
GO:0060426	lung vasculature development	biological_process	2	854	9	18430	0.006750255	0.025494831	4.795732501	XM_005500280.1,XM_005501455.1
GO:0071044	histone mRNA catabolic process	biological_process	2	854	9	18430	0.006750255	0.025494831	4.795732501	XM_005505947.1,XM_005506210.1
GO:1902474	positive regulation of protein localization to synapse	biological_process	2	854	9	18430	0.006750255	0.025494831	4.795732501	TCONS_00043912,XM_005514807.1
GO:2000060	positive regulation of protein ubiquitination involved in ubiquitin-dependent protein catabolic process	biological_process	2	854	9	18430	0.006750255	0.025494831	4.795732501	XM_005507316.1,XM_005512739.1
GO:0051591	response to cAMP	biological_process	4	854	27	18430	0.007283963	0.027478475	3.197155	XM_005500883.1,XM_005504165.1,XM_005509457.1,XM_005512739.1
GO:0008285	negative regulation of cell proliferation	biological_process	23	854	302	18430	0.007322453	0.027591481	1.643570576	TCONS_00008392,TCONS_00008393,XM_005499086.1,XM_005499431.1,XM_005500280.1,XM_005502759.1,XM_005503033.1,XM_005506094.1,XM_005506116.1,XM_005506499.1,XM_005506500.1,XM_005507316.1,XM_005507856.1,XM_005510466.1,XM_005510525.1,XM_005510669.1,XM_005512739.1,XM_005512870.1,XM_005512871.1,XM_005513122.1,XM_005513218.1,XM_005513798.1,XM_005514450.1
GO:0060027	convergent extension involved in gastrulation	biological_process	3	854	18	18430	0.008324155	0.031220411	3.596799375	TCONS_00055985,TCONS_00055995,TCONS_00055996
GO:0070372	regulation of ERK1 and ERK2 cascade	biological_process	3	854	18	18430	0.008324155	0.031220411	3.596799375	XM_005506499.1,XM_005506500.1,XM_005509329.1
GO:0034260	negative regulation of GTPase activity	biological_process	4	854	28	18430	0.008535897	0.031903532	3.082970893	XM_005505936.1,XM_005506197.1,XM_005511161.1,XM_005513122.1
GO:0000045	autophagic vacuole assembly	biological_process	6	854	51	18430	0.008754449	0.032644906	2.538917206	TCONS_00025621,XM_005499431.1,XM_005502075.1,XM_005508669.1,XR_272020.1,XR_272689.1
GO:0001823	mesonephros development	biological_process	2	854	10	18430	0.009314017	0.03383395	4.316159251	TCONS_00008392,TCONS_00008393
GO:0001952	regulation of cell-matrix adhesion	biological_process	2	854	10	18430	0.009314017	0.03383395	4.316159251	XM_005512870.1,XM_005512871.1
GO:0006206	pyrimidine nucleobase metabolic process	biological_process	2	854	10	18430	0.009314017	0.03383395	4.316159251	XM_005506829.1,XM_005510055.1
GO:0006707	cholesterol catabolic process	biological_process	2	854	10	18430	0.009314017	0.03383395	4.316159251	XM_005500333.1,XM_005506490.1
GO:0006940	regulation of smooth muscle contraction	biological_process	2	854	10	18430	0.009314017	0.03383395	4.316159251	XM_005501344.1,XM_005515442.1
GO:0006998	nuclear envelope organization	biological_process	2	854	10	18430	0.009314017	0.03383395	4.316159251	XM_005506368.1,XM_005508018.1
GO:0034144	negative regulation of toll-like receptor 4 signaling pathway	biological_process	2	854	10	18430	0.009314017	0.03383395	4.316159251	XM_005506499.1,XM_005506500.1
GO:0034616	response to laminar fluid shear stress	biological_process	2	854	10	18430	0.009314017	0.03383395	4.316159251	TCONS_00024178,TCONS_00024180
GO:0048671	negative regulation of collateral sprouting	biological_process	2	854	10	18430	0.009314017	0.03383395	4.316159251	XM_005502075.1,XR_272020.1
GO:0048935	peripheral nervous system neuron development	biological_process	2	854	10	18430	0.009314017	0.03383395	4.316159251	XM_005512221.1,XM_005512222.1
GO:0051457	maintenance of protein location in nucleus	biological_process	2	854	10	18430	0.009314017	0.03383395	4.316159251	TCONS_00008822,TCONS_00028576
GO:0051552	flavone metabolic process	biological_process	2	854	10	18430	0.009314017	0.03383395	4.316159251	XM_005509223.1,XM_005509234.1
GO:0060766	negative regulation of androgen receptor signaling pathway	biological_process	2	854	10	18430	0.009314017	0.03383395	4.316159251	XM_005500280.1,XM_005514889.1
GO:0061036	positive regulation of cartilage development	biological_process	2	854	10	18430	0.009314017	0.03383395	4.316159251	TCONS_00008392,TCONS_00008393
GO:0070493	thrombin receptor signaling pathway	biological_process	2	854	10	18430	0.009314017	0.03383395	4.316159251	XM_005505936.1,XM_005510541.1
GO:0070848	response to growth factor	biological_process	2	854	10	18430	0.009314017	0.03383395	4.316159251	XM_005505364.1,XM_005509260.1
GO:0097284	hepatocyte apoptotic process	biological_process	2	854	10	18430	0.009314017	0.03383395	4.316159251	XM_005511311.1,XM_005514585.1
GO:0007158	neuron cell-cell adhesion	biological_process	4	854	29	18430	0.0099291	0.035947123	2.976661552	TCONS_00043912,XM_005512314.1,XM_005514807.1,XM_005515036.1
GO:0046835	carbohydrate phosphorylation	biological_process	4	854	29	18430	0.0099291	0.035947123	2.976661552	XM_005498899.1,XM_005504598.1,XM_005504599.1,XM_005512492.1
GO:0015758	glucose transport	biological_process	7	854	65	18430	0.010038641	0.036303049	2.32408575	XM_005501394.1,XM_005502832.1,XM_005503114.1,XM_005507534.1,XM_005508018.1,XM_005509529.1,XM_005509792.1
GO:0006974	cellular response to DNA damage stimulus	biological_process	15	854	181	18430	0.010140291	0.036629677	1.788463778	TCONS_00008822,TCONS_00028576,XM_005500402.1,XM_005501907.1,XM_005503114.1,XM_005505886.1,XM_005506499.1,XM_005506500.1,XM_005509400.1,XM_005511057.1,XM_005512428.1,XM_005513218.1,XM_005513421.1,XM_005513423.1,XM_005515652.1
GO:0071375	cellular response to peptide hormone stimulus	biological_process	3	854	19	18430	0.010163746	0.036673427	3.407494145	XM_005506499.1,XM_005506500.1,XM_005511030.1
GO:0006417	regulation of translation	biological_process	9	854	94	18430	0.011663308	0.037801842	2.06624645	XM_005498220.1,XM_005500691.1,XM_005501030.1,XM_005507155.1,XM_005512870.1,XM_005512871.1,XM_005513848.1,XM_005514437.1,XM_005514438.1
GO:0000160	phosphorelay signal transduction system	biological_process	1	854	4	18430	0.012089042	0.037801842	5.395199063	XM_005513061.1
GO:0001574	ganglioside biosynthetic process	biological_process	1	854	4	18430	0.012089042	0.037801842	5.395199063	XM_005507945.1
GO:0001667	ameboidal-type cell migration	biological_process	1	854	4	18430	0.012089042	0.037801842	5.395199063	XM_005502150.1
GO:0002024	diet induced thermogenesis	biological_process	1	854	4	18430	0.012089042	0.037801842	5.395199063	XM_005512289.1
GO:0002138	retinoic acid biosynthetic process	biological_process	1	854	4	18430	0.012089042	0.037801842	5.395199063	XM_005513404.1
GO:0002455	humoral immune response mediated by circulating immunoglobulin	biological_process	1	854	4	18430	0.012089042	0.037801842	5.395199063	TCONS_00041023
GO:0002635	negative regulation of germinal center formation	biological_process	1	854	4	18430	0.012089042	0.037801842	5.395199063	XM_005507925.1
GO:0002821	positive regulation of adaptive immune response	biological_process	1	854	4	18430	0.012089042	0.037801842	5.395199063	XM_005500892.1
GO:0003209	cardiac atrium morphogenesis	biological_process	1	854	4	18430	0.012089042	0.037801842	5.395199063	XM_005505090.1
GO:0005981	regulation of glycogen catabolic process	biological_process	1	854	4	18430	0.012089042	0.037801842	5.395199063	XM_005500826.1
GO:0006518	peptide metabolic process	biological_process	1	854	4	18430	0.012089042	0.037801842	5.395199063	XM_005502509.1
GO:0006610	ribosomal protein import into nucleus	biological_process	1	854	4	18430	0.012089042	0.037801842	5.395199063	XM_005500385.1
GO:0006658	phosphatidylserine metabolic process	biological_process	1	854	4	18430	0.012089042	0.037801842	5.395199063	XM_005505949.1
GO:0006824	cobalt ion transport	biological_process	1	854	4	18430	0.012089042	0.037801842	5.395199063	XM_005505951.1
GO:0007098	centrosome cycle	biological_process	1	854	4	18430	0.012089042	0.037801842	5.395199063	XM_005510267.1
GO:0007172	signal complex assembly	biological_process	1	854	4	18430	0.012089042	0.037801842	5.395199063	XM_005512739.1
GO:0007221	positive regulation of transcription of Notch receptor target	biological_process	1	854	4	18430	0.012089042	0.037801842	5.395199063	XM_005501278.1
GO:0009249	protein lipoylation	biological_process	1	854	4	18430	0.012089042	0.037801842	5.395199063	XM_005515966.1
GO:0010107	potassium ion import	biological_process	1	854	4	18430	0.012089042	0.037801842	5.395199063	XM_005514142.1
GO:0010269	response to selenium ion	biological_process	1	854	4	18430	0.012089042	0.037801842	5.395199063	XM_005514553.1
GO:0010513	positive regulation of phosphatidylinositol biosynthetic process	biological_process	1	854	4	18430	0.012089042	0.037801842	5.395199063	TCONS_00041023
GO:0010543	regulation of platelet activation	biological_process	1	854	4	18430	0.012089042	0.037801842	5.395199063	XM_005501220.1
GO:0010756	positive regulation of plasminogen activation	biological_process	1	854	4	18430	0.012089042	0.037801842	5.395199063	XM_005499792.1
GO:0014029	neural crest formation	biological_process	1	854	4	18430	0.012089042	0.037801842	5.395199063	XM_005502726.1
GO:0014816	skeletal muscle satellite cell differentiation	biological_process	1	854	4	18430	0.012089042	0.037801842	5.395199063	XM_005516067.1
GO:0015718	monocarboxylic acid transport	biological_process	1	854	4	18430	0.012089042	0.037801842	5.395199063	XM_005503084.1
GO:0015837	amine transport	biological_process	1	854	4	18430	0.012089042	0.037801842	5.395199063	XM_005511142.1
GO:0016202	regulation of striated muscle tissue development	biological_process	1	854	4	18430	0.012089042	0.037801842	5.395199063	XM_005502758.1
GO:0019284	L-methionine biosynthetic process from S-adenosylmethionine	biological_process	1	854	4	18430	0.012089042	0.037801842	5.395199063	XR_271943.1
GO:0021650	vestibulocochlear nerve formation	biological_process	1	854	4	18430	0.012089042	0.037801842	5.395199063	XM_005500280.1
GO:0022900	electron transport chain	biological_process	1	854	4	18430	0.012089042	0.037801842	5.395199063	XM_005500883.1
GO:0030071	regulation of mitotic metaphase/anaphase transition	biological_process	1	854	4	18430	0.012089042	0.037801842	5.395199063	XM_005515234.1
GO:0030091	protein repair	biological_process	1	854	4	18430	0.012089042	0.037801842	5.395199063	XM_005500939.1
GO:0030947	regulation of vascular endothelial growth factor receptor signaling pathway	biological_process	1	854	4	18430	0.012089042	0.037801842	5.395199063	XM_005507018.1
GO:0031022	nuclear migration along microfilament	biological_process	1	854	4	18430	0.012089042	0.037801842	5.395199063	XM_005506368.1
GO:0031123	RNA 3'-end processing	biological_process	1	854	4	18430	0.012089042	0.037801842	5.395199063	XM_005508044.1
GO:0032691	negative regulation of interleukin-1 beta production	biological_process	1	854	4	18430	0.012089042	0.037801842	5.395199063	XM_005512008.1
GO:0032927	positive regulation of activin receptor signaling pathway	biological_process	1	854	4	18430	0.012089042	0.037801842	5.395199063	XR_271904.1
GO:0033157	regulation of intracellular protein transport	biological_process	1	854	4	18430	0.012089042	0.037801842	5.395199063	XM_005509446.1
GO:0034508	centromere complex assembly	biological_process	1	854	4	18430	0.012089042	0.037801842	5.395199063	XM_005502150.1
GO:0035726	common myeloid progenitor cell proliferation	biological_process	1	854	4	18430	0.012089042	0.037801842	5.395199063	XM_005504966.1
GO:0035799	ureter maturation	biological_process	1	854	4	18430	0.012089042	0.037801842	5.395199063	XM_005512314.1
GO:0036124	histone H3-K9 trimethylation	biological_process	1	854	4	18430	0.012089042	0.037801842	5.395199063	XM_005512057.1
GO:0042495	detection of triacyl bacterial lipopeptide	biological_process	1	854	4	18430	0.012089042	0.037801842	5.395199063	XM_005501264.1
GO:0042551	neuron maturation	biological_process	1	854	4	18430	0.012089042	0.037801842	5.395199063	XM_005512314.1
GO:0042992	negative regulation of transcription factor import into nucleus	biological_process	1	854	4	18430	0.012089042	0.037801842	5.395199063	XM_005508529.1
GO:0043420	anthranilate metabolic process	biological_process	1	854	4	18430	0.012089042	0.037801842	5.395199063	XM_005515023.1
GO:0043631	RNA polyadenylation	biological_process	1	854	4	18430	0.012089042	0.037801842	5.395199063	XM_005505947.1
GO:0045347	negative regulation of MHC class II biosynthetic process	biological_process	1	854	4	18430	0.012089042	0.037801842	5.395199063	XM_005497976.1
GO:0045623	negative regulation of T-helper cell differentiation	biological_process	1	854	4	18430	0.012089042	0.037801842	5.395199063	XM_005507925.1
GO:0046626	regulation of insulin receptor signaling pathway	biological_process	1	854	4	18430	0.012089042	0.037801842	5.395199063	XM_005501726.1
GO:0048386	positive regulation of retinoic acid receptor signaling pathway	biological_process	1	854	4	18430	0.012089042	0.037801842	5.395199063	XM_005513404.1
GO:0048388	endosomal lumen acidification	biological_process	1	854	4	18430	0.012089042	0.037801842	5.395199063	XM_005500582.1
GO:0048520	positive regulation of behavior	biological_process	1	854	4	18430	0.012089042	0.037801842	5.395199063	XM_005509025.1
GO:0048845	venous blood vessel morphogenesis	biological_process	1	854	4	18430	0.012089042	0.037801842	5.395199063	XM_005505090.1
GO:0050671	positive regulation of lymphocyte proliferation	biological_process	1	854	4	18430	0.012089042	0.037801842	5.395199063	XM_005500725.1
GO:0050877	neurological system process	biological_process	1	854	4	18430	0.012089042	0.037801842	5.395199063	XM_005505019.1
GO:0051315	attachment of mitotic spindle microtubules to kinetochore	biological_process	1	854	4	18430	0.012089042	0.037801842	5.395199063	XM_005515234.1
GO:0051450	myoblast proliferation	biological_process	1	854	4	18430	0.012089042	0.037801842	5.395199063	XM_005500280.1
GO:0051970	negative regulation of transmission of nerve impulse	biological_process	1	854	4	18430	0.012089042	0.037801842	5.395199063	TCONS_00005580
GO:0060125	negative regulation of growth hormone secretion	biological_process	1	854	4	18430	0.012089042	0.037801842	5.395199063	XM_005514286.1
GO:0060368	regulation of Fc receptor mediated stimulatory signaling pathway	biological_process	1	854	4	18430	0.012089042	0.037801842	5.395199063	XM_005505901.1
GO:0060591	chondroblast differentiation	biological_process	1	854	4	18430	0.012089042	0.037801842	5.395199063	XM_005498685.1
GO:0060628	regulation of ER to Golgi vesicle-mediated transport	biological_process	1	854	4	18430	0.012089042	0.037801842	5.395199063	XM_005507316.1
GO:0060706	cell differentiation involved in embryonic placenta development	biological_process	1	854	4	18430	0.012089042	0.037801842	5.395199063	XM_005514585.1
GO:0060732	positive regulation of inositol phosphate biosynthetic process	biological_process	1	854	4	18430	0.012089042	0.037801842	5.395199063	XM_005511030.1
GO:0060741	prostate gland stromal morphogenesis	biological_process	1	854	4	18430	0.012089042	0.037801842	5.395199063	XM_005500280.1
GO:0060914	heart formation	biological_process	1	854	4	18430	0.012089042	0.037801842	5.395199063	XM_005501455.1
GO:0061146	Peyer's patch morphogenesis	biological_process	1	854	4	18430	0.012089042	0.037801842	5.395199063	XM_005512314.1
GO:0061179	negative regulation of insulin secretion involved in cellular response to glucose stimulus	biological_process	1	854	4	18430	0.012089042	0.037801842	5.395199063	XM_005500401.1
GO:0070141	response to UV-A	biological_process	1	854	4	18430	0.012089042	0.037801842	5.395199063	XM_005511057.1
GO:0070164	negative regulation of adiponectin secretion	biological_process	1	854	4	18430	0.012089042	0.037801842	5.395199063	XM_005509151.1
GO:0070672	response to interleukin-15	biological_process	1	854	4	18430	0.012089042	0.037801842	5.395199063	XM_005511837.1
GO:0071173	spindle assembly checkpoint	biological_process	1	854	4	18430	0.012089042	0.037801842	5.395199063	XM_005513183.1
GO:0071280	cellular response to copper ion	biological_process	1	854	4	18430	0.012089042	0.037801842	5.395199063	XM_005510963.1
GO:0071421	manganese ion transmembrane transport	biological_process	1	854	4	18430	0.012089042	0.037801842	5.395199063	TCONS_00041023
GO:0071727	cellular response to triacyl bacterial lipopeptide	biological_process	1	854	4	18430	0.012089042	0.037801842	5.395199063	XM_005501264.1
GO:0071918	urea transmembrane transport	biological_process	1	854	4	18430	0.012089042	0.037801842	5.395199063	XM_005511142.1
GO:0072015	glomerular visceral epithelial cell development	biological_process	1	854	4	18430	0.012089042	0.037801842	5.395199063	XM_005511161.1
GO:0072385	minus-end-directed organelle transport along microtubule	biological_process	1	854	4	18430	0.012089042	0.037801842	5.395199063	XM_005508894.1
GO:0072393	microtubule anchoring at microtubule organizing center	biological_process	1	854	4	18430	0.012089042	0.037801842	5.395199063	XM_005508894.1
GO:0072703	cellular response to methyl methanesulfonate	biological_process	1	854	4	18430	0.012089042	0.037801842	5.395199063	XM_005499431.1
GO:2000810	regulation of tight junction assembly	biological_process	1	854	4	18430	0.012089042	0.037801842	5.395199063	XM_005503033.1
GO:0051044	positive regulation of membrane protein ectodomain proteolysis	biological_process	3	854	20	18430	0.012247405	0.037801842	3.237119438	TCONS_00024178,TCONS_00024180,XM_005502172.1
GO:0072673	lamellipodium morphogenesis	biological_process	3	854	20	18430	0.012247405	0.037801842	3.237119438	XM_005506229.1,XM_005513798.1,XM_005513806.1
GO:2000114	regulation of establishment of cell polarity	biological_process	3	854	20	18430	0.012247405	0.037801842	3.237119438	XM_005512739.1,XM_005514450.1,XM_005516054.1
GO:0006054	N-acetylneuraminate metabolic process	biological_process	2	854	11	18430	0.012370662	0.037801842	3.923781137	XM_005504598.1,XM_005504599.1
GO:0010389	regulation of G2/M transition of mitotic cell cycle	biological_process	2	854	11	18430	0.012370662	0.037801842	3.923781137	XM_005502758.1,XM_005512171.1
GO:0030301	cholesterol transport	biological_process	2	854	11	18430	0.012370662	0.037801842	3.923781137	XM_005501692.1,XM_005512639.1
GO:0030518	intracellular steroid hormone receptor signaling pathway	biological_process	2	854	11	18430	0.012370662	0.037801842	3.923781137	XM_005509642.1,XM_005511932.1
GO:0033574	response to testosterone	biological_process	2	854	11	18430	0.012370662	0.037801842	3.923781137	XM_005509457.1,XM_005516093.1
GO:0033628	regulation of cell adhesion mediated by integrin	biological_process	2	854	11	18430	0.012370662	0.037801842	3.923781137	XM_005506499.1,XM_005506500.1
GO:0034765	regulation of ion transmembrane transport	biological_process	2	854	11	18430	0.012370662	0.037801842	3.923781137	XM_005511159.1,XM_005511518.1
GO:0042446	hormone biosynthetic process	biological_process	2	854	11	18430	0.012370662	0.037801842	3.923781137	XM_005502375.1,XM_005515998.1
GO:0045055	regulated secretory pathway	biological_process	2	854	11	18430	0.012370662	0.037801842	3.923781137	XM_005501692.1,XM_005509151.1
GO:0045792	negative regulation of cell size	biological_process	2	854	11	18430	0.012370662	0.037801842	3.923781137	XM_005512870.1,XM_005512871.1
GO:0048678	response to axon injury	biological_process	2	854	11	18430	0.012370662	0.037801842	3.923781137	XM_005506499.1,XM_005506500.1
GO:0050768	negative regulation of neurogenesis	biological_process	2	854	11	18430	0.012370662	0.037801842	3.923781137	XM_005499102.1,XM_005514168.1
GO:0051290	protein heterotetramerization	biological_process	2	854	11	18430	0.012370662	0.037801842	3.923781137	TCONS_00043912,XM_005515036.1
GO:0052695	cellular glucuronidation	biological_process	2	854	11	18430	0.012370662	0.037801842	3.923781137	XM_005509223.1,XM_005509234.1
GO:0045860	positive regulation of protein kinase activity	biological_process	6	854	55	18430	0.013094082	0.039974661	2.354268682	TCONS_00041023,XM_005507778.1,XM_005507856.1,XM_005511161.1,XM_005512739.1,XM_005515234.1
GO:0032007	negative regulation of TOR signaling	biological_process	4	854	31	18430	0.01316729	0.040084604	2.784618871	XM_005498220.1,XM_005512870.1,XM_005512871.1,XM_005513122.1
GO:0034612	response to tumor necrosis factor	biological_process	4	854	31	18430	0.01316729	0.040084604	2.784618871	TCONS_00024178,TCONS_00024180,XM_005506212.1,XM_005511311.1
GO:0071300	cellular response to retinoic acid	biological_process	5	854	43	18430	0.013714357	0.041710739	2.509394913	XM_005506499.1,XM_005506500.1,XM_005509799.1,XM_005512314.1,XM_005512739.1
GO:0006614	SRP-dependent cotranslational protein targeting to membrane	biological_process	3	854	21	18430	0.014585588	0.044194194	3.082970893	XM_005502315.1,XM_005503121.1,XM_005506237.1
GO:0007369	gastrulation	biological_process	3	854	21	18430	0.014585588	0.044194194	3.082970893	XM_005508144.1,XM_005508145.1,XM_005508146.1
GO:0010508	positive regulation of autophagy	biological_process	3	854	21	18430	0.014585588	0.044194194	3.082970893	XM_005499431.1,XM_005501907.1,XM_005513122.1
GO:0097105	presynaptic membrane assembly	biological_process	3	854	21	18430	0.014585588	0.044194194	3.082970893	TCONS_00043912,XM_005514807.1,XM_005515036.1
GO:0005977	glycogen metabolic process	biological_process	4	854	32	18430	0.015025396	0.045484181	2.697599532	TCONS_00055390,XM_005500826.1,XM_005500892.1,XM_005503005.1
GO:0001771	immunological synapse formation	biological_process	2	854	12	18430	0.015933954	0.047391419	3.596799375	XM_005507778.1,XM_005514870.1
GO:0006623	protein targeting to vacuole	biological_process	2	854	12	18430	0.015933954	0.047391419	3.596799375	XM_005501119.1,XM_005509571.1
GO:0006777	Mo-molybdopterin cofactor biosynthetic process	biological_process	2	854	12	18430	0.015933954	0.047391419	3.596799375	XM_005500877.1,XM_005500879.1
GO:0007076	mitotic chromosome condensation	biological_process	2	854	12	18430	0.015933954	0.047391419	3.596799375	XM_005501300.1,XM_005509196.1
GO:0007520	myoblast fusion	biological_process	2	854	12	18430	0.015933954	0.047391419	3.596799375	XM_005507018.1,XM_005516067.1
GO:0033627	cell adhesion mediated by integrin	biological_process	2	854	12	18430	0.015933954	0.047391419	3.596799375	TCONS_00024178,TCONS_00024180
GO:0043149	stress fiber assembly	biological_process	2	854	12	18430	0.015933954	0.047391419	3.596799375	XM_005506303.1,XM_005512739.1
GO:0051443	positive regulation of ubiquitin-protein transferase activity	biological_process	2	854	12	18430	0.015933954	0.047391419	3.596799375	TCONS_00008822,TCONS_00028576
GO:0060122	inner ear receptor stereocilium organization	biological_process	2	854	12	18430	0.015933954	0.047391419	3.596799375	XM_005501455.1,XM_005505019.1
GO:0070613	regulation of protein processing	biological_process	2	854	12	18430	0.015933954	0.047391419	3.596799375	XM_005501455.1,XM_005507316.1
GO:2000249	regulation of actin cytoskeleton reorganization	biological_process	2	854	12	18430	0.015933954	0.047391419	3.596799375	XM_005512739.1,XM_005515442.1
GO:2001241	positive regulation of extrinsic apoptotic signaling pathway in absence of ligand	biological_process	2	854	12	18430	0.015933954	0.047391419	3.596799375	XM_005512314.1,XM_005515442.1
GO:0032868	response to insulin	biological_process	5	854	45	18430	0.016954647	0.050334595	2.39786625	XM_005506499.1,XM_005506500.1,XM_005511691.1,XM_005512870.1,XM_005512871.1
GO:0006513	protein monoubiquitination	biological_process	4	854	33	18430	0.017050952	0.050389147	2.615854091	TCONS_00008822,TCONS_00028576,XM_005508418.1,XM_005511159.1
GO:0008206	bile acid metabolic process	biological_process	4	854	33	18430	0.017050952	0.050389147	2.615854091	XM_005499747.1,XM_005499748.1,XM_005500333.1,XM_005506490.1
GO:0030155	regulation of cell adhesion	biological_process	4	854	33	18430	0.017050952	0.050389147	2.615854091	XM_005506412.1,XM_005508690.1,XM_005512730.1,XM_005512739.1
GO:0002087	regulation of respiratory gaseous exchange by neurological system process	biological_process	3	854	22	18430	0.017187513	0.050515663	2.942835853	TCONS_00043912,XM_005514807.1,XM_005515036.1
GO:0051491	positive regulation of filopodium assembly	biological_process	3	854	22	18430	0.017187513	0.050515663	2.942835853	TCONS_00043912,XM_005507778.1,XM_005515036.1
GO:0072593	reactive oxygen species metabolic process	biological_process	3	854	22	18430	0.017187513	0.050515663	2.942835853	XM_005499795.1,XM_005500401.1,XM_005500883.1
GO:0016042	lipid catabolic process	biological_process	7	854	72	18430	0.017976416	0.051803003	2.098132969	XM_005498839.1,XM_005498840.1,XM_005506164.1,XM_005506617.1,XM_005510287.1,XM_005512011.1,XM_005514376.1
GO:0001570	vasculogenesis	biological_process	5	854	46	18430	0.018757026	0.051803003	2.345738723	XM_005501070.1,XM_005501679.1,XM_005505090.1,XM_005505973.1,XM_005515988.1
GO:0070373	negative regulation of ERK1 and ERK2 cascade	biological_process	5	854	46	18430	0.018757026	0.051803003	2.345738723	XM_005500280.1,XM_005506499.1,XM_005506500.1,XM_005509457.1,XM_005510669.1
GO:0000132	establishment of mitotic spindle orientation	biological_process	4	854	34	18430	0.019249524	0.051803003	2.538917206	TCONS_00055985,TCONS_00055995,TCONS_00055996,XM_005510669.1
GO:0042542	response to hydrogen peroxide	biological_process	4	854	34	18430	0.019249524	0.051803003	2.538917206	TCONS_00024178,TCONS_00024180,XM_005509457.1,XM_005512739.1
GO:0043407	negative regulation of MAP kinase activity	biological_process	4	854	34	18430	0.019249524	0.051803003	2.538917206	XM_005506499.1,XM_005506500.1,XM_005509457.1,XM_005510669.1
GO:0000018	regulation of DNA recombination	biological_process	1	854	5	18430	0.01953228	0.051803003	4.316159251	XM_005508015.1
GO:0001838	embryonic epithelial tube formation	biological_process	1	854	5	18430	0.01953228	0.051803003	4.316159251	XM_005512314.1
GO:0002675	positive regulation of acute inflammatory response	biological_process	1	854	5	18430	0.01953228	0.051803003	4.316159251	XM_005500892.1
GO:0002922	positive regulation of humoral immune response	biological_process	1	854	5	18430	0.01953228	0.051803003	4.316159251	TCONS_00041023
GO:0006111	regulation of gluconeogenesis	biological_process	1	854	5	18430	0.01953228	0.051803003	4.316159251	XM_005508051.1
GO:0006491	N-glycan processing	biological_process	1	854	5	18430	0.01953228	0.051803003	4.316159251	XM_005506233.1
GO:0006555	methionine metabolic process	biological_process	1	854	5	18430	0.01953228	0.051803003	4.316159251	XM_005500939.1
GO:0006655	phosphatidylglycerol biosynthetic process	biological_process	1	854	5	18430	0.01953228	0.051803003	4.316159251	XM_005512011.1
GO:0008063	Toll signaling pathway	biological_process	1	854	5	18430	0.01953228	0.051803003	4.316159251	XM_005504149.1
GO:0009303	rRNA transcription	biological_process	1	854	5	18430	0.01953228	0.051803003	4.316159251	XM_005505033.1
GO:0009650	UV protection	biological_process	1	854	5	18430	0.01953228	0.051803003	4.316159251	XM_005511042.1
GO:0009987	cellular process	biological_process	1	854	5	18430	0.01953228	0.051803003	4.316159251	XM_005513806.1
GO:0010038	response to metal ion	biological_process	1	854	5	18430	0.01953228	0.051803003	4.316159251	XM_005512903.1
GO:0010766	negative regulation of sodium ion transport	biological_process	1	854	5	18430	0.01953228	0.051803003	4.316159251	XM_005511159.1
GO:0010882	regulation of cardiac muscle contraction by calcium ion signaling	biological_process	1	854	5	18430	0.01953228	0.051803003	4.316159251	XM_005500687.1
GO:0015722	canalicular bile acid transport	biological_process	1	854	5	18430	0.01953228	0.051803003	4.316159251	XM_005511142.1
GO:0015936	coenzyme A metabolic process	biological_process	1	854	5	18430	0.01953228	0.051803003	4.316159251	XM_005510544.1
GO:0018230	peptidyl-L-cysteine S-palmitoylation	biological_process	1	854	5	18430	0.01953228	0.051803003	4.316159251	XM_005503308.1
GO:0019805	quinolinate biosynthetic process	biological_process	1	854	5	18430	0.01953228	0.051803003	4.316159251	XM_005515023.1
GO:0021554	optic nerve development	biological_process	1	854	5	18430	0.01953228	0.051803003	4.316159251	XM_005511108.1
GO:0032025	response to cobalt ion	biological_process	1	854	5	18430	0.01953228	0.051803003	4.316159251	XM_005511311.1
GO:0032504	multicellular organism reproduction	biological_process	1	854	5	18430	0.01953228	0.051803003	4.316159251	XM_005515536.1
GO:0032717	negative regulation of interleukin-8 production	biological_process	1	854	5	18430	0.01953228	0.051803003	4.316159251	XM_005499523.1
GO:0032878	regulation of establishment or maintenance of cell polarity	biological_process	1	854	5	18430	0.01953228	0.051803003	4.316159251	XM_005500280.1
GO:0033600	negative regulation of mammary gland epithelial cell proliferation	biological_process	1	854	5	18430	0.01953228	0.051803003	4.316159251	XM_005513612.1
GO:0033619	membrane protein proteolysis	biological_process	1	854	5	18430	0.01953228	0.051803003	4.316159251	XM_005512314.1
GO:0034058	endosomal vesicle fusion	biological_process	1	854	5	18430	0.01953228	0.051803003	4.316159251	XM_005504966.1
GO:0034354	'de novo' NAD biosynthetic process from tryptophan	biological_process	1	854	5	18430	0.01953228	0.051803003	4.316159251	XM_005515023.1
GO:0034392	negative regulation of smooth muscle cell apoptotic process	biological_process	1	854	5	18430	0.01953228	0.051803003	4.316159251	XM_005500280.1
GO:0034638	phosphatidylcholine catabolic process	biological_process	1	854	5	18430	0.01953228	0.051803003	4.316159251	XM_005507270.1
GO:0034695	response to prostaglandin E	biological_process	1	854	5	18430	0.01953228	0.051803003	4.316159251	XM_005507778.1
GO:0034698	response to gonadotropin	biological_process	1	854	5	18430	0.01953228	0.051803003	4.316159251	XM_005511030.1
GO:0035455	response to interferon-alpha	biological_process	1	854	5	18430	0.01953228	0.051803003	4.316159251	XM_005505901.1
GO:0035507	regulation of myosin-light-chain-phosphatase activity	biological_process	1	854	5	18430	0.01953228	0.051803003	4.316159251	XM_005512730.1
GO:0035815	positive regulation of renal sodium excretion	biological_process	1	854	5	18430	0.01953228	0.051803003	4.316159251	TCONS_00005580
GO:0036035	osteoclast development	biological_process	1	854	5	18430	0.01953228	0.051803003	4.316159251	XM_005514889.1
GO:0036120	cellular response to platelet-derived growth factor stimulus	biological_process	1	854	5	18430	0.01953228	0.051803003	4.316159251	XM_005511161.1
GO:0036462	TRAIL-activated apoptotic signaling pathway	biological_process	1	854	5	18430	0.01953228	0.051803003	4.316159251	XM_005511311.1
GO:0038061	NIK/NF-kappaB signaling	biological_process	1	854	5	18430	0.01953228	0.051803003	4.316159251	XM_005500121.1
GO:0044829	positive regulation by host of viral genome replication	biological_process	1	854	5	18430	0.01953228	0.051803003	4.316159251	XM_005506212.1
GO:0045627	positive regulation of T-helper 1 cell differentiation	biological_process	1	854	5	18430	0.01953228	0.051803003	4.316159251	XM_005513114.1
GO:0048007	antigen processing and presentation exogenous lipid antigen via MHC class Ib	biological_process	1	854	5	18430	0.01953228	0.051803003	4.316159251	XM_005505942.1
GO:0048022	negative regulation of melanin biosynthetic process	biological_process	1	854	5	18430	0.01953228	0.051803003	4.316159251	XM_005507856.1
GO:0048048	embryonic eye morphogenesis	biological_process	1	854	5	18430	0.01953228	0.051803003	4.316159251	XM_005513404.1
GO:0048609	multicellular organismal reproductive process	biological_process	1	854	5	18430	0.01953228	0.051803003	4.316159251	XM_005514286.1
GO:0048643	positive regulation of skeletal muscle tissue development	biological_process	1	854	5	18430	0.01953228	0.051803003	4.316159251	XM_005516067.1
GO:0048733	sebaceous gland development	biological_process	1	854	5	18430	0.01953228	0.051803003	4.316159251	XM_005503308.1
GO:0050684	regulation of mRNA processing	biological_process	1	854	5	18430	0.01953228	0.051803003	4.316159251	XM_005511857.1
GO:0050764	regulation of phagocytosis	biological_process	1	854	5	18430	0.01953228	0.051803003	4.316159251	XM_005512011.1
GO:0051099	positive regulation of binding	biological_process	1	854	5	18430	0.01953228	0.051803003	4.316159251	XM_005512172.1
GO:0051271	negative regulation of cellular component movement	biological_process	1	854	5	18430	0.01953228	0.051803003	4.316159251	XM_005509329.1
GO:0051272	positive regulation of cellular component movement	biological_process	1	854	5	18430	0.01953228	0.051803003	4.316159251	XM_005513218.1
GO:0051967	negative regulation of synaptic transmission glutamatergic	biological_process	1	854	5	18430	0.01953228	0.051803003	4.316159251	XM_005511518.1
GO:0060009	Sertoli cell development	biological_process	1	854	5	18430	0.01953228	0.051803003	4.316159251	XM_005506223.1
GO:0060449	bud elongation involved in lung branching	biological_process	1	854	5	18430	0.01953228	0.051803003	4.316159251	XM_005510669.1
GO:0060527	prostate epithelial cord arborization involved in prostate glandular acinus morphogenesis	biological_process	1	854	5	18430	0.01953228	0.051803003	4.316159251	XM_005500280.1
GO:0060736	prostate gland growth	biological_process	1	854	5	18430	0.01953228	0.051803003	4.316159251	XM_005500280.1
GO:0061087	positive regulation of histone H3-K27 methylation	biological_process	1	854	5	18430	0.01953228	0.051803003	4.316159251	XM_005510763.1
GO:0070189	kynurenine metabolic process	biological_process	1	854	5	18430	0.01953228	0.051803003	4.316159251	XM_005515023.1
GO:0070327	thyroid hormone transport	biological_process	1	854	5	18430	0.01953228	0.051803003	4.316159251	XM_005504232.1
GO:0071390	cellular response to ecdysone	biological_process	1	854	5	18430	0.01953228	0.051803003	4.316159251	XM_005515376.1
GO:0071447	cellular response to hydroperoxide	biological_process	1	854	5	18430	0.01953228	0.051803003	4.316159251	XM_005499431.1
GO:0071550	death-inducing signaling complex assembly	biological_process	1	854	5	18430	0.01953228	0.051803003	4.316159251	XM_005511311.1
GO:0071577	zinc II ion transmembrane transport	biological_process	1	854	5	18430	0.01953228	0.051803003	4.316159251	XM_005510857.1
GO:0072112	glomerular visceral epithelial cell differentiation	biological_process	1	854	5	18430	0.01953228	0.051803003	4.316159251	XM_005507534.1
GO:0086009	membrane repolarization	biological_process	1	854	5	18430	0.01953228	0.051803003	4.316159251	XM_005514142.1
GO:0086014	atrial cardiac muscle cell action potential	biological_process	1	854	5	18430	0.01953228	0.051803003	4.316159251	XM_005508018.1
GO:0090285	negative regulation of protein glycosylation in Golgi	biological_process	1	854	5	18430	0.01953228	0.051803003	4.316159251	XM_005508143.1
GO:0090481	pyrimidine nucleotide-sugar transmembrane transport	biological_process	1	854	5	18430	0.01953228	0.051803003	4.316159251	XM_005506646.1
GO:1902766	skeletal muscle satellite cell migration	biological_process	1	854	5	18430	0.01953228	0.051803003	4.316159251	XM_005510379.1
GO:1990138	neuron projection extension	biological_process	1	854	5	18430	0.01953228	0.051803003	4.316159251	XM_005511161.1
GO:2000001	regulation of DNA damage checkpoint	biological_process	1	854	5	18430	0.01953228	0.051803003	4.316159251	XM_005504897.1
GO:2000757	negative regulation of peptidyl-lysine acetylation	biological_process	1	854	5	18430	0.01953228	0.051803003	4.316159251	XM_005507534.1
GO:0007220	Notch receptor processing	biological_process	2	854	13	18430	0.020012335	0.052601547	3.3201225	XM_005506412.1,XM_005508690.1
GO:0033629	negative regulation of cell adhesion mediated by integrin	biological_process	2	854	13	18430	0.020012335	0.052601547	3.3201225	XM_005508143.1,XM_005514286.1
GO:0035136	forelimb morphogenesis	biological_process	2	854	13	18430	0.020012335	0.052601547	3.3201225	TCONS_00008392,TCONS_00008393
GO:0035970	peptidyl-threonine dephosphorylation	biological_process	2	854	13	18430	0.020012335	0.052601547	3.3201225	XM_005506949.1,XM_005509457.1
GO:0055088	lipid homeostasis	biological_process	2	854	13	18430	0.020012335	0.052601547	3.3201225	XM_005501692.1,XM_005503033.1
GO:0071732	cellular response to nitric oxide	biological_process	2	854	13	18430	0.020012335	0.052601547	3.3201225	XM_005501907.1,XM_005504717.1
GO:0001654	eye development	biological_process	3	854	23	18430	0.020061153	0.052601547	2.814886468	XM_005501455.1,XM_005505364.1,XM_005513611.1
GO:0014003	oligodendrocyte development	biological_process	3	854	23	18430	0.020061153	0.052601547	2.814886468	XM_005501030.1,XM_005506499.1,XM_005506500.1
GO:0019933	cAMP-mediated signaling	biological_process	3	854	23	18430	0.020061153	0.052601547	2.814886468	XM_005500883.1,XM_005507856.1,XM_005510541.1
GO:0031929	TOR signaling	biological_process	3	854	23	18430	0.020061153	0.052601547	2.814886468	XM_005508144.1,XM_005508145.1,XM_005508146.1
GO:0007169	transmembrane receptor protein tyrosine kinase signaling pathway	biological_process	8	854	88	18430	0.020578168	0.053913466	1.961890568	XM_005500696.1,XM_005501220.1,XM_005506499.1,XM_005506500.1,XM_005512314.1,XM_005513798.1,XM_005513820.1,XR_271969.1
GO:0006310	DNA recombination	biological_process	7	854	74	18430	0.020896873	0.054704121	2.041426673	TCONS_00007077,TCONS_00007078,TCONS_00029444,XM_005501740.1,XM_005508836.1,XM_005512428.1,XM_005515522.1
GO:0009725	response to hormone	biological_process	4	854	35	18430	0.021626243	0.056521942	2.466376715	XM_005505845.1,XM_005506499.1,XM_005506500.1,XM_005512739.1
GO:0048839	inner ear development	biological_process	4	854	35	18430	0.021626243	0.056521942	2.466376715	XM_005508690.1,XM_005514174.1,XM_005514286.1,XM_005516047.1
GO:0043123	positive regulation of I-kappaB kinase/NF-kappaB signaling	biological_process	11	854	134	18430	0.021852435	0.057066982	1.771557901	XM_005501840.1,XM_005501841.1,XM_005501842.1,XM_005503271.1,XM_005503551.1,XM_005504149.1,XM_005507778.1,XM_005508524.1,XM_005508975.1,XM_005510379.1,XM_005511311.1
GO:0034605	cellular response to heat	biological_process	7	854	75	18430	0.02247657	0.058602218	2.01420765	XM_005502832.1,XM_005506499.1,XM_005506500.1,XM_005507018.1,XM_005508018.1,XM_005509529.1,XM_005515149.1
GO:0008333	endosome to lysosome transport	biological_process	5	854	48	18430	0.022744893	0.059254019	2.24799961	XM_005499102.1,XM_005508418.1,XM_005510643.1,XM_005512695.1,XM_005514168.1
GO:0000422	mitochondrion degradation	biological_process	3	854	24	18430	0.023213235	0.06027983	2.697599532	TCONS_00025621,XM_005508669.1,XR_272689.1
GO:0007077	mitotic nuclear envelope disassembly	biological_process	3	854	24	18430	0.023213235	0.06027983	2.697599532	XM_005502832.1,XM_005508018.1,XM_005509529.1
GO:0007094	mitotic spindle assembly checkpoint	biological_process	3	854	24	18430	0.023213235	0.06027983	2.697599532	XM_005502758.1,XM_005510663.1,XM_005513183.1
GO:0006501	C-terminal protein lipidation	biological_process	2	854	14	18430	0.024609526	0.063346016	3.082970893	TCONS_00025621,XM_005504601.1
GO:0006699	bile acid biosynthetic process	biological_process	2	854	14	18430	0.024609526	0.063346016	3.082970893	XM_005500333.1,XM_005506490.1
GO:0009813	flavonoid biosynthetic process	biological_process	2	854	14	18430	0.024609526	0.063346016	3.082970893	XM_005509223.1,XM_005509234.1
GO:0030212	hyaluronan metabolic process	biological_process	2	854	14	18430	0.024609526	0.063346016	3.082970893	XM_005503520.1,XM_005507141.1
GO:0030435	sporulation resulting in formation of a cellular spore	biological_process	2	854	14	18430	0.024609526	0.063346016	3.082970893	XM_005512613.1,XM_005514299.1
GO:0052696	flavonoid glucuronidation	biological_process	2	854	14	18430	0.024609526	0.063346016	3.082970893	XM_005509223.1,XM_005509234.1
GO:0051865	protein autoubiquitination	biological_process	5	854	49	18430	0.024937241	0.064036616	2.202122067	XM_005499769.1,XM_005500402.1,XM_005501840.1,XM_005501841.1,XM_005501842.1
GO:0001782	B cell homeostasis	biological_process	3	854	25	18430	0.026649254	0.066308232	2.58969555	XM_005506499.1,XM_005506500.1,XM_005507925.1
GO:0010827	regulation of glucose transport	biological_process	3	854	25	18430	0.026649254	0.066308232	2.58969555	XM_005502832.1,XM_005508018.1,XM_005509529.1
GO:0031122	cytoplasmic microtubule organization	biological_process	3	854	25	18430	0.026649254	0.066308232	2.58969555	XM_005499102.1,XM_005501455.1,XM_005514168.1
GO:0033077	T cell differentiation in thymus	biological_process	3	854	25	18430	0.026649254	0.066308232	2.58969555	XM_005508144.1,XM_005508145.1,XM_005508146.1
GO:0050766	positive regulation of phagocytosis	biological_process	3	854	25	18430	0.026649254	0.066308232	2.58969555	XM_005502040.1,XM_005504113.1,XM_005514870.1
GO:0050918	positive chemotaxis	biological_process	3	854	25	18430	0.026649254	0.066308232	2.58969555	TCONS_00055985,TCONS_00055995,TCONS_00055996
GO:1900034	regulation of cellular response to heat	biological_process	4	854	37	18430	0.026932366	0.066308232	2.333059054	XM_005502832.1,XM_005508018.1,XM_005509529.1,XM_005515149.1
GO:0043161	proteasome-mediated ubiquitin-dependent protein catabolic process	biological_process	12	854	154	18430	0.026940433	0.066308232	1.681620487	TCONS_00008822,TCONS_00028576,XM_005500402.1,XM_005500981.1,XM_005501840.1,XM_005501841.1,XM_005501842.1,XM_005506094.1,XM_005508958.1,XM_005509260.1,XM_005513051.1,XM_005513054.1
GO:0045732	positive regulation of protein catabolic process	biological_process	6	854	64	18430	0.028116172	0.066308232	2.023199649	XM_005501907.1,XM_005509440.1,XM_005509441.1,XM_005510774.1,XM_005511159.1,XR_272002.1
GO:0001514	selenocysteine incorporation	biological_process	1	854	6	18430	0.028406094	0.066308232	3.596799375	XM_005510568.1
GO:0001555	oocyte growth	biological_process	1	854	6	18430	0.028406094	0.066308232	3.596799375	XM_005504232.1
GO:0002021	response to dietary excess	biological_process	1	854	6	18430	0.028406094	0.066308232	3.596799375	XM_005512289.1
GO:0002407	dendritic cell chemotaxis	biological_process	1	854	6	18430	0.028406094	0.066308232	3.596799375	XM_005507778.1
GO:0002903	negative regulation of B cell apoptotic process	biological_process	1	854	6	18430	0.028406094	0.066308232	3.596799375	XM_005514889.1
GO:0003222	ventricular trabecula myocardium morphogenesis	biological_process	1	854	6	18430	0.028406094	0.066308232	3.596799375	XM_005505090.1
GO:0006013	mannose metabolic process	biological_process	1	854	6	18430	0.028406094	0.066308232	3.596799375	XM_005506233.1
GO:0006189	'de novo' IMP biosynthetic process	biological_process	1	854	6	18430	0.028406094	0.066308232	3.596799375	XM_005501691.1
GO:0006499	N-terminal protein myristoylation	biological_process	1	854	6	18430	0.028406094	0.066308232	3.596799375	XM_005506949.1
GO:0006659	phosphatidylserine biosynthetic process	biological_process	1	854	6	18430	0.028406094	0.066308232	3.596799375	XM_005505901.1
GO:0006689	ganglioside catabolic process	biological_process	1	854	6	18430	0.028406094	0.066308232	3.596799375	XM_005503629.1
GO:0006990	positive regulation of transcription from RNA polymerase II promoter involved in unfolded protein response	biological_process	1	854	6	18430	0.028406094	0.066308232	3.596799375	XM_005508072.1
GO:0007033	vacuole organization	biological_process	1	854	6	18430	0.028406094	0.066308232	3.596799375	XM_005506233.1
GO:0007621	negative regulation of female receptivity	biological_process	1	854	6	18430	0.028406094	0.066308232	3.596799375	TCONS_00005580
GO:0008343	adult feeding behavior	biological_process	1	854	6	18430	0.028406094	0.066308232	3.596799375	XM_005512008.1
GO:0009416	response to light stimulus	biological_process	1	854	6	18430	0.028406094	0.066308232	3.596799375	XM_005509457.1
GO:0010447	response to acidic pH	biological_process	1	854	6	18430	0.028406094	0.066308232	3.596799375	XM_005500687.1
GO:0010820	positive regulation of T cell chemotaxis	biological_process	1	854	6	18430	0.028406094	0.066308232	3.596799375	XM_005513114.1
GO:0015816	glycine transport	biological_process	1	854	6	18430	0.028406094	0.066308232	3.596799375	XM_005501035.1
GO:0016447	somatic recombination of immunoglobulin gene segments	biological_process	1	854	6	18430	0.028406094	0.066308232	3.596799375	XM_005513844.1
GO:0016560	protein import into peroxisome matrix docking	biological_process	1	854	6	18430	0.028406094	0.066308232	3.596799375	XM_005506300.1
GO:0019372	lipoxygenase pathway	biological_process	1	854	6	18430	0.028406094	0.066308232	3.596799375	XM_005501416.1
GO:0019941	modification-dependent protein catabolic process	biological_process	1	854	6	18430	0.028406094	0.066308232	3.596799375	XM_005498288.1
GO:0021513	spinal cord dorsal/ventral patterning	biological_process	1	854	6	18430	0.028406094	0.066308232	3.596799375	XM_005501455.1
GO:0021884	forebrain neuron development	biological_process	1	854	6	18430	0.028406094	0.066308232	3.596799375	XM_005507856.1
GO:0030214	hyaluronan catabolic process	biological_process	1	854	6	18430	0.028406094	0.066308232	3.596799375	XM_005503520.1
GO:0030510	regulation of BMP signaling pathway	biological_process	1	854	6	18430	0.028406094	0.066308232	3.596799375	XR_271904.1
GO:0031394	positive regulation of prostaglandin biosynthetic process	biological_process	1	854	6	18430	0.028406094	0.066308232	3.596799375	TCONS_00005580
GO:0031547	brain-derived neurotrophic factor receptor signaling pathway	biological_process	1	854	6	18430	0.028406094	0.066308232	3.596799375	XM_005507856.1
GO:0031952	regulation of protein autophosphorylation	biological_process	1	854	6	18430	0.028406094	0.066308232	3.596799375	XM_005505691.1
GO:0032057	negative regulation of translational initiation in response to stress	biological_process	1	854	6	18430	0.028406094	0.066308232	3.596799375	XM_005501030.1
GO:0032060	bleb assembly	biological_process	1	854	6	18430	0.028406094	0.066308232	3.596799375	XM_005503271.1
GO:0032229	negative regulation of synaptic transmission GABAergic	biological_process	1	854	6	18430	0.028406094	0.066308232	3.596799375	XM_005511518.1
GO:0033089	positive regulation of T cell differentiation in thymus	biological_process	1	854	6	18430	0.028406094	0.066308232	3.596799375	XM_005505999.1
GO:0033160	positive regulation of protein import into nucleus translocation	biological_process	1	854	6	18430	0.028406094	0.066308232	3.596799375	XM_005500280.1
GO:0033277	abortive mitotic cell cycle	biological_process	1	854	6	18430	0.028406094	0.066308232	3.596799375	XM_005514286.1
GO:0033363	secretory granule organization	biological_process	1	854	6	18430	0.028406094	0.066308232	3.596799375	XM_005504005.1
GO:0035994	response to muscle stretch	biological_process	1	854	6	18430	0.028406094	0.066308232	3.596799375	XM_005500687.1
GO:0042135	neurotransmitter catabolic process	biological_process	1	854	6	18430	0.028406094	0.066308232	3.596799375	XM_005498168.1
GO:0042168	heme metabolic process	biological_process	1	854	6	18430	0.028406094	0.066308232	3.596799375	XR_272060.1
GO:0042511	positive regulation of tyrosine phosphorylation of Stat1 protein	biological_process	1	854	6	18430	0.028406094	0.066308232	3.596799375	XM_005500892.1
GO:0042754	negative regulation of circadian rhythm	biological_process	1	854	6	18430	0.028406094	0.066308232	3.596799375	XM_005512057.1
GO:0043009	chordate embryonic development	biological_process	1	854	6	18430	0.028406094	0.066308232	3.596799375	XM_005513611.1
GO:0043031	negative regulation of macrophage activation	biological_process	1	854	6	18430	0.028406094	0.066308232	3.596799375	XM_005499523.1
GO:0044089	positive regulation of cellular component biogenesis	biological_process	1	854	6	18430	0.028406094	0.066308232	3.596799375	XM_005501307.1
GO:0044342	type B pancreatic cell proliferation	biological_process	1	854	6	18430	0.028406094	0.066308232	3.596799375	XM_005500073.1
GO:0044351	macropinocytosis	biological_process	1	854	6	18430	0.028406094	0.066308232	3.596799375	XM_005514870.1
GO:0045026	plasma membrane fusion	biological_process	1	854	6	18430	0.028406094	0.066308232	3.596799375	XM_005501070.1
GO:0045047	protein targeting to ER	biological_process	1	854	6	18430	0.028406094	0.066308232	3.596799375	XM_005503121.1
GO:0045061	thymic T cell selection	biological_process	1	854	6	18430	0.028406094	0.066308232	3.596799375	XM_005506412.1
GO:0045110	intermediate filament bundle assembly	biological_process	1	854	6	18430	0.028406094	0.066308232	3.596799375	XM_005503033.1
GO:0045910	negative regulation of DNA recombination	biological_process	1	854	6	18430	0.028406094	0.066308232	3.596799375	XM_005513844.1
GO:0046653	tetrahydrofolate metabolic process	biological_process	1	854	6	18430	0.028406094	0.066308232	3.596799375	XM_005513837.1
GO:0046689	response to mercury ion	biological_process	1	854	6	18430	0.028406094	0.066308232	3.596799375	XM_005511142.1
GO:0048806	genitalia development	biological_process	1	854	6	18430	0.028406094	0.066308232	3.596799375	XM_005514286.1
GO:0050650	chondroitin sulfate proteoglycan biosynthetic process	biological_process	1	854	6	18430	0.028406094	0.066308232	3.596799375	XM_005500280.1
GO:0060136	embryonic process involved in female pregnancy	biological_process	1	854	6	18430	0.028406094	0.066308232	3.596799375	XM_005511837.1
GO:0060259	regulation of feeding behavior	biological_process	1	854	6	18430	0.028406094	0.066308232	3.596799375	XM_005501455.1
GO:0060416	response to growth hormone	biological_process	1	854	6	18430	0.028406094	0.066308232	3.596799375	XM_005511691.1
GO:0070997	neuron death	biological_process	1	854	6	18430	0.028406094	0.066308232	3.596799375	XM_005510608.1
GO:0071286	cellular response to magnesium ion	biological_process	1	854	6	18430	0.028406094	0.066308232	3.596799375	XM_005508051.1
GO:0071294	cellular response to zinc ion	biological_process	1	854	6	18430	0.028406094	0.066308232	3.596799375	XM_005504005.1
GO:0071455	cellular response to hyperoxia	biological_process	1	854	6	18430	0.028406094	0.066308232	3.596799375	XM_005501907.1
GO:0071985	multivesicular body sorting pathway	biological_process	1	854	6	18430	0.028406094	0.066308232	3.596799375	XM_005500143.1
GO:0090267	positive regulation of mitotic cell cycle spindle assembly checkpoint	biological_process	1	854	6	18430	0.028406094	0.066308232	3.596799375	XM_005510663.1
GO:1902715	positive regulation of interferon-gamma secretion	biological_process	1	854	6	18430	0.028406094	0.066308232	3.596799375	XM_005500725.1
GO:1902808	positive regulation of cell cycle G1/S phase transition	biological_process	1	854	6	18430	0.028406094	0.066308232	3.596799375	XM_005503114.1
GO:2000008	regulation of protein localization to cell surface	biological_process	1	854	6	18430	0.028406094	0.066308232	3.596799375	XM_005509151.1
GO:2000107	negative regulation of leukocyte apoptotic process	biological_process	1	854	6	18430	0.028406094	0.066308232	3.596799375	XM_005507778.1
GO:2000360	negative regulation of binding of sperm to zona pellucida	biological_process	1	854	6	18430	0.028406094	0.066308232	3.596799375	TCONS_00041023
GO:2000378	negative regulation of reactive oxygen species metabolic process	biological_process	1	854	6	18430	0.028406094	0.066308232	3.596799375	XM_005512530.1
GO:2000406	positive regulation of T cell migration	biological_process	1	854	6	18430	0.028406094	0.066308232	3.596799375	XM_005507778.1
GO:2001300	lipoxin metabolic process	biological_process	1	854	6	18430	0.028406094	0.066308232	3.596799375	XM_005501416.1
GO:0000060	protein import into nucleus translocation	biological_process	2	854	15	18430	0.029725073	0.068615985	2.8774395	XM_005511859.1,XM_005513218.1
GO:0015986	ATP synthesis coupled proton transport	biological_process	2	854	15	18430	0.029725073	0.068615985	2.8774395	XM_005500426.1,XM_005504582.1
GO:0019046	release from viral latency	biological_process	2	854	15	18430	0.029725073	0.068615985	2.8774395	TCONS_00056011,XM_005508072.1
GO:0031571	mitotic G1 DNA damage checkpoint	biological_process	2	854	15	18430	0.029725073	0.068615985	2.8774395	XM_005504897.1,XM_005511057.1
GO:0046889	positive regulation of lipid biosynthetic process	biological_process	2	854	15	18430	0.029725073	0.068615985	2.8774395	XM_005504005.1,XR_272399.1
GO:0070207	protein homotrimerization	biological_process	2	854	15	18430	0.029725073	0.068615985	2.8774395	XM_005501416.1,XM_005504780.1
GO:0070266	necroptotic process	biological_process	2	854	15	18430	0.029725073	0.068615985	2.8774395	XM_005504780.1,XM_005511311.1
GO:0097120	receptor localization to synapse	biological_process	2	854	15	18430	0.029725073	0.068615985	2.8774395	TCONS_00043912,XM_005515036.1
GO:0097300	programmed necrotic cell death	biological_process	2	854	15	18430	0.029725073	0.068615985	2.8774395	XM_005504780.1,XM_005511311.1
GO:0007264	small GTPase mediated signal transduction	biological_process	25	854	379	18430	0.030261566	0.069767273	1.423535373	TCONS_00035697,XM_005498148.1,XM_005498227.1,XM_005498743.1,XM_005499539.1,XM_005501325.1,XM_005501353.1,XM_005502040.1,XM_005502695.1,XM_005502758.1,XM_005504368.1,XM_005505936.1,XM_005505984.1,XM_005507856.1,XM_005510379.1,XM_005510663.1,XM_005511161.1,XM_005511376.1,XM_005512011.1,XM_005512695.1,XM_005513183.1,XM_005513798.1,XM_005514870.1,XM_005515234.1,XM_005515415.1
GO:0006364	rRNA processing	biological_process	6	854	65	18430	0.030297943	0.069767273	1.9920735	XM_005499794.1,XM_005506207.1,XM_005508144.1,XM_005508145.1,XM_005508146.1,XM_005511876.1
GO:0010976	positive regulation of neuron projection development	biological_process	6	854	65	18430	0.030297943	0.069767273	1.9920735	XM_005506499.1,XM_005506500.1,XM_005507856.1,XM_005508524.1,XM_005512314.1,XM_005512739.1
GO:0007338	single fertilization	biological_process	3	854	26	18430	0.030373496	0.06979212	2.490091875	XM_005504113.1,XM_005506597.1,XM_005515536.1
GO:0048255	mRNA stabilization	biological_process	3	854	26	18430	0.030373496	0.06979212	2.490091875	XM_005509269.1,XM_005509270.1,XM_005509642.1
GO:0042147	retrograde transport endosome to Golgi	biological_process	5	854	52	18430	0.032344542	0.074058006	2.075076563	XM_005499772.1,XM_005499773.1,XM_005506229.1,XM_005508068.1,XM_005513302.1
GO:0051592	response to calcium ion	biological_process	5	854	52	18430	0.032344542	0.074058006	2.075076563	TCONS_00024178,TCONS_00024180,XM_005509457.1,XM_005511159.1,XM_005512739.1
GO:0032922	circadian regulation of gene expression	biological_process	6	854	66	18430	0.032590732	0.074568887	1.961890568	TCONS_00035242,TCONS_00035243,TCONS_00035245,TCONS_00035246,XM_005500073.1,XM_005504165.1
GO:0016567	protein ubiquitination	biological_process	24	854	364	18430	0.032733215	0.074841926	1.422909643	TCONS_00008392,TCONS_00008393,XM_005499769.1,XM_005500484.1,XM_005502735.1,XM_005503455.1,XM_005504149.1,XM_005504590.1,XM_005504897.1,XM_005505730.1,XM_005505984.1,XM_005506206.1,XM_005506216.1,XM_005506804.1,XM_005507316.1,XM_005507925.1,XM_005508958.1,XM_005509260.1,XM_005509548.1,XM_005510774.1,XM_005511159.1,XM_005514096.1,XM_005514165.1,XR_272289.1
GO:0021987	cerebral cortex development	biological_process	4	854	39	18430	0.033001098	0.075188549	2.213415	XM_005506691.1,XM_005512870.1,XM_005512871.1,XM_005516067.1
GO:0032543	mitochondrial translation	biological_process	4	854	39	18430	0.033001098	0.075188549	2.213415	XM_005500893.1,XM_005505981.1,XM_005508093.1,XM_005511872.1
GO:0071277	cellular response to calcium ion	biological_process	4	854	39	18430	0.033001098	0.075188549	2.213415	XM_005499464.1,XM_005501416.1,XM_005504717.1,XM_005511161.1
GO:0048511	rhythmic process	biological_process	8	854	96	18430	0.033833213	0.076975916	1.798399688	TCONS_00043912,XM_005500121.1,XM_005501797.1,XM_005509642.1,XM_005510172.1,XM_005515036.1,XM_005515040.1,XM_005515652.1
GO:0006730	one-carbon metabolic process	biological_process	3	854	27	18430	0.034389067	0.077911601	2.39786625	XM_005505245.1,XM_005513837.1,XM_005516093.1
GO:0035855	megakaryocyte development	biological_process	3	854	27	18430	0.034389067	0.077911601	2.39786625	XM_005513798.1,XM_005513806.1,XM_005514286.1
GO:0070125	mitochondrial translational elongation	biological_process	3	854	27	18430	0.034389067	0.077911601	2.39786625	XM_005500893.1,XM_005505981.1,XM_005508093.1
GO:0070126	mitochondrial translational termination	biological_process	3	854	27	18430	0.034389067	0.077911601	2.39786625	XM_005500893.1,XM_005505981.1,XM_005508093.1
GO:0032870	cellular response to hormone stimulus	biological_process	5	854	53	18430	0.035099214	0.078992574	2.035924175	TCONS_00005580,TCONS_00056556,XM_005509223.1,XM_005509234.1,XM_005509457.1
GO:0001954	positive regulation of cell-matrix adhesion	biological_process	2	854	16	18430	0.035354857	0.078992574	2.697599532	XM_005507778.1,XM_005512739.1
GO:0006646	phosphatidylethanolamine biosynthetic process	biological_process	2	854	16	18430	0.035354857	0.078992574	2.697599532	XM_005503907.1,XM_005510333.1
GO:0006895	Golgi to endosome transport	biological_process	2	854	16	18430	0.035354857	0.078992574	2.697599532	XM_005498015.1,XM_005509571.1
GO:0008361	regulation of cell size	biological_process	2	854	16	18430	0.035354857	0.078992574	2.697599532	XM_005504005.1,XM_005505999.1
GO:0034063	stress granule assembly	biological_process	2	854	16	18430	0.035354857	0.078992574	2.697599532	XM_005509269.1,XM_005509270.1
GO:0035024	negative regulation of Rho protein signal transduction	biological_process	2	854	16	18430	0.035354857	0.078992574	2.697599532	XM_005513218.1,XM_005516054.1
GO:0043162	ubiquitin-dependent protein catabolic process via the multivesicular body sorting pathway	biological_process	2	854	16	18430	0.035354857	0.078992574	2.697599532	XM_005507794.1,XM_005511159.1
GO:0043488	regulation of mRNA stability	biological_process	2	854	16	18430	0.035354857	0.078992574	2.697599532	XM_005507925.1,XM_005508432.1
GO:0048490	anterograde synaptic vesicle transport	biological_process	2	854	16	18430	0.035354857	0.078992574	2.697599532	XM_005505942.1,XM_005506241.1
GO:0048535	lymph node development	biological_process	2	854	16	18430	0.035354857	0.078992574	2.697599532	XM_005505999.1,XM_005507925.1
GO:0060509	Type I pneumocyte differentiation	biological_process	2	854	16	18430	0.035354857	0.078992574	2.697599532	XM_005500280.1,XM_005504005.1
GO:0030521	androgen receptor signaling pathway	biological_process	4	854	40	18430	0.036329272	0.080381504	2.158079625	XM_005505845.1,XM_005505980.1,XM_005509642.1,XM_005511932.1
GO:0042771	intrinsic apoptotic signaling pathway in response to DNA damage by p53 class mediator	biological_process	4	854	40	18430	0.036329272	0.080381504	2.158079625	TCONS_00008822,TCONS_00028576,XM_005506094.1,XM_005508409.1
GO:0045930	negative regulation of mitotic cell cycle	biological_process	4	854	40	18430	0.036329272	0.080381504	2.158079625	TCONS_00055985,TCONS_00055995,TCONS_00055996,XM_005510663.1
GO:0000027	ribosomal large subunit assembly	biological_process	1	854	7	18430	0.038562237	0.080381504	3.082970893	XM_005506008.1
GO:0000103	sulfate assimilation	biological_process	1	854	7	18430	0.038562237	0.080381504	3.082970893	XM_005504843.1
GO:0001561	fatty acid alpha-oxidation	biological_process	1	854	7	18430	0.038562237	0.080381504	3.082970893	XM_005515157.1
GO:0001696	gastric acid secretion	biological_process	1	854	7	18430	0.038562237	0.080381504	3.082970893	XM_005501344.1
GO:0001757	somite specification	biological_process	1	854	7	18430	0.038562237	0.080381504	3.082970893	XM_005508690.1
GO:0001825	blastocyst formation	biological_process	1	854	7	18430	0.038562237	0.080381504	3.082970893	TCONS_00041023
GO:0003016	respiratory system process	biological_process	1	854	7	18430	0.038562237	0.080381504	3.082970893	XM_005506412.1
GO:0006081	cellular aldehyde metabolic process	biological_process	1	854	7	18430	0.038562237	0.080381504	3.082970893	XM_005509797.1
GO:0006165	nucleoside diphosphate phosphorylation	biological_process	1	854	7	18430	0.038562237	0.080381504	3.082970893	XM_005506901.1
GO:0007004	telomere maintenance via telomerase	biological_process	1	854	7	18430	0.038562237	0.080381504	3.082970893	XM_005512428.1
GO:0007288	sperm axoneme assembly	biological_process	1	854	7	18430	0.038562237	0.080381504	3.082970893	XM_005501455.1
GO:0009100	glycoprotein metabolic process	biological_process	1	854	7	18430	0.038562237	0.080381504	3.082970893	XM_005507945.1
GO:0010226	response to lithium ion	biological_process	1	854	7	18430	0.038562237	0.080381504	3.082970893	XM_005512739.1
GO:0010669	epithelial structure maintenance	biological_process	1	854	7	18430	0.038562237	0.080381504	3.082970893	XM_005501307.1
GO:0010770	positive regulation of cell morphogenesis involved in differentiation	biological_process	1	854	7	18430	0.038562237	0.080381504	3.082970893	XM_005498685.1
GO:0014834	skeletal muscle satellite cell maintenance involved in skeletal muscle regeneration	biological_process	1	854	7	18430	0.038562237	0.080381504	3.082970893	XM_005500280.1
GO:0014902	myotube differentiation	biological_process	1	854	7	18430	0.038562237	0.080381504	3.082970893	TCONS_00005580
GO:0015793	glycerol transport	biological_process	1	854	7	18430	0.038562237	0.080381504	3.082970893	XM_005511142.1
GO:0030101	natural killer cell activation	biological_process	1	854	7	18430	0.038562237	0.080381504	3.082970893	XM_005511311.1
GO:0030502	negative regulation of bone mineralization	biological_process	1	854	7	18430	0.038562237	0.080381504	3.082970893	XM_005512739.1
GO:0030953	astral microtubule organization	biological_process	1	854	7	18430	0.038562237	0.080381504	3.082970893	XM_005506691.1
GO:0031017	exocrine pancreas development	biological_process	1	854	7	18430	0.038562237	0.080381504	3.082970893	XM_005500280.1
GO:0031076	embryonic camera-type eye development	biological_process	1	854	7	18430	0.038562237	0.080381504	3.082970893	XM_005513404.1
GO:0031954	positive regulation of protein autophosphorylation	biological_process	1	854	7	18430	0.038562237	0.080381504	3.082970893	XM_005512428.1
GO:0032287	peripheral nervous system myelin maintenance	biological_process	1	854	7	18430	0.038562237	0.080381504	3.082970893	XM_005509446.1
GO:0032534	regulation of microvillus assembly	biological_process	1	854	7	18430	0.038562237	0.080381504	3.082970893	XM_005512011.1
GO:0032688	negative regulation of interferon-beta production	biological_process	1	854	7	18430	0.038562237	0.080381504	3.082970893	XM_005506949.1
GO:0032790	ribosome disassembly	biological_process	1	854	7	18430	0.038562237	0.080381504	3.082970893	XM_005511872.1
GO:0033147	negative regulation of intracellular estrogen receptor signaling pathway	biological_process	1	854	7	18430	0.038562237	0.080381504	3.082970893	XM_005502300.1
GO:0033700	phospholipid efflux	biological_process	1	854	7	18430	0.038562237	0.080381504	3.082970893	XM_005501692.1
GO:0034375	high-density lipoprotein particle remodeling	biological_process	1	854	7	18430	0.038562237	0.080381504	3.082970893	XM_005512639.1
GO:0034405	response to fluid shear stress	biological_process	1	854	7	18430	0.038562237	0.080381504	3.082970893	XM_005501455.1
GO:0042523	positive regulation of tyrosine phosphorylation of Stat5 protein	biological_process	1	854	7	18430	0.038562237	0.080381504	3.082970893	XM_005500280.1
GO:0042592	homeostatic process	biological_process	1	854	7	18430	0.038562237	0.080381504	3.082970893	XM_005509329.1
GO:0042921	glucocorticoid receptor signaling pathway	biological_process	1	854	7	18430	0.038562237	0.080381504	3.082970893	XM_005511159.1
GO:0043691	reverse cholesterol transport	biological_process	1	854	7	18430	0.038562237	0.080381504	3.082970893	XM_005512639.1
GO:0043950	positive regulation of cAMP-mediated signaling	biological_process	1	854	7	18430	0.038562237	0.080381504	3.082970893	XM_005507856.1
GO:0045761	regulation of adenylate cyclase activity	biological_process	1	854	7	18430	0.038562237	0.080381504	3.082970893	XM_005509276.1
GO:0045939	negative regulation of steroid metabolic process	biological_process	1	854	7	18430	0.038562237	0.080381504	3.082970893	XM_005509223.1
GO:0048102	autophagic cell death	biological_process	1	854	7	18430	0.038562237	0.080381504	3.082970893	XM_005499431.1
GO:0048853	forebrain morphogenesis	biological_process	1	854	7	18430	0.038562237	0.080381504	3.082970893	XM_005501455.1
GO:0050427	3'-phosphoadenosine 5'-phosphosulfate metabolic process	biological_process	1	854	7	18430	0.038562237	0.080381504	3.082970893	XM_005504843.1
GO:0050807	regulation of synapse organization	biological_process	1	854	7	18430	0.038562237	0.080381504	3.082970893	XM_005511159.1
GO:0051096	positive regulation of helicase activity	biological_process	1	854	7	18430	0.038562237	0.080381504	3.082970893	XM_005513844.1
GO:0051447	negative regulation of meiotic cell cycle	biological_process	1	854	7	18430	0.038562237	0.080381504	3.082970893	XM_005509457.1
GO:0051533	positive regulation of NFAT protein import into nucleus	biological_process	1	854	7	18430	0.038562237	0.080381504	3.082970893	XM_005500687.1
GO:0051716	cellular response to stimulus	biological_process	1	854	7	18430	0.038562237	0.080381504	3.082970893	XM_005501030.1
GO:0051983	regulation of chromosome segregation	biological_process	1	854	7	18430	0.038562237	0.080381504	3.082970893	XM_005513183.1
GO:0055014	atrial cardiac muscle cell development	biological_process	1	854	7	18430	0.038562237	0.080381504	3.082970893	XM_005505845.1
GO:0060411	cardiac septum morphogenesis	biological_process	1	854	7	18430	0.038562237	0.080381504	3.082970893	XM_005501455.1
GO:0060430	lung saccule development	biological_process	1	854	7	18430	0.038562237	0.080381504	3.082970893	XM_005504005.1
GO:0060546	negative regulation of necroptotic process	biological_process	1	854	7	18430	0.038562237	0.080381504	3.082970893	XM_005511311.1
GO:0060907	positive regulation of macrophage cytokine production	biological_process	1	854	7	18430	0.038562237	0.080381504	3.082970893	XM_005508524.1
GO:0070102	interleukin-6-mediated signaling pathway	biological_process	1	854	7	18430	0.038562237	0.080381504	3.082970893	XM_005500892.1
GO:0071397	cellular response to cholesterol	biological_process	1	854	7	18430	0.038562237	0.080381504	3.082970893	XM_005506490.1
GO:0071880	adenylate cyclase-activating adrenergic receptor signaling pathway	biological_process	1	854	7	18430	0.038562237	0.080381504	3.082970893	XM_005507856.1
GO:0072643	interferon-gamma secretion	biological_process	1	854	7	18430	0.038562237	0.080381504	3.082970893	XM_005513302.1
GO:0086002	cardiac muscle cell action potential involved in contraction	biological_process	1	854	7	18430	0.038562237	0.080381504	3.082970893	XM_005503033.1
GO:0086073	bundle of His cell-Purkinje myocyte adhesion involved in cell communication	biological_process	1	854	7	18430	0.038562237	0.080381504	3.082970893	XM_005503033.1
GO:0090179	planar cell polarity pathway involved in neural tube closure	biological_process	1	854	7	18430	0.038562237	0.080381504	3.082970893	XM_005498137.1
GO:0090286	cytoskeletal anchoring at nuclear membrane	biological_process	1	854	7	18430	0.038562237	0.080381504	3.082970893	XM_005506368.1
GO:0097116	gephyrin clustering involved in postsynaptic density assembly	biological_process	1	854	7	18430	0.038562237	0.080381504	3.082970893	XM_005514807.1
GO:1901315	negative regulation of histone H2A K63-linked ubiquitination	biological_process	1	854	7	18430	0.038562237	0.080381504	3.082970893	XM_005505886.1
GO:1901621	negative regulation of smoothened signaling pathway involved in dorsal/ventral neural tube patterning	biological_process	1	854	7	18430	0.038562237	0.080381504	3.082970893	XM_005508529.1
GO:1901888	regulation of cell junction assembly	biological_process	1	854	7	18430	0.038562237	0.080381504	3.082970893	XM_005507856.1
GO:2000279	negative regulation of DNA biosynthetic process	biological_process	1	854	7	18430	0.038562237	0.080381504	3.082970893	XM_005509457.1
GO:2000623	negative regulation of nuclear-transcribed mRNA catabolic process nonsense-mediated decay	biological_process	1	854	7	18430	0.038562237	0.080381504	3.082970893	XM_005510568.1
GO:2001275	positive regulation of glucose import in response to insulin stimulus	biological_process	1	854	7	18430	0.038562237	0.080381504	3.082970893	XM_005514286.1
GO:0008202	steroid metabolic process	biological_process	3	854	28	18430	0.038697929	0.080612374	2.31222817	XM_005504843.1,XM_005509223.1,XM_005509797.1
GO:0006605	protein targeting	biological_process	4	854	41	18430	0.039856521	0.082812424	2.105443537	TCONS_00043912,XM_005503005.1,XM_005503114.1,XM_005515036.1
GO:0007032	endosome organization	biological_process	4	854	41	18430	0.039856521	0.082812424	2.105443537	XM_005499102.1,XM_005513051.1,XM_005513054.1,XM_005514168.1
GO:0043066	negative regulation of apoptotic process	biological_process	22	854	336	18430	0.040559336	0.084164527	1.413028326	XM_005500280.1,XM_005500892.1,XM_005501237.1,XM_005501241.1,XM_005501907.1,XM_005502339.1,XM_005504717.1,XM_005505197.1,XM_005505845.1,XM_005508048.1,XM_005508144.1,XM_005508145.1,XM_005508146.1,XM_005509329.1,XM_005509457.1,XM_005509570.1,XM_005510663.1,XM_005511042.1,XM_005512739.1,XM_005513218.1,XM_005513300.1,XM_005515149.1
GO:0006869	lipid transport	biological_process	5	854	55	18430	0.041050238	0.085019488	1.961890568	XM_005498858.1,XM_005501692.1,XM_005503722.1,XM_005507801.1,XM_005511889.1
GO:0043410	positive regulation of MAPK cascade	biological_process	5	854	55	18430	0.041050238	0.085019488	1.961890568	XM_005497968.1,XM_005500280.1,XM_005504149.1,XM_005511112.1,XM_005516067.1
GO:0030154	cell differentiation	biological_process	28	854	445	18430	0.041134765	0.08514001	1.357892798	XM_005499769.1,XM_005500124.1,XM_005501220.1,XM_005501348.1,XM_005501760.1,XM_005501907.1,XM_005502758.1,XM_005503404.1,XM_005503634.1,XM_005503767.1,XM_005505047.1,XM_005505299.1,XM_005506412.1,XM_005508622.1,XM_005508690.1,XM_005509025.1,XM_005510944.1,XM_005512057.1,XM_005512221.1,XM_005512222.1,XM_005512233.1,XM_005512695.1,XM_005513612.1,XM_005513820.1,XM_005513941.1,XM_005514074.1,XR_271969…
GO:0008045	motor neuron axon guidance	biological_process	2	854	17	18430	0.041491548	0.085440876	2.538917206	XM_005501531.1,XM_005513612.1
GO:0009888	tissue development	biological_process	2	854	17	18430	0.041491548	0.085440876	2.538917206	XM_005501869.1,XM_005501872.1
GO:0034314	Arp2/3 complex-mediated actin nucleation	biological_process	2	854	17	18430	0.041491548	0.085440876	2.538917206	XM_005505936.1,XM_005513302.1
GO:0043200	response to amino acid	biological_process	2	854	17	18430	0.041491548	0.085440876	2.538917206	XM_005506499.1,XM_005506500.1
GO:0050821	protein stabilization	biological_process	9	854	116	18430	0.042970033	0.088372848	1.674372123	TCONS_00056011,XM_005503114.1,XM_005504005.1,XM_005512030.1,XM_005512870.1,XM_005512871.1,XM_005514142.1,XM_005515149.1,XR_272399.1
GO:0001755	neural crest cell migration	biological_process	3	854	29	18430	0.043300942	0.088771049	2.232496164	XM_005502726.1,XM_005503380.1,XM_005512314.1
GO:0007339	binding of sperm to zona pellucida	biological_process	3	854	29	18430	0.043300942	0.088771049	2.232496164	TCONS_00041023,XM_005506597.1,XM_005515536.1
GO:0008645	hexose transport	biological_process	3	854	29	18430	0.043300942	0.088771049	2.232496164	XM_005502832.1,XM_005508018.1,XM_005509529.1
GO:0070124	mitochondrial translational initiation	biological_process	3	854	29	18430	0.043300942	0.088771049	2.232496164	XM_005500893.1,XM_005505981.1,XM_005508093.1
GO:0090305	nucleic acid phosphodiester bond hydrolysis	biological_process	5	854	56	18430	0.044250157	0.090602126	1.926856808	TCONS_00010966,XM_005500829.1,XM_005507270.1,XM_005512428.1,XM_005514561.1
GO:0034641	cellular nitrogen compound metabolic process	biological_process	6	854	71	18430	0.04578273	0.093562304	1.823729261	XM_005502624.1,XM_005502796.1,XM_005515023.1,XM_005515157.1,XM_005515842.1,XM_005516137.1
GO:0008283	cell proliferation	biological_process	19	854	287	18430	0.04589192	0.093726202	1.428693829	TCONS_00010966,TCONS_00055985,TCONS_00055995,TCONS_00055996,XM_005499769.1,XM_005500451.1,XM_005502678.1,XM_005502758.1,XM_005504564.1,XM_005505980.1,XM_005506589.1,XM_005508157.1,XM_005510570.1,XM_005511030.1,XM_005511736.1,XM_005513051.1,XM_005513054.1,XM_005513183.1,XR_271969.1
GO:0000278	mitotic cell cycle	biological_process	16	854	235	18430	0.046698795	0.095313892	1.469330809	XM_005498227.1,XM_005498288.1,XM_005500981.1,XM_005501300.1,XM_005502758.1,XM_005502832.1,XM_005505894.1,XM_005505980.1,XM_005506829.1,XM_005508018.1,XM_005509196.1,XM_005509529.1,XM_005510663.1,XM_005511179.1,XM_005513183.1,XM_005515234.1
GO:0045727	positive regulation of translation	biological_process	4	854	43	18430	0.04751494	0.095332592	2.007515931	XM_005509269.1,XM_005509270.1,XM_005512739.1,XM_005514547.1
GO:0050808	synapse organization	biological_process	4	854	43	18430	0.04751494	0.095332592	2.007515931	TCONS_00043912,XM_005512870.1,XM_005512871.1,XM_005514807.1
GO:0000956	nuclear-transcribed mRNA catabolic process	biological_process	2	854	18	18430	0.048125027	0.095332592	2.39786625	XM_005507925.1,XM_005509642.1
GO:0007498	mesoderm development	biological_process	2	854	18	18430	0.048125027	0.095332592	2.39786625	XR_271904.1,XR_271969.1
GO:0008154	actin polymerization or depolymerization	biological_process	2	854	18	18430	0.048125027	0.095332592	2.39786625	XM_005512008.1,XM_005513798.1
GO:0008209	androgen metabolic process	biological_process	2	854	18	18430	0.048125027	0.095332592	2.39786625	XM_005500333.1,XM_005506223.1
GO:0010001	glial cell differentiation	biological_process	2	854	18	18430	0.048125027	0.095332592	2.39786625	XM_005500280.1,XM_005507534.1
GO:0046677	response to antibiotic	biological_process	2	854	18	18430	0.048125027	0.095332592	2.39786625	XM_005510963.1,XM_005511311.1
GO:0019083	viral transcription	biological_process	3	854	30	18430	0.048197909	0.095332592	2.158079625	XM_005502832.1,XM_005508018.1,XM_005509529.1
GO:0001775	cell activation	biological_process	1	854	8	18430	0.049863103	0.095332592	2.697599532	XM_005500280.1
GO:0001955	blood vessel maturation	biological_process	1	854	8	18430	0.049863103	0.095332592	2.697599532	XM_005514450.1
GO:0002318	myeloid progenitor cell differentiation	biological_process	1	854	8	18430	0.049863103	0.095332592	2.697599532	XM_005507184.1
GO:0002606	positive regulation of dendritic cell antigen processing and presentation	biological_process	1	854	8	18430	0.049863103	0.095332592	2.697599532	XM_005507778.1
GO:0006265	DNA topological change	biological_process	1	854	8	18430	0.049863103	0.095332592	2.697599532	XM_005515652.1
GO:0006401	RNA catabolic process	biological_process	1	854	8	18430	0.049863103	0.095332592	2.697599532	TCONS_00026508
GO:0006569	tryptophan catabolic process	biological_process	1	854	8	18430	0.049863103	0.095332592	2.697599532	XM_005515023.1
GO:0007041	lysosomal transport	biological_process	1	854	8	18430	0.049863103	0.095332592	2.697599532	XM_005511159.1
GO:0007215	glutamate receptor signaling pathway	biological_process	1	854	8	18430	0.049863103	0.095332592	2.697599532	XM_005509570.1
GO:0007271	synaptic transmission cholinergic	biological_process	1	854	8	18430	0.049863103	0.095332592	2.697599532	XM_005505399.1
GO:0007276	gamete generation	biological_process	1	854	8	18430	0.049863103	0.095332592	2.697599532	XM_005512106.1
GO:0009142	nucleoside triphosphate biosynthetic process	biological_process	1	854	8	18430	0.049863103	0.095332592	2.697599532	XM_005506901.1
GO:0009311	oligosaccharide metabolic process	biological_process	1	854	8	18430	0.049863103	0.095332592	2.697599532	XM_005507945.1
GO:0010324	membrane invagination	biological_process	1	854	8	18430	0.049863103	0.095332592	2.697599532	XM_005511863.1
GO:0010939	regulation of necrotic cell death	biological_process	1	854	8	18430	0.049863103	0.095332592	2.697599532	XM_005511311.1
GO:0016331	morphogenesis of embryonic epithelium	biological_process	1	854	8	18430	0.049863103	0.095332592	2.697599532	XM_005506412.1
GO:0022400	regulation of rhodopsin mediated signaling pathway	biological_process	1	854	8	18430	0.049863103	0.095332592	2.697599532	XM_005499100.1
GO:0030007	cellular potassium ion homeostasis	biological_process	1	854	8	18430	0.049863103	0.095332592	2.697599532	XM_005514142.1
GO:0030042	actin filament depolymerization	biological_process	1	854	8	18430	0.049863103	0.095332592	2.697599532	XM_005513698.1
GO:0032940	secretion by cell	biological_process	1	854	8	18430	0.049863103	0.095332592	2.697599532	XM_005501692.1
GO:0032964	collagen biosynthetic process	biological_process	1	854	8	18430	0.049863103	0.095332592	2.697599532	XM_005500608.1
GO:0034334	adherens junction maintenance	biological_process	1	854	8	18430	0.049863103	0.095332592	2.697599532	XM_005503033.1
GO:0035902	response to immobilization stress	biological_process	1	854	8	18430	0.049863103	0.095332592	2.697599532	XM_005512739.1
GO:0035988	chondrocyte proliferation	biological_process	1	854	8	18430	0.049863103	0.095332592	2.697599532	XM_005498685.1
GO:0036302	atrioventricular canal development	biological_process	1	854	8	18430	0.049863103	0.095332592	2.697599532	XM_005514286.1
GO:0043101	purine-containing compound salvage	biological_process	1	854	8	18430	0.049863103	0.095332592	2.697599532	XM_005500073.1
GO:0043171	peptide catabolic process	biological_process	1	854	8	18430	0.049863103	0.095332592	2.697599532	XM_005502509.1
GO:0043277	apoptotic cell clearance	biological_process	1	854	8	18430	0.049863103	0.095332592	2.697599532	XM_005513114.1
GO:0043303	mast cell degranulation	biological_process	1	854	8	18430	0.049863103	0.095332592	2.697599532	XM_005508975.1
GO:0043314	negative regulation of neutrophil degranulation	biological_process	1	854	8	18430	0.049863103	0.095332592	2.697599532	XM_005502040.1
GO:0043497	regulation of protein heterodimerization activity	biological_process	1	854	8	18430	0.049863103	0.095332592	2.697599532	XM_005516067.1
GO:0043534	blood vessel endothelial cell migration	biological_process	1	854	8	18430	0.049863103	0.095332592	2.697599532	XM_005512739.1
GO:0044597	daunorubicin metabolic process	biological_process	1	854	8	18430	0.049863103	0.095332592	2.697599532	XM_005509797.1
GO:0044598	doxorubicin metabolic process	biological_process	1	854	8	18430	0.049863103	0.095332592	2.697599532	XM_005509797.1
GO:0045010	actin nucleation	biological_process	1	854	8	18430	0.049863103	0.095332592	2.697599532	XM_005512906.1
GO:0045176	apical protein localization	biological_process	1	854	8	18430	0.049863103	0.095332592	2.697599532	XM_005498137.1
GO:0045217	cell-cell junction maintenance	biological_process	1	854	8	18430	0.049863103	0.095332592	2.697599532	XM_005514807.1
GO:0045409	negative regulation of interleukin-6 biosynthetic process	biological_process	1	854	8	18430	0.049863103	0.095332592	2.697599532	XM_005512008.1
GO:0045410	positive regulation of interleukin-6 biosynthetic process	biological_process	1	854	8	18430	0.049863103	0.095332592	2.697599532	XM_005501264.1
GO:0045820	negative regulation of glycolytic process	biological_process	1	854	8	18430	0.049863103	0.095332592	2.697599532	XM_005508051.1
GO:0046085	adenosine metabolic process	biological_process	1	854	8	18430	0.049863103	0.095332592	2.697599532	XM_005500073.1
GO:0046415	urate metabolic process	biological_process	1	854	8	18430	0.049863103	0.095332592	2.697599532	XM_005501394.1
GO:0046641	positive regulation of alpha-beta T cell proliferation	biological_process	1	854	8	18430	0.049863103	0.095332592	2.697599532	XM_005513114.1
GO:0046903	secretion	biological_process	1	854	8	18430	0.049863103	0.095332592	2.697599532	XM_005516093.1
GO:0050690	regulation of defense response to virus by virus	biological_process	1	854	8	18430	0.049863103	0.095332592	2.697599532	XM_005514870.1
GO:0050806	positive regulation of synaptic transmission	biological_process	1	854	8	18430	0.049863103	0.095332592	2.697599532	XM_005501344.1
GO:0050847	progesterone receptor signaling pathway	biological_process	1	854	8	18430	0.049863103	0.095332592	2.697599532	XM_005511159.1
GO:0050930	induction of positive chemotaxis	biological_process	1	854	8	18430	0.049863103	0.095332592	2.697599532	XM_005508072.1
GO:0050953	sensory perception of light stimulus	biological_process	1	854	8	18430	0.049863103	0.095332592	2.697599532	XM_005505019.1
GO:0051599	response to hydrostatic pressure	biological_process	1	854	8	18430	0.049863103	0.095332592	2.697599532	XM_005514585.1
GO:0051926	negative regulation of calcium ion transport	biological_process	1	854	8	18430	0.049863103	0.095332592	2.697599532	XM_005502172.1
GO:0060315	negative regulation of ryanodine-sensitive calcium-release channel activity	biological_process	1	854	8	18430	0.049863103	0.095332592	2.697599532	XM_005512172.1
GO:0060330	regulation of response to interferon-gamma	biological_process	1	854	8	18430	0.049863103	0.095332592	2.697599532	XM_005505104.1
GO:0071420	cellular response to histamine	biological_process	1	854	8	18430	0.049863103	0.095332592	2.697599532	XM_005510963.1
GO:0090249	regulation of cell motility involved in somitogenic axis elongation	biological_process	1	854	8	18430	0.049863103	0.095332592	2.697599532	XR_272002.1
GO:0090400	stress-induced premature senescence	biological_process	1	854	8	18430	0.049863103	0.095332592	2.697599532	XM_005498220.1
GO:0098911	regulation of ventricular cardiac muscle cell action potential	biological_process	1	854	8	18430	0.049863103	0.095332592	2.697599532	XM_005503033.1
GO:1902231	positive regulation of intrinsic apoptotic signaling pathway in response to DNA damage	biological_process	1	854	8	18430	0.049863103	0.095332592	2.697599532	XM_005505901.1
GO:2000010	positive regulation of protein localization to cell surface	biological_process	1	854	8	18430	0.049863103	0.095332592	2.697599532	XM_005501692.1
GO:2000059	negative regulation of protein ubiquitination involved in ubiquitin-dependent protein catabolic process	biological_process	1	854	8	18430	0.049863103	0.095332592	2.697599532	XM_005508529.1
GO:2000288	positive regulation of myoblast proliferation	biological_process	1	854	8	18430	0.049863103	0.095332592	2.697599532	XM_005500280.1
GO:2000780	negative regulation of double-strand break repair	biological_process	1	854	8	18430	0.049863103	0.095332592	2.697599532	XM_005505886.1
GO:0007067	mitotic nuclear division	biological_process	17	854	255	18430	0.050647008	0.096774099	1.43871975	XM_005498147.1,XM_005498227.1,XM_005498288.1,XM_005498637.1,XM_005498957.1,XM_005500030.1,XM_005500484.1,XM_005502150.1,XM_005502201.1,XM_005502758.1,XM_005504227.1,XM_005504442.1,XM_005505730.1,XM_005508144.1,XM_005508145.1,XM_005508146.1,XM_005513183.1
GO:0009952	anterior/posterior pattern specification	biological_process	7	854	88	18430	0.0511245	0.09762877	1.716654247	TCONS_00008392,TCONS_00008393,XM_005498137.1,XM_005501455.1,XM_005514072.1,XM_005516067.1,XR_271904.1
GO:0045859	regulation of protein kinase activity	biological_process	3	854	31	18430	0.053387631	0.101830213	2.088464154	XM_005512870.1,XM_005512871.1,XM_005514560.1
GO:0046627	negative regulation of insulin receptor signaling pathway	biological_process	3	854	31	18430	0.053387631	0.101830213	2.088464154	XM_005512870.1,XM_005512871.1,XM_005516054.1
GO:0070936	protein K48-linked ubiquitination	biological_process	5	854	59	18430	0.054763555	0.104393027	1.828881038	TCONS_00008822,TCONS_00028576,XM_005503455.1,XM_005507554.1,XM_005509260.1
GO:0000165	MAPK cascade	biological_process	6	854	74	18430	0.055131722	0.104689253	1.749794291	XM_005498220.1,XM_005505522.1,XM_005507856.1,XM_005512314.1,XM_005512739.1,XM_005513113.1
GO:0006396	RNA processing	biological_process	6	854	74	18430	0.055131722	0.104689253	1.749794291	XM_005498359.1,XM_005499794.1,XM_005499837.1,XM_005500901.1,XM_005505973.1,XM_005506212.1
GO:0009880	embryonic pattern specification	biological_process	2	854	19	18430	0.055242767	0.104689253	2.271662763	TCONS_00008392,TCONS_00008393
GO:0032720	negative regulation of tumor necrosis factor production	biological_process	2	854	19	18430	0.055242767	0.104689253	2.271662763	XM_005499523.1,XM_005513302.1
GO:0032781	positive regulation of ATPase activity	biological_process	2	854	19	18430	0.055242767	0.104689253	2.271662763	XM_005502562.1,XM_005514142.1
GO:0050770	regulation of axonogenesis	biological_process	2	854	19	18430	0.055242767	0.104689253	2.271662763	XM_005501531.1,XM_005512314.1
GO:0007416	synapse assembly	biological_process	4	854	45	18430	0.055984959	0.105971529	1.918293	TCONS_00043912,XM_005504625.1,XM_005514807.1,XM_005515036.1
GO:0045600	positive regulation of fat cell differentiation	biological_process	4	854	45	18430	0.055984959	0.105971529	1.918293	TCONS_00008392,TCONS_00008393,XM_005504005.1,XR_272399.1
GO:0032467	positive regulation of cytokinesis	biological_process	3	854	32	18430	0.05886795	0.111168273	2.023199649	XM_005502150.1,XM_005511179.1,XM_005515415.1
GO:0042594	response to starvation	biological_process	3	854	32	18430	0.05886795	0.111168273	2.023199649	XM_005502075.1,XM_005511691.1,XR_272020.1
GO:0006915	apoptotic process	biological_process	30	854	499	18430	0.060233575	0.113038389	1.29744266	TCONS_00008392,TCONS_00008393,XM_005499100.1,XM_005499208.1,XM_005499431.1,XM_005499795.1,XM_005500008.1,XM_005500893.1,XM_005501907.1,XM_005502339.1,XM_005502678.1,XM_005503404.1,XM_005503634.1,XM_005505197.1,XM_005505901.1,XM_005508409.1,XM_005508930.1,XM_005509400.1,XM_005509548.1,XM_005510466.1,XM_005511112.1,XM_005511311.1,XM_005512739.1,XM_005513183.1,XM_005513762.1,XM_005514074.1,XM_005515…
GO:0051259	protein oligomerization	biological_process	4	854	46	18430	0.06052495	0.113038389	1.876590979	XM_005500687.1,XM_005506229.1,XM_005507795.1,XM_005516137.1
GO:0000460	maturation of 5.8S rRNA	biological_process	1	854	9	18430	0.06218106	0.113038389	2.39786625	XM_005500902.1
GO:0001778	plasma membrane repair	biological_process	1	854	9	18430	0.06218106	0.113038389	2.39786625	XM_005507018.1
GO:0001946	lymphangiogenesis	biological_process	1	854	9	18430	0.06218106	0.113038389	2.39786625	XM_005502759.1
GO:0002467	germinal center formation	biological_process	1	854	9	18430	0.06218106	0.113038389	2.39786625	XM_005513218.1
GO:0002634	regulation of germinal center formation	biological_process	1	854	9	18430	0.06218106	0.113038389	2.39786625	XM_005507925.1
GO:0006686	sphingomyelin biosynthetic process	biological_process	1	854	9	18430	0.06218106	0.113038389	2.39786625	XM_005505197.1
GO:0006691	leukotriene metabolic process	biological_process	1	854	9	18430	0.06218106	0.113038389	2.39786625	XM_005501416.1
GO:0010172	embryonic body morphogenesis	biological_process	1	854	9	18430	0.06218106	0.113038389	2.39786625	XM_005516067.1
GO:0010838	positive regulation of keratinocyte proliferation	biological_process	1	854	9	18430	0.06218106	0.113038389	2.39786625	XM_005503114.1
GO:0016056	rhodopsin mediated signaling pathway	biological_process	1	854	9	18430	0.06218106	0.113038389	2.39786625	XM_005499100.1
GO:0016254	preassembly of GPI anchor in ER membrane	biological_process	1	854	9	18430	0.06218106	0.113038389	2.39786625	XM_005504601.1
GO:0016559	peroxisome fission	biological_process	1	854	9	18430	0.06218106	0.113038389	2.39786625	XM_005504130.1
GO:0020027	hemoglobin metabolic process	biological_process	1	854	9	18430	0.06218106	0.113038389	2.39786625	XM_005511042.1
GO:0030225	macrophage differentiation	biological_process	1	854	9	18430	0.06218106	0.113038389	2.39786625	XM_005511311.1
GO:0030516	regulation of axon extension	biological_process	1	854	9	18430	0.06218106	0.113038389	2.39786625	XM_005506207.1
GO:0030913	paranodal junction assembly	biological_process	1	854	9	18430	0.06218106	0.113038389	2.39786625	XM_005510525.1
GO:0030948	negative regulation of vascular endothelial growth factor receptor signaling pathway	biological_process	1	854	9	18430	0.06218106	0.113038389	2.39786625	XM_005511159.1
GO:0032753	positive regulation of interleukin-4 production	biological_process	1	854	9	18430	0.06218106	0.113038389	2.39786625	TCONS_00041023
GO:0033762	response to glucagon	biological_process	1	854	9	18430	0.06218106	0.113038389	2.39786625	XM_005504005.1
GO:0036066	protein O-linked fucosylation	biological_process	1	854	9	18430	0.06218106	0.113038389	2.39786625	XM_005511521.1
GO:0045059	positive thymic T cell selection	biological_process	1	854	9	18430	0.06218106	0.113038389	2.39786625	XM_005514870.1
GO:0045060	negative thymic T cell selection	biological_process	1	854	9	18430	0.06218106	0.113038389	2.39786625	XM_005514870.1
GO:0045662	negative regulation of myoblast differentiation	biological_process	1	854	9	18430	0.06218106	0.113038389	2.39786625	XM_005511621.1
GO:0045793	positive regulation of cell size	biological_process	1	854	9	18430	0.06218106	0.113038389	2.39786625	XM_005512314.1
GO:0046007	negative regulation of activated T cell proliferation	biological_process	1	854	9	18430	0.06218106	0.113038389	2.39786625	XM_005507925.1
GO:0046512	sphingosine biosynthetic process	biological_process	1	854	9	18430	0.06218106	0.113038389	2.39786625	XM_005508143.1
GO:0048172	regulation of short-term neuronal synaptic plasticity	biological_process	1	854	9	18430	0.06218106	0.113038389	2.39786625	XM_005511518.1
GO:0048265	response to pain	biological_process	1	854	9	18430	0.06218106	0.113038389	2.39786625	XM_005512314.1
GO:0048489	synaptic vesicle transport	biological_process	1	854	9	18430	0.06218106	0.113038389	2.39786625	TCONS_00043912
GO:0048739	cardiac muscle fiber development	biological_process	1	854	9	18430	0.06218106	0.113038389	2.39786625	XM_005507912.1
GO:0050999	regulation of nitric-oxide synthase activity	biological_process	1	854	9	18430	0.06218106	0.113038389	2.39786625	XR_271904.1
GO:0060013	righting reflex	biological_process	1	854	9	18430	0.06218106	0.113038389	2.39786625	XM_005513404.1
GO:0060324	face development	biological_process	1	854	9	18430	0.06218106	0.113038389	2.39786625	XM_005513404.1
GO:0060463	lung lobe morphogenesis	biological_process	1	854	9	18430	0.06218106	0.113038389	2.39786625	XM_005500280.1
GO:0070934	CRD-mediated mRNA stabilization	biological_process	1	854	9	18430	0.06218106	0.113038389	2.39786625	XM_005499837.1
GO:0071169	establishment of protein localization to chromatin	biological_process	1	854	9	18430	0.06218106	0.113038389	2.39786625	XM_005502091.1
GO:0071850	mitotic cell cycle arrest	biological_process	1	854	9	18430	0.06218106	0.113038389	2.39786625	XM_005509457.1
GO:0090181	regulation of cholesterol metabolic process	biological_process	1	854	9	18430	0.06218106	0.113038389	2.39786625	XM_005499747.1
GO:0097296	activation of cysteine-type endopeptidase activity involved in apoptotic signaling pathway	biological_process	1	854	9	18430	0.06218106	0.113038389	2.39786625	XM_005511311.1
GO:1901224	positive regulation of NIK/NF-kappaB signaling	biological_process	1	854	9	18430	0.06218106	0.113038389	2.39786625	XM_005507925.1
GO:1902041	regulation of extrinsic apoptotic signaling pathway via death domain receptors	biological_process	1	854	9	18430	0.06218106	0.113038389	2.39786625	XM_005511311.1
GO:2000344	positive regulation of acrosome reaction	biological_process	1	854	9	18430	0.06218106	0.113038389	2.39786625	TCONS_00041023
GO:2000394	positive regulation of lamellipodium morphogenesis	biological_process	1	854	9	18430	0.06218106	0.113038389	2.39786625	XM_005507270.1
GO:2000650	negative regulation of sodium ion transmembrane transporter activity	biological_process	1	854	9	18430	0.06218106	0.113038389	2.39786625	XM_005511159.1
GO:0007265	Ras protein signal transduction	biological_process	5	854	61	18430	0.062542049	0.113038389	1.768917726	XM_005498220.1,XM_005500696.1,XM_005512011.1,XM_005513051.1,XM_005513054.1
GO:0008104	protein localization	biological_process	5	854	61	18430	0.062542049	0.113038389	1.768917726	TCONS_00056556,XM_005501455.1,XM_005509571.1,XM_005512289.1,XM_005513218.1
GO:0001709	cell fate determination	biological_process	2	854	20	18430	0.062830184	0.113038389	2.158079625	XM_005502771.1,XM_005508690.1
GO:0007588	excretion	biological_process	2	854	20	18430	0.062830184	0.113038389	2.158079625	XM_005511142.1,XM_005516137.1
GO:0009165	nucleotide biosynthetic process	biological_process	2	854	20	18430	0.062830184	0.113038389	2.158079625	XM_005504473.1,XM_005513837.1
GO:0015012	heparan sulfate proteoglycan biosynthetic process	biological_process	2	854	20	18430	0.062830184	0.113038389	2.158079625	XM_005511180.1,XM_005511181.1
GO:0022904	respiratory electron transport chain	biological_process	2	854	20	18430	0.062830184	0.113038389	2.158079625	XM_005500401.1,XM_005515872.1
GO:0032332	positive regulation of chondrocyte differentiation	biological_process	2	854	20	18430	0.062830184	0.113038389	2.158079625	TCONS_00008392,TCONS_00008393
GO:0048468	cell development	biological_process	2	854	20	18430	0.062830184	0.113038389	2.158079625	TCONS_00050536,XM_005515988.1
GO:0070098	chemokine-mediated signaling pathway	biological_process	2	854	20	18430	0.062830184	0.113038389	2.158079625	XM_005512739.1,XM_005513114.1
GO:0043434	response to peptide hormone	biological_process	3	854	33	18430	0.064635812	0.116222236	1.961890568	XM_005501030.1,XM_005506499.1,XM_005506500.1
GO:0032355	response to estradiol	biological_process	4	854	47	18430	0.065267691	0.117293188	1.836663511	XM_005502300.1,XM_005509457.1,XM_005511311.1,XM_005511691.1
GO:0001764	neuron migration	biological_process	8	854	110	18430	0.069277572	0.124292115	1.569512455	TCONS_00055985,TCONS_00055995,TCONS_00055996,XM_005498137.1,XM_005501237.1,XM_005501241.1,XM_005507856.1,XM_005510266.1
GO:0001942	hair follicle development	biological_process	3	854	34	18430	0.070687317	0.126031783	1.904187905	XM_005498137.1,XM_005501307.1,XM_005503308.1
GO:0070534	protein K63-linked ubiquitination	biological_process	3	854	34	18430	0.070687317	0.126031783	1.904187905	XM_005507554.1,XM_005511159.1,XM_005513302.1
GO:0001953	negative regulation of cell-matrix adhesion	biological_process	2	854	21	18430	0.07087095	0.126031783	2.055313929	XM_005508143.1,XM_005513218.1
GO:0006363	termination of RNA polymerase I transcription	biological_process	2	854	21	18430	0.07087095	0.126031783	2.055313929	XM_005505033.1,XM_005505980.1
GO:0006749	glutathione metabolic process	biological_process	2	854	21	18430	0.07087095	0.126031783	2.055313929	XM_005502361.1,XM_005506789.1
GO:0007405	neuroblast proliferation	biological_process	2	854	21	18430	0.07087095	0.126031783	2.055313929	XM_005500280.1,XM_005515415.1
GO:0016050	vesicle organization	biological_process	2	854	21	18430	0.07087095	0.126031783	2.055313929	XM_005506229.1,XM_005513834.1
GO:0042098	T cell proliferation	biological_process	2	854	21	18430	0.07087095	0.126031783	2.055313929	XM_005507925.1,XM_005510321.1
GO:0043507	positive regulation of JUN kinase activity	biological_process	2	854	21	18430	0.07087095	0.126031783	2.055313929	XM_005501531.1,XM_005512739.1
GO:0070536	protein K63-linked deubiquitination	biological_process	2	854	21	18430	0.07087095	0.126031783	2.055313929	XM_005513051.1,XM_005513054.1
GO:0071108	protein K48-linked deubiquitination	biological_process	2	854	21	18430	0.07087095	0.126031783	2.055313929	XM_005513051.1,XM_005513054.1
GO:0000910	cytokinesis	biological_process	5	854	64	18430	0.075369011	0.129522399	1.685999707	XM_005500484.1,XM_005510379.1,XM_005511179.1,XM_005512695.1,XM_005515442.1
GO:0030334	regulation of cell migration	biological_process	5	854	64	18430	0.075369011	0.129522399	1.685999707	XM_005506412.1,XM_005507270.1,XM_005507912.1,XM_005512011.1,XM_005513114.1
GO:0000718	nucleotide-excision repair DNA damage removal	biological_process	1	854	10	18430	0.075397821	0.129522399	2.158079625	XM_005505980.1
GO:0001708	cell fate specification	biological_process	1	854	10	18430	0.075397821	0.129522399	2.158079625	XM_005516067.1
GO:0001945	lymph vessel development	biological_process	1	854	10	18430	0.075397821	0.129522399	2.158079625	XM_005505090.1
GO:0002218	activation of innate immune response	biological_process	1	854	10	18430	0.075397821	0.129522399	2.158079625	XM_005509078.1
GO:0006278	RNA-dependent DNA replication	biological_process	1	854	10	18430	0.075397821	0.129522399	2.158079625	TCONS_00003791
GO:0006297	nucleotide-excision repair DNA gap filling	biological_process	1	854	10	18430	0.075397821	0.129522399	2.158079625	XM_005505931.1
GO:0006402	mRNA catabolic process	biological_process	1	854	10	18430	0.075397821	0.129522399	2.158079625	XM_005506210.1
GO:0006497	protein lipidation	biological_process	1	854	10	18430	0.075397821	0.129522399	2.158079625	XR_272689.1
GO:0006590	thyroid hormone generation	biological_process	1	854	10	18430	0.075397821	0.129522399	2.158079625	XM_005502375.1
GO:0006851	mitochondrial calcium ion transport	biological_process	1	854	10	18430	0.075397821	0.129522399	2.158079625	XM_005507795.1
GO:0007525	somatic muscle development	biological_process	1	854	10	18430	0.075397821	0.129522399	2.158079625	XR_272002.1
GO:0007625	grooming behavior	biological_process	1	854	10	18430	0.075397821	0.129522399	2.158079625	TCONS_00005580
GO:0010460	positive regulation of heart rate	biological_process	1	854	10	18430	0.075397821	0.129522399	2.158079625	TCONS_00005580
GO:0010944	negative regulation of transcription by competitive promoter binding	biological_process	1	854	10	18430	0.075397821	0.129522399	2.158079625	XM_005504005.1
GO:0016051	carbohydrate biosynthetic process	biological_process	1	854	10	18430	0.075397821	0.129522399	2.158079625	XM_005507945.1
GO:0016125	sterol metabolic process	biological_process	1	854	10	18430	0.075397821	0.129522399	2.158079625	XM_005506490.1
GO:0023052	signaling	biological_process	1	854	10	18430	0.075397821	0.129522399	2.158079625	XM_005511736.1
GO:0030252	growth hormone secretion	biological_process	1	854	10	18430	0.075397821	0.129522399	2.158079625	XM_005512008.1
GO:0035428	hexose transmembrane transport	biological_process	1	854	10	18430	0.075397821	0.129522399	2.158079625	XM_005501394.1
GO:0040019	positive regulation of embryonic development	biological_process	1	854	10	18430	0.075397821	0.129522399	2.158079625	XM_005509025.1
GO:0040037	negative regulation of fibroblast growth factor receptor signaling pathway	biological_process	1	854	10	18430	0.075397821	0.129522399	2.158079625	XM_005510669.1
GO:0045821	positive regulation of glycolytic process	biological_process	1	854	10	18430	0.075397821	0.129522399	2.158079625	XM_005500280.1
GO:0048260	positive regulation of receptor-mediated endocytosis	biological_process	1	854	10	18430	0.075397821	0.129522399	2.158079625	XM_005507778.1
GO:0048599	oocyte development	biological_process	1	854	10	18430	0.075397821	0.129522399	2.158079625	TCONS_00041023
GO:0050667	homocysteine metabolic process	biological_process	1	854	10	18430	0.075397821	0.129522399	2.158079625	XM_005504717.1
GO:0050687	negative regulation of defense response to virus	biological_process	1	854	10	18430	0.075397821	0.129522399	2.158079625	XM_005506949.1
GO:0051000	positive regulation of nitric-oxide synthase activity	biological_process	1	854	10	18430	0.075397821	0.129522399	2.158079625	XM_005512739.1
GO:0051453	regulation of intracellular pH	biological_process	1	854	10	18430	0.075397821	0.129522399	2.158079625	XM_005500687.1
GO:0051598	meiotic recombination checkpoint	biological_process	1	854	10	18430	0.075397821	0.129522399	2.158079625	XM_005506009.1
GO:0051988	regulation of attachment of spindle microtubules to kinetochore	biological_process	1	854	10	18430	0.075397821	0.129522399	2.158079625	XM_005515415.1
GO:0060088	auditory receptor cell stereocilium organization	biological_process	1	854	10	18430	0.075397821	0.129522399	2.158079625	XM_005512289.1
GO:0060510	Type II pneumocyte differentiation	biological_process	1	854	10	18430	0.075397821	0.129522399	2.158079625	XM_005500280.1
GO:0061053	somite development	biological_process	1	854	10	18430	0.075397821	0.129522399	2.158079625	XR_272002.1
GO:0070831	basement membrane assembly	biological_process	1	854	10	18430	0.075397821	0.129522399	2.158079625	TCONS_00056556
GO:0070932	histone H3 deacetylation	biological_process	1	854	10	18430	0.075397821	0.129522399	2.158079625	XM_005505299.1
GO:0071321	cellular response to cGMP	biological_process	1	854	10	18430	0.075397821	0.129522399	2.158079625	XM_005507856.1
GO:0090501	RNA phosphodiester bond hydrolysis	biological_process	1	854	10	18430	0.075397821	0.129522399	2.158079625	XM_005500829.1
GO:0097202	activation of cysteine-type endopeptidase activity	biological_process	1	854	10	18430	0.075397821	0.129522399	2.158079625	XM_005511311.1
GO:1901016	regulation of potassium ion transmembrane transporter activity	biological_process	1	854	10	18430	0.075397821	0.129522399	2.158079625	XM_005511159.1
GO:1901018	positive regulation of potassium ion transmembrane transporter activity	biological_process	1	854	10	18430	0.075397821	0.129522399	2.158079625	XM_005514142.1
GO:2000145	regulation of cell motility	biological_process	1	854	10	18430	0.075397821	0.129522399	2.158079625	XM_005515442.1
GO:2000147	positive regulation of cell motility	biological_process	1	854	10	18430	0.075397821	0.129522399	2.158079625	XM_005507778.1
GO:2000473	positive regulation of hematopoietic stem cell migration	biological_process	1	854	10	18430	0.075397821	0.129522399	2.158079625	XM_005513114.1
GO:2001224	positive regulation of neuron migration	biological_process	1	854	10	18430	0.075397821	0.129522399	2.158079625	XM_005507856.1
GO:0007399	nervous system development	biological_process	15	854	233	18430	0.075944863	0.130392853	1.389321647	TCONS_00043912,XM_005498372.1,XM_005499086.1,XM_005499399.1,XM_005501455.1,XM_005503568.1,XM_005505019.1,XM_005505047.1,XM_005508168.1,XM_005509025.1,XM_005509571.1,XM_005510944.1,XM_005511518.1,XM_005514074.1,XM_005515036.1
GO:0010332	response to gamma radiation	biological_process	3	854	35	18430	0.077017778	0.131954678	1.849782536	XM_005501840.1,XM_005501841.1,XM_005501842.1
GO:0045494	photoreceptor cell maintenance	biological_process	3	854	35	18430	0.077017778	0.131954678	1.849782536	XM_005505019.1,XM_005509542.1,XM_005509544.1
GO:0055086	nucleobase-containing small molecule metabolic process	biological_process	3	854	35	18430	0.077017778	0.131954678	1.849782536	XM_005500073.1,XM_005501691.1,XM_005510055.1
GO:0002576	platelet degranulation	biological_process	2	854	22	18430	0.079347282	0.134873693	1.961890568	XM_005506499.1,XM_005506500.1
GO:0006144	purine nucleobase metabolic process	biological_process	2	854	22	18430	0.079347282	0.134873693	1.961890568	XM_005500073.1,XM_005501691.1
GO:0006362	transcription elongation from RNA polymerase I promoter	biological_process	2	854	22	18430	0.079347282	0.134873693	1.961890568	XM_005505033.1,XM_005505980.1
GO:0006654	phosphatidic acid biosynthetic process	biological_process	2	854	22	18430	0.079347282	0.134873693	1.961890568	XM_005501648.1,XM_005512011.1
GO:0006865	amino acid transport	biological_process	2	854	22	18430	0.079347282	0.134873693	1.961890568	XM_005500552.1,XM_005507540.1
GO:0006891	intra-Golgi vesicle-mediated transport	biological_process	2	854	22	18430	0.079347282	0.134873693	1.961890568	XM_005498288.1,XM_005501857.1
GO:0006968	cellular defense response	biological_process	2	854	22	18430	0.079347282	0.134873693	1.961890568	XM_005512739.1,XM_005513114.1
GO:0007131	reciprocal meiotic recombination	biological_process	2	854	22	18430	0.079347282	0.134873693	1.961890568	XM_005512428.1,XM_005513844.1
GO:0009755	hormone-mediated signaling pathway	biological_process	2	854	22	18430	0.079347282	0.134873693	1.961890568	XM_005512008.1,XM_005514286.1
GO:0048565	digestive tract development	biological_process	2	854	22	18430	0.079347282	0.134873693	1.961890568	XM_005499747.1,XM_005499748.1
GO:0050804	regulation of synaptic transmission	biological_process	2	854	22	18430	0.079347282	0.134873693	1.961890568	XM_005514807.1,XM_005515036.1
GO:0042733	embryonic digit morphogenesis	biological_process	4	854	50	18430	0.080700529	0.136957905	1.7264637	TCONS_00008392,TCONS_00008393,XM_005498685.1,XM_005501455.1
GO:0046474	glycerophospholipid biosynthetic process	biological_process	4	854	50	18430	0.080700529	0.136957905	1.7264637	XM_005499464.1,XM_005501648.1,XM_005510333.1,XM_005512011.1
GO:0007040	lysosome organization	biological_process	3	854	36	18430	0.083621777	0.141766757	1.798399688	XM_005499102.1,XM_005514160.1,XM_005514168.1
GO:0050729	positive regulation of inflammatory response	biological_process	3	854	36	18430	0.083621777	0.141766757	1.798399688	TCONS_00041023,XM_005508524.1,XM_005513114.1
GO:0001702	gastrulation with mouth forming second	biological_process	2	854	23	18430	0.088240202	0.146276653	1.876590979	XM_005498137.1,XR_271904.1
GO:0006361	transcription initiation from RNA polymerase I promoter	biological_process	2	854	23	18430	0.088240202	0.146276653	1.876590979	XM_005505033.1,XM_005505980.1
GO:0006611	protein export from nucleus	biological_process	2	854	23	18430	0.088240202	0.146276653	1.876590979	XM_005502678.1,XM_005511315.1
GO:0021537	telencephalon development	biological_process	2	854	23	18430	0.088240202	0.146276653	1.876590979	TCONS_00005580,XM_005501455.1
GO:0031663	lipopolysaccharide-mediated signaling pathway	biological_process	2	854	23	18430	0.088240202	0.146276653	1.876590979	XM_005506499.1,XM_005506500.1
GO:0032729	positive regulation of interferon-gamma production	biological_process	2	854	23	18430	0.088240202	0.146276653	1.876590979	TCONS_00041023,XM_005513114.1
GO:0061098	positive regulation of protein tyrosine kinase activity	biological_process	2	854	23	18430	0.088240202	0.146276653	1.876590979	XM_005508524.1,XM_005513806.1
GO:0001754	eye photoreceptor cell differentiation	biological_process	1	854	11	18430	0.089403856	0.146276653	1.961890568	XR_272002.1
GO:0001915	negative regulation of T cell mediated cytotoxicity	biological_process	1	854	11	18430	0.089403856	0.146276653	1.961890568	XM_005505999.1
GO:0006333	chromatin assembly or disassembly	biological_process	1	854	11	18430	0.089403856	0.146276653	1.961890568	XM_005512057.1
GO:0007097	nuclear migration	biological_process	1	854	11	18430	0.089403856	0.146276653	1.961890568	XM_005506368.1
GO:0008272	sulfate transport	biological_process	1	854	11	18430	0.089403856	0.146276653	1.961890568	XM_005515415.1
GO:0008299	isoprenoid biosynthetic process	biological_process	1	854	11	18430	0.089403856	0.146276653	1.961890568	XM_005514550.1
GO:0009312	oligosaccharide biosynthetic process	biological_process	1	854	11	18430	0.089403856	0.146276653	1.961890568	XM_005503147.1
GO:0009651	response to salt stress	biological_process	1	854	11	18430	0.089403856	0.146276653	1.961890568	XM_005515023.1
GO:0010824	regulation of centrosome duplication	biological_process	1	854	11	18430	0.089403856	0.146276653	1.961890568	XM_005509329.1
GO:0010875	positive regulation of cholesterol efflux	biological_process	1	854	11	18430	0.089403856	0.146276653	1.961890568	XM_005501692.1
GO:0017145	stem cell division	biological_process	1	854	11	18430	0.089403856	0.146276653	1.961890568	XM_005504966.1
GO:0031274	positive regulation of pseudopodium assembly	biological_process	1	854	11	18430	0.089403856	0.146276653	1.961890568	XM_005507778.1
GO:0035025	positive regulation of Rho protein signal transduction	biological_process	1	854	11	18430	0.089403856	0.146276653	1.961890568	XM_005503271.1
GO:0038180	nerve growth factor signaling pathway	biological_process	1	854	11	18430	0.089403856	0.146276653	1.961890568	XM_005507856.1
GO:0042744	hydrogen peroxide catabolic process	biological_process	1	854	11	18430	0.089403856	0.146276653	1.961890568	XM_005511042.1
GO:0042755	eating behavior	biological_process	1	854	11	18430	0.089403856	0.146276653	1.961890568	XM_005501344.1
GO:0045445	myoblast differentiation	biological_process	1	854	11	18430	0.089403856	0.146276653	1.961890568	XM_005500280.1
GO:0045598	regulation of fat cell differentiation	biological_process	1	854	11	18430	0.089403856	0.146276653	1.961890568	XM_005501455.1
GO:0048280	vesicle fusion with Golgi apparatus	biological_process	1	854	11	18430	0.089403856	0.146276653	1.961890568	XM_005512324.1
GO:0048872	homeostasis of number of cells	biological_process	1	854	11	18430	0.089403856	0.146276653	1.961890568	XM_005505999.1
GO:0050856	regulation of T cell receptor signaling pathway	biological_process	1	854	11	18430	0.089403856	0.146276653	1.961890568	XM_005507925.1
GO:0050921	positive regulation of chemotaxis	biological_process	1	854	11	18430	0.089403856	0.146276653	1.961890568	XM_005507778.1
GO:0051604	protein maturation	biological_process	1	854	11	18430	0.089403856	0.146276653	1.961890568	XM_005500608.1
GO:0055015	ventricular cardiac muscle cell development	biological_process	1	854	11	18430	0.089403856	0.146276653	1.961890568	XM_005505845.1
GO:0060059	embryonic retina morphogenesis in camera-type eye	biological_process	1	854	11	18430	0.089403856	0.146276653	1.961890568	XM_005516067.1
GO:0070723	response to cholesterol	biological_process	1	854	11	18430	0.089403856	0.146276653	1.961890568	XM_005513113.1
GO:0090084	negative regulation of inclusion body assembly	biological_process	1	854	11	18430	0.089403856	0.146276653	1.961890568	XM_005501442.1
GO:0090303	positive regulation of wound healing	biological_process	1	854	11	18430	0.089403856	0.146276653	1.961890568	XM_005516054.1
GO:0097151	positive regulation of inhibitory postsynaptic membrane potential	biological_process	1	854	11	18430	0.089403856	0.146276653	1.961890568	XM_005514807.1
GO:0097320	membrane tubulation	biological_process	1	854	11	18430	0.089403856	0.146276653	1.961890568	XM_005502172.1
GO:1900028	negative regulation of ruffle assembly	biological_process	1	854	11	18430	0.089403856	0.146276653	1.961890568	XM_005516054.1
GO:2000179	positive regulation of neural precursor cell proliferation	biological_process	1	854	11	18430	0.089403856	0.146276653	1.961890568	XM_005516067.1
GO:2000785	regulation of autophagic vacuole assembly	biological_process	1	854	11	18430	0.089403856	0.146276653	1.961890568	XM_005501455.1
GO:0009267	cellular response to starvation	biological_process	3	854	37	18430	0.090493221	0.147610789	1.749794291	XM_005501907.1,XM_005505764.1,XM_005513300.1
GO:0045184	establishment of protein localization	biological_process	3	854	37	18430	0.090493221	0.147610789	1.749794291	TCONS_00043912,XM_005506211.1,XM_005515036.1
GO:0042493	response to drug	biological_process	13	854	204	18430	0.092685458	0.15095823	1.37524682	XM_005502315.1,XM_005502758.1,XM_005503121.1,XM_005504005.1,XM_005506237.1,XM_005506499.1,XM_005506500.1,XM_005510963.1,XM_005511030.1,XM_005511691.1,XM_005512314.1,XM_005512739.1,XM_005516093.1
GO:0001974	blood vessel remodeling	biological_process	2	854	24	18430	0.097529768	0.158127711	1.798399688	XM_005500280.1,XM_005513114.1
GO:0006509	membrane protein ectodomain proteolysis	biological_process	2	854	24	18430	0.097529768	0.158127711	1.798399688	TCONS_00024178,TCONS_00024180
GO:0008089	anterograde axon cargo transport	biological_process	2	854	24	18430	0.097529768	0.158127711	1.798399688	XM_005505942.1,XM_005506241.1
GO:0042327	positive regulation of phosphorylation	biological_process	2	854	24	18430	0.097529768	0.158127711	1.798399688	XM_005506499.1,XM_005506500.1
GO:0042572	retinol metabolic process	biological_process	2	854	24	18430	0.097529768	0.158127711	1.798399688	XM_005504232.1,XM_005513404.1
GO:0046580	negative regulation of Ras protein signal transduction	biological_process	2	854	24	18430	0.097529768	0.158127711	1.798399688	XM_005508051.1,XM_005510669.1
GO:0097503	sialylation	biological_process	2	854	24	18430	0.097529768	0.158127711	1.798399688	XM_005507945.1,XM_005509947.1
GO:0098656	anion transmembrane transport	biological_process	2	854	24	18430	0.097529768	0.158127711	1.798399688	XM_005506646.1,XM_005514315.1
GO:0006928	movement of cell or subcellular component	biological_process	3	854	38	18430	0.097625398	0.158127711	1.703747073	XM_005500008.1,XM_005507270.1,XM_005513798.1
GO:0000902	cell morphogenesis	biological_process	4	854	53	18430	0.097898381	0.158490469	1.62873934	XM_005505999.1,XM_005511315.1,XM_005513218.1,XM_005514160.1
GO:0006367	transcription initiation from RNA polymerase II promoter	biological_process	9	854	136	18430	0.100391088	0.162363375	1.428140929	XM_005499301.1,XM_005499747.1,XM_005505894.1,XM_005505980.1,XM_005509025.1,XM_005509642.1,XM_005511932.1,XM_005512870.1,XM_005512871.1
GO:0031175	neuron projection development	biological_process	7	854	102	18430	0.100789605	0.162844974	1.481035037	XM_005506116.1,XM_005506499.1,XM_005506500.1,XM_005507856.1,XM_005511159.1,XM_005512739.1,XM_005515036.1
GO:0007155	cell adhesion	biological_process	26	854	450	18430	0.102884497	0.163135388	1.24689045	TCONS_00024178,TCONS_00024180,XM_005500200.1,XM_005500208.1,XM_005500232.1,XM_005500720.1,XM_005501531.1,XM_005501679.1,XM_005501869.1,XM_005501872.1,XM_005504113.1,XM_005504585.1,XM_005504598.1,XM_005504599.1,XM_005505973.1,XM_005506771.1,XM_005510525.1,XM_005510608.1,XM_005512695.1,XM_005514142.1,XM_005514574.1,XM_005515267.1,XM_005515268.1,XM_005515269.1,XM_005515971.1,XM_005516067.1
GO:0030433	ER-associated ubiquitin-dependent protein catabolic process	biological_process	4	854	54	18430	0.104010412	0.163135388	1.5985775	XM_005499218.1,XM_005501840.1,XM_005501841.1,XM_005501842.1
GO:0042552	myelination	biological_process	4	854	54	18430	0.104010412	0.163135388	1.5985775	XM_005503271.1,XM_005505949.1,XM_005512870.1,XM_005512871.1
GO:0048010	vascular endothelial growth factor receptor signaling pathway	biological_process	4	854	54	18430	0.104010412	0.163135388	1.5985775	XM_005501348.1,XM_005503634.1,XM_005512739.1,XM_005513798.1
GO:0000038	very long-chain fatty acid metabolic process	biological_process	1	854	12	18430	0.104097837	0.163135388	1.798399688	XM_005506223.1
GO:0000722	telomere maintenance via recombination	biological_process	1	854	12	18430	0.104097837	0.163135388	1.798399688	XM_005504227.1
GO:0001556	oocyte maturation	biological_process	1	854	12	18430	0.104097837	0.163135388	1.798399688	XM_005512739.1
GO:0002548	monocyte chemotaxis	biological_process	1	854	12	18430	0.104097837	0.163135388	1.798399688	XM_005513114.1
GO:0003197	endocardial cushion development	biological_process	1	854	12	18430	0.104097837	0.163135388	1.798399688	XM_005511159.1
GO:0006750	glutathione biosynthetic process	biological_process	1	854	12	18430	0.104097837	0.163135388	1.798399688	XM_005504450.1
GO:0006828	manganese ion transport	biological_process	1	854	12	18430	0.104097837	0.163135388	1.798399688	TCONS_00041023
GO:0007168	receptor guanylyl cyclase signaling pathway	biological_process	1	854	12	18430	0.104097837	0.163135388	1.798399688	XM_005509276.1
GO:0009060	aerobic respiration	biological_process	1	854	12	18430	0.104097837	0.163135388	1.798399688	XM_005511042.1
GO:0019752	carboxylic acid metabolic process	biological_process	1	854	12	18430	0.104097837	0.163135388	1.798399688	XM_005499258.1
GO:0030166	proteoglycan biosynthetic process	biological_process	1	854	12	18430	0.104097837	0.163135388	1.798399688	XM_005498685.1
GO:0032486	Rap protein signal transduction	biological_process	1	854	12	18430	0.104097837	0.163135388	1.798399688	XM_005507856.1
GO:0035269	protein O-linked mannosylation	biological_process	1	854	12	18430	0.104097837	0.163135388	1.798399688	XM_005499086.1
GO:0035641	locomotory exploration behavior	biological_process	1	854	12	18430	0.104097837	0.163135388	1.798399688	XM_005514807.1
GO:0042104	positive regulation of activated T cell proliferation	biological_process	1	854	12	18430	0.104097837	0.163135388	1.798399688	XM_005500280.1
GO:0042118	endothelial cell activation	biological_process	1	854	12	18430	0.104097837	0.163135388	1.798399688	XM_005514889.1
GO:0042246	tissue regeneration	biological_process	1	854	12	18430	0.104097837	0.163135388	1.798399688	XM_005501220.1
GO:0042276	error-prone translesion synthesis	biological_process	1	854	12	18430	0.104097837	0.163135388	1.798399688	XM_005505931.1
GO:0042574	retinal metabolic process	biological_process	1	854	12	18430	0.104097837	0.163135388	1.798399688	XM_005513404.1
GO:0043297	apical junction assembly	biological_process	1	854	12	18430	0.104097837	0.163135388	1.798399688	XM_005510379.1
GO:0045071	negative regulation of viral genome replication	biological_process	1	854	12	18430	0.104097837	0.163135388	1.798399688	XM_005505901.1
GO:0045651	positive regulation of macrophage differentiation	biological_process	1	854	12	18430	0.104097837	0.163135388	1.798399688	XM_005511311.1
GO:0045722	positive regulation of gluconeogenesis	biological_process	1	854	12	18430	0.104097837	0.163135388	1.798399688	XM_005501907.1
GO:0046697	decidualization	biological_process	1	854	12	18430	0.104097837	0.163135388	1.798399688	XM_005512008.1
GO:0050774	negative regulation of dendrite morphogenesis	biological_process	1	854	12	18430	0.104097837	0.163135388	1.798399688	XM_005507856.1
GO:0051014	actin filament severing	biological_process	1	854	12	18430	0.104097837	0.163135388	1.798399688	XM_005512906.1
GO:0060042	retina morphogenesis in camera-type eye	biological_process	1	854	12	18430	0.104097837	0.163135388	1.798399688	XM_005506233.1
GO:0060425	lung morphogenesis	biological_process	1	854	12	18430	0.104097837	0.163135388	1.798399688	TCONS_00056556
GO:0070423	nucleotide-binding oligomerization domain containing signaling pathway	biological_process	1	854	12	18430	0.104097837	0.163135388	1.798399688	XM_005511311.1
GO:0070986	left/right axis specification	biological_process	1	854	12	18430	0.104097837	0.163135388	1.798399688	XM_005508690.1
GO:0090557	establishment of endothelial intestinal barrier	biological_process	1	854	12	18430	0.104097837	0.163135388	1.798399688	XM_005507856.1
GO:0097178	ruffle assembly	biological_process	1	854	12	18430	0.104097837	0.163135388	1.798399688	XM_005507198.1
GO:1900740	positive regulation of protein insertion into mitochondrial membrane involved in apoptotic signaling pathway	biological_process	1	854	12	18430	0.104097837	0.163135388	1.798399688	XM_005511311.1
GO:1901652	response to peptide	biological_process	1	854	12	18430	0.104097837	0.163135388	1.798399688	TCONS_00005580
GO:1901653	cellular response to peptide	biological_process	1	854	12	18430	0.104097837	0.163135388	1.798399688	XM_005507534.1
GO:1902017	regulation of cilium assembly	biological_process	1	854	12	18430	0.104097837	0.163135388	1.798399688	XM_005501455.1
GO:1902230	negative regulation of intrinsic apoptotic signaling pathway in response to DNA damage	biological_process	1	854	12	18430	0.104097837	0.163135388	1.798399688	XM_005501679.1
GO:1902236	negative regulation of endoplasmic reticulum stress-induced intrinsic apoptotic signaling pathway	biological_process	1	854	12	18430	0.104097837	0.163135388	1.798399688	XM_005508072.1
GO:2000036	regulation of stem cell maintenance	biological_process	1	854	12	18430	0.104097837	0.163135388	1.798399688	XM_005515040.1
GO:2000177	regulation of neural precursor cell proliferation	biological_process	1	854	12	18430	0.104097837	0.163135388	1.798399688	XM_005501907.1
GO:2000481	positive regulation of cAMP-dependent protein kinase activity	biological_process	1	854	12	18430	0.104097837	0.163135388	1.798399688	XM_005507856.1
GO:2000811	negative regulation of anoikis	biological_process	1	854	12	18430	0.104097837	0.163135388	1.798399688	XM_005505572.1
GO:2001214	positive regulation of vasculogenesis	biological_process	1	854	12	18430	0.104097837	0.163135388	1.798399688	XM_005507856.1
GO:0050714	positive regulation of protein secretion	biological_process	3	854	39	18430	0.105011032	0.164248024	1.66006125	TCONS_00024178,TCONS_00024180,XM_005500143.1
GO:0050790	regulation of catalytic activity	biological_process	3	854	39	18430	0.105011032	0.164248024	1.66006125	XM_005506091.1,XM_005512030.1,XM_005513122.1
GO:0000077	DNA damage checkpoint	biological_process	2	854	25	18430	0.107195293	0.166857189	1.7264637	XM_005506009.1,XM_005514286.1
GO:0006506	GPI anchor biosynthetic process	biological_process	2	854	25	18430	0.107195293	0.166857189	1.7264637	XM_005504601.1,XM_005507796.1
GO:0034047	regulation of protein phosphatase type 2A activity	biological_process	2	854	25	18430	0.107195293	0.166857189	1.7264637	XM_005506094.1,XR_272002.1
GO:0035116	embryonic hindlimb morphogenesis	biological_process	2	854	25	18430	0.107195293	0.166857189	1.7264637	TCONS_00008392,TCONS_00008393
GO:0040018	positive regulation of multicellular organism growth	biological_process	2	854	25	18430	0.107195293	0.166857189	1.7264637	XM_005504005.1,XM_005512008.1
GO:0045022	early endosome to late endosome transport	biological_process	2	854	25	18430	0.107195293	0.166857189	1.7264637	XM_005499102.1,XM_005514168.1
GO:0046676	negative regulation of insulin secretion	biological_process	2	854	25	18430	0.107195293	0.166857189	1.7264637	XM_005500143.1,XM_005514286.1
GO:2000373	positive regulation of DNA topoisomerase (ATP-hydrolyzing) activity	biological_process	2	854	25	18430	0.107195293	0.166857189	1.7264637	TCONS_00010966,XM_005505901.1
GO:0030336	negative regulation of cell migration	biological_process	6	854	87	18430	0.108486163	0.168704072	1.488330776	XM_005499431.1,XM_005501070.1,XM_005502040.1,XM_005503033.1,XM_005504717.1,XM_005516054.1
GO:0009408	response to heat	biological_process	3	854	40	18430	0.112642339	0.174914832	1.618559719	XM_005499431.1,XM_005500280.1,XM_005501030.1
GO:0018279	protein N-linked glycosylation via asparagine	biological_process	6	854	88	18430	0.113443344	0.176074091	1.471417926	XM_005504595.1,XM_005504598.1,XM_005504599.1,XM_005506233.1,XM_005507945.1,XM_005513437.1
GO:0035690	cellular response to drug	biological_process	4	854	56	18430	0.116782535	0.180628122	1.541485447	XM_005504717.1,XM_005505423.1,XM_005508051.1,XM_005508143.1
GO:0006283	transcription-coupled nucleotide-excision repair	biological_process	2	854	26	18430	0.117215527	0.180628122	1.66006125	XM_005500402.1,XM_005505980.1
GO:0006360	transcription from RNA polymerase I promoter	biological_process	2	854	26	18430	0.117215527	0.180628122	1.66006125	XM_005505033.1,XM_005505980.1
GO:0007157	heterophilic cell-cell adhesion via plasma membrane cell adhesion molecules	biological_process	2	854	26	18430	0.117215527	0.180628122	1.66006125	TCONS_00043912,XM_005515036.1
GO:0031016	pancreas development	biological_process	2	854	26	18430	0.117215527	0.180628122	1.66006125	XM_005501455.1,XM_005505364.1
GO:0045664	regulation of neuron differentiation	biological_process	2	854	26	18430	0.117215527	0.180628122	1.66006125	TCONS_00043912,XM_005515036.1
GO:0071346	cellular response to interferon-gamma	biological_process	2	854	26	18430	0.117215527	0.180628122	1.66006125	XM_005499837.1,XM_005515442.1
GO:0071479	cellular response to ionizing radiation	biological_process	2	854	26	18430	0.117215527	0.180628122	1.66006125	XM_005506009.1,XM_005512695.1
GO:0097192	extrinsic apoptotic signaling pathway in absence of ligand	biological_process	2	854	26	18430	0.117215527	0.180628122	1.66006125	XM_005500280.1,XM_005515149.1
GO:0007626	locomotory behavior	biological_process	6	854	89	18430	0.118517582	0.181464642	1.454885141	XM_005498137.1,XM_005508524.1,XM_005509276.1,XM_005509571.1,XM_005511108.1,XM_005513404.1
GO:0000002	mitochondrial genome maintenance	biological_process	1	854	13	18430	0.11938611	0.181464642	1.66006125	XM_005508093.1
GO:0001759	organ induction	biological_process	1	854	13	18430	0.11938611	0.181464642	1.66006125	XM_005510669.1
GO:0006388	tRNA splicing via endonucleolytic cleavage and ligation	biological_process	1	854	13	18430	0.11938611	0.181464642	1.66006125	XR_272051.1
GO:0008610	lipid biosynthetic process	biological_process	1	854	13	18430	0.11938611	0.181464642	1.66006125	XM_005511837.1
GO:0010738	regulation of protein kinase A signaling	biological_process	1	854	13	18430	0.11938611	0.181464642	1.66006125	XM_005506206.1
GO:0016558	protein import into peroxisome matrix	biological_process	1	854	13	18430	0.11938611	0.181464642	1.66006125	XM_005506300.1
GO:0016578	histone deubiquitination	biological_process	1	854	13	18430	0.11938611	0.181464642	1.66006125	XM_005500981.1
GO:0019068	virion assembly	biological_process	1	854	13	18430	0.11938611	0.181464642	1.66006125	XM_005515522.1
GO:0021510	spinal cord development	biological_process	1	854	13	18430	0.11938611	0.181464642	1.66006125	XM_005515149.1
GO:0032801	receptor catabolic process	biological_process	1	854	13	18430	0.11938611	0.181464642	1.66006125	XM_005511159.1
GO:0034497	protein localization to pre-autophagosomal structure	biological_process	1	854	13	18430	0.11938611	0.181464642	1.66006125	XR_272689.1
GO:0035265	organ growth	biological_process	1	854	13	18430	0.11938611	0.181464642	1.66006125	XM_005514286.1
GO:0035413	positive regulation of catenin import into nucleus	biological_process	1	854	13	18430	0.11938611	0.181464642	1.66006125	XM_005516054.1
GO:0042445	hormone metabolic process	biological_process	1	854	13	18430	0.11938611	0.181464642	1.66006125	XM_005514286.1
GO:0044130	negative regulation of growth of symbiont in host	biological_process	1	854	13	18430	0.11938611	0.181464642	1.66006125	XM_005503404.1
GO:0045672	positive regulation of osteoclast differentiation	biological_process	1	854	13	18430	0.11938611	0.181464642	1.66006125	XM_005504005.1
GO:0048484	enteric nervous system development	biological_process	1	854	13	18430	0.11938611	0.181464642	1.66006125	XM_005512314.1
GO:0048870	cell motility	biological_process	1	854	13	18430	0.11938611	0.181464642	1.66006125	XM_005504564.1
GO:0050870	positive regulation of T cell activation	biological_process	1	854	13	18430	0.11938611	0.181464642	1.66006125	XM_005513114.1
GO:0051146	striated muscle cell differentiation	biological_process	1	854	13	18430	0.11938611	0.181464642	1.66006125	XM_005511112.1
GO:0051149	positive regulation of muscle cell differentiation	biological_process	1	854	13	18430	0.11938611	0.181464642	1.66006125	XM_005516067.1
GO:0070328	triglyceride homeostasis	biological_process	1	854	13	18430	0.11938611	0.181464642	1.66006125	XM_005513300.1
GO:0090244	Wnt signaling pathway involved in somitogenesis	biological_process	1	854	13	18430	0.11938611	0.181464642	1.66006125	XR_272002.1
GO:0007586	digestion	biological_process	3	854	41	18430	0.120511076	0.18308849	1.579082653	XM_005500333.1,XM_005501344.1,XM_005509797.1
GO:0009653	anatomical structure morphogenesis	biological_process	5	854	73	18430	0.121996935	0.185258849	1.47813673	XM_005501840.1,XM_005501841.1,XM_005501842.1,XM_005501907.1,XM_005511030.1
GO:0030097	hemopoiesis	biological_process	4	854	57	18430	0.123434545	0.187266018	1.514441842	TCONS_00008392,TCONS_00008393,XM_005508690.1,XM_005513114.1
GO:0002250	adaptive immune response	biological_process	2	854	27	18430	0.127568835	0.192904604	1.5985775	XM_005501220.1,XM_005511159.1
GO:0006970	response to osmotic stress	biological_process	2	854	27	18430	0.127568835	0.192904604	1.5985775	XM_005511142.1,XM_005512739.1
GO:0007603	phototransduction visible light	biological_process	2	854	27	18430	0.127568835	0.192904604	1.5985775	XM_005499100.1,XM_005509797.1
GO:0031648	protein destabilization	biological_process	2	854	27	18430	0.127568835	0.192904604	1.5985775	XM_005498288.1,XM_005507316.1
GO:0007059	chromosome segregation	biological_process	5	854	74	18430	0.127896807	0.193310133	1.458161909	XM_005498637.1,XM_005502758.1,XM_005513183.1,XM_005515234.1,XM_005515652.1
GO:0008286	insulin receptor signaling pathway	biological_process	7	854	108	18430	0.128212243	0.193696347	1.398755313	XM_005501907.1,XM_005502214.1,XM_005503114.1,XM_005505691.1,XM_005511315.1,XM_005512870.1,XM_005512871.1
GO:0006289	nucleotide-excision repair	biological_process	3	854	42	18430	0.128608595	0.193932644	1.541485447	XM_005500402.1,XM_005505980.1,XM_005510531.1
GO:0048286	lung alveolus development	biological_process	3	854	42	18430	0.128608595	0.193932644	1.541485447	XM_005500280.1,XM_005501692.1,XM_005506233.1
GO:0051965	positive regulation of synapse assembly	biological_process	3	854	42	18430	0.128608595	0.193932644	1.541485447	TCONS_00043912,XM_005514807.1,XM_005515036.1
GO:0007266	Rho protein signal transduction	biological_process	4	854	58	18430	0.130258011	0.196145389	1.488330776	XM_005498137.1,XM_005500696.1,XM_005511315.1,XM_005513218.1
GO:0051291	protein heterooligomerization	biological_process	4	854	58	18430	0.130258011	0.196145389	1.488330776	XM_005503404.1,XM_005511311.1,XM_005512870.1,XM_005512871.1
GO:0071222	cellular response to lipopolysaccharide	biological_process	5	854	75	18430	0.133931896	0.199381421	1.43871975	TCONS_00024178,TCONS_00024180,XM_005505901.1,XM_005506901.1,XM_005513113.1
GO:0000188	inactivation of MAPK activity	biological_process	1	854	14	18430	0.135182207	0.199381421	1.541485447	XM_005509457.1
GO:0001508	action potential	biological_process	1	854	14	18430	0.135182207	0.199381421	1.541485447	XM_005509570.1
GO:0001841	neural tube formation	biological_process	1	854	14	18430	0.135182207	0.199381421	1.541485447	XM_005511311.1
GO:0002687	positive regulation of leukocyte migration	biological_process	1	854	14	18430	0.135182207	0.199381421	1.541485447	TCONS_00041023
GO:0006820	anion transport	biological_process	1	854	14	18430	0.135182207	0.199381421	1.541485447	XM_005499584.1
GO:0009083	branched-chain amino acid catabolic process	biological_process	1	854	14	18430	0.135182207	0.199381421	1.541485447	XM_005502796.1
GO:0010608	posttranscriptional regulation of gene expression	biological_process	1	854	14	18430	0.135182207	0.199381421	1.541485447	XM_005507925.1
GO:0010761	fibroblast migration	biological_process	1	854	14	18430	0.135182207	0.199381421	1.541485447	XM_005506368.1
GO:0010971	positive regulation of G2/M transition of mitotic cell cycle	biological_process	1	854	14	18430	0.135182207	0.199381421	1.541485447	XM_005511057.1
GO:0016236	macroautophagy	biological_process	1	854	14	18430	0.135182207	0.199381421	1.541485447	XM_005503404.1
GO:0016441	posttranscriptional gene silencing	biological_process	1	854	14	18430	0.135182207	0.199381421	1.541485447	XM_005505764.1
GO:0021799	cerebral cortex radially oriented cell migration	biological_process	1	854	14	18430	0.135182207	0.199381421	1.541485447	XM_005504064.1
GO:0030033	microvillus assembly	biological_process	1	854	14	18430	0.135182207	0.199381421	1.541485447	XM_005507856.1
GO:0032438	melanosome organization	biological_process	1	854	14	18430	0.135182207	0.199381421	1.541485447	XM_005505942.1
GO:0032715	negative regulation of interleukin-6 production	biological_process	1	854	14	18430	0.135182207	0.199381421	1.541485447	XM_005499523.1
GO:0032981	mitochondrial respiratory chain complex I assembly	biological_process	1	854	14	18430	0.135182207	0.199381421	1.541485447	XM_005500883.1
GO:0035195	gene silencing by miRNA	biological_process	1	854	14	18430	0.135182207	0.199381421	1.541485447	XM_005505764.1
GO:0042347	negative regulation of NF-kappaB import into nucleus	biological_process	1	854	14	18430	0.135182207	0.199381421	1.541485447	XM_005506949.1
GO:0042753	positive regulation of circadian rhythm	biological_process	1	854	14	18430	0.135182207	0.199381421	1.541485447	XM_005509642.1
GO:0043409	negative regulation of MAPK cascade	biological_process	1	854	14	18430	0.135182207	0.199381421	1.541485447	XM_005509457.1
GO:0045987	positive regulation of smooth muscle contraction	biological_process	1	854	14	18430	0.135182207	0.199381421	1.541485447	XM_005501344.1
GO:0048009	insulin-like growth factor receptor signaling pathway	biological_process	1	854	14	18430	0.135182207	0.199381421	1.541485447	XM_005500280.1
GO:0051896	regulation of protein kinase B signaling	biological_process	1	854	14	18430	0.135182207	0.199381421	1.541485447	XM_005515144.1
GO:0055010	ventricular cardiac muscle tissue morphogenesis	biological_process	1	854	14	18430	0.135182207	0.199381421	1.541485447	XM_005503033.1
GO:0060444	branching involved in mammary gland duct morphogenesis	biological_process	1	854	14	18430	0.135182207	0.199381421	1.541485447	XM_005513612.1
GO:0060996	dendritic spine development	biological_process	1	854	14	18430	0.135182207	0.199381421	1.541485447	XM_005511837.1
GO:0061436	establishment of skin barrier	biological_process	1	854	14	18430	0.135182207	0.199381421	1.541485447	XM_005501692.1
GO:0071872	cellular response to epinephrine stimulus	biological_process	1	854	14	18430	0.135182207	0.199381421	1.541485447	XM_005500687.1
GO:0090201	negative regulation of release of cytochrome c from mitochondria	biological_process	1	854	14	18430	0.135182207	0.199381421	1.541485447	XM_005500280.1
GO:0090398	cellular senescence	biological_process	1	854	14	18430	0.135182207	0.199381421	1.541485447	XM_005504227.1
GO:1990090	cellular response to nerve growth factor stimulus	biological_process	1	854	14	18430	0.135182207	0.199381421	1.541485447	XM_005507856.1
GO:2000377	regulation of reactive oxygen species metabolic process	biological_process	1	854	14	18430	0.135182207	0.199381421	1.541485447	XM_005501907.1
GO:0007050	cell cycle arrest	biological_process	8	854	127	18430	0.135340617	0.199433097	1.359420236	XM_005499431.1,XM_005501237.1,XM_005501241.1,XM_005505980.1,XM_005507184.1,XM_005511315.1,XM_005512870.1,XM_005512871.1
GO:0042127	regulation of cell proliferation	biological_process	8	854	127	18430	0.135340617	0.199433097	1.359420236	TCONS_00008822,TCONS_00028576,XM_005501220.1,XM_005506412.1,XM_005508072.1,XM_005513820.1,XM_005515098.1,XR_271969.1
GO:0006488	dolichol-linked oligosaccharide biosynthetic process	biological_process	3	854	43	18430	0.136925893	0.201401917	1.505636948	XM_005504595.1,XM_005504598.1,XM_005504599.1
GO:0010212	response to ionizing radiation	biological_process	3	854	43	18430	0.136925893	0.201401917	1.505636948	XM_005504897.1,XM_005513421.1,XM_005513423.1
GO:0019886	antigen processing and presentation of exogenous peptide antigen via MHC class II	biological_process	3	854	43	18430	0.136925893	0.201401917	1.505636948	XM_005511179.1,XM_005515234.1,XM_005515415.1
GO:0042102	positive regulation of T cell proliferation	biological_process	3	854	43	18430	0.136925893	0.201401917	1.505636948	TCONS_00041023,XM_005500073.1,XM_005500892.1
GO:0051894	positive regulation of focal adhesion assembly	biological_process	2	854	28	18430	0.138233343	0.202863549	1.541485447	XM_005512870.1,XM_005512871.1
GO:0060291	long-term synaptic potentiation	biological_process	2	854	28	18430	0.138233343	0.202863549	1.541485447	TCONS_00043912,XM_005512739.1
GO:0072583	clathrin-mediated endocytosis	biological_process	2	854	28	18430	0.138233343	0.202863549	1.541485447	XM_005504597.1,XM_005511863.1
GO:0042593	glucose homeostasis	biological_process	6	854	93	18430	0.139952904	0.205107769	1.392309436	XM_005501907.1,XM_005508144.1,XM_005508145.1,XM_005508146.1,XM_005508524.1,XM_005514286.1
GO:0032526	response to retinoic acid	biological_process	3	854	44	18430	0.145453657	0.212783562	1.471417926	XM_005501070.1,XM_005508143.1,XM_005509457.1
GO:0051384	response to glucocorticoid	biological_process	3	854	44	18430	0.145453657	0.212783562	1.471417926	TCONS_00024178,TCONS_00024180,XM_005509457.1
GO:0000082	G1/S transition of mitotic cell cycle	biological_process	6	854	94	18430	0.145587212	0.212882613	1.377497633	XM_005505980.1,XM_005508144.1,XM_005508145.1,XM_005508146.1,XM_005509260.1,XM_005511057.1
GO:0006694	steroid biosynthetic process	biological_process	2	854	29	18430	0.149187082	0.216783362	1.488330776	XM_005501950.1,XM_005501951.1
GO:0006959	humoral immune response	biological_process	2	854	29	18430	0.149187082	0.216783362	1.488330776	XM_005501318.1,XM_005513114.1
GO:0032496	response to lipopolysaccharide	biological_process	6	854	95	18430	0.151327665	0.216783362	1.362997658	XM_005499747.1,XM_005499748.1,XM_005502040.1,XM_005511311.1,XM_005514889.1,XR_272702.1
GO:0001895	retina homeostasis	biological_process	1	854	15	18430	0.151406381	0.216783362	1.43871975	XM_005506207.1
GO:0006012	galactose metabolic process	biological_process	1	854	15	18430	0.151406381	0.216783362	1.43871975	XM_005507800.1
GO:0006349	regulation of gene expression by genetic imprinting	biological_process	1	854	15	18430	0.151406381	0.216783362	1.43871975	XM_005510763.1
GO:0006414	translational elongation	biological_process	1	854	15	18430	0.151406381	0.216783362	1.43871975	XM_005505691.1
GO:0007043	cell-cell junction assembly	biological_process	1	854	15	18430	0.151406381	0.216783362	1.43871975	XM_005505090.1
GO:0009058	biosynthetic process	biological_process	1	854	15	18430	0.151406381	0.216783362	1.43871975	XM_005514684.1
GO:0010633	negative regulation of epithelial cell migration	biological_process	1	854	15	18430	0.151406381	0.216783362	1.43871975	XM_005506211.1
GO:0030837	negative regulation of actin filament polymerization	biological_process	1	854	15	18430	0.151406381	0.216783362	1.43871975	XM_005516054.1
GO:0032094	response to food	biological_process	1	854	15	18430	0.151406381	0.216783362	1.43871975	XM_005512008.1
GO:0033198	response to ATP	biological_process	1	854	15	18430	0.151406381	0.216783362	1.43871975	XM_005510541.1
GO:0034389	lipid particle organization	biological_process	1	854	15	18430	0.151406381	0.216783362	1.43871975	XM_005513611.1
GO:0035278	negative regulation of translation involved in gene silencing by miRNA	biological_process	1	854	15	18430	0.151406381	0.216783362	1.43871975	XM_005505764.1
GO:0045725	positive regulation of glycogen biosynthetic process	biological_process	1	854	15	18430	0.151406381	0.216783362	1.43871975	XM_005500280.1
GO:0045806	negative regulation of endocytosis	biological_process	1	854	15	18430	0.151406381	0.216783362	1.43871975	XM_005502172.1
GO:0045921	positive regulation of exocytosis	biological_process	1	854	15	18430	0.151406381	0.216783362	1.43871975	XM_005500143.1
GO:0046579	positive regulation of Ras protein signal transduction	biological_process	1	854	15	18430	0.151406381	0.216783362	1.43871975	XM_005500280.1
GO:0048026	positive regulation of mRNA splicing via spliceosome	biological_process	1	854	15	18430	0.151406381	0.216783362	1.43871975	XM_005509642.1
GO:0048814	regulation of dendrite morphogenesis	biological_process	1	854	15	18430	0.151406381	0.216783362	1.43871975	XM_005511159.1
GO:0052548	regulation of endopeptidase activity	biological_process	1	854	15	18430	0.151406381	0.216783362	1.43871975	XM_005515862.1
GO:0060039	pericardium development	biological_process	1	854	15	18430	0.151406381	0.216783362	1.43871975	XM_005505090.1
GO:0071158	positive regulation of cell cycle arrest	biological_process	1	854	15	18430	0.151406381	0.216783362	1.43871975	XM_005499769.1
GO:0086005	ventricular cardiac muscle cell action potential	biological_process	1	854	15	18430	0.151406381	0.216783362	1.43871975	XM_005503033.1
GO:0051301	cell division	biological_process	21	854	375	18430	0.15297416	0.218931147	1.20852459	XM_005498147.1,XM_005498227.1,XM_005498288.1,XM_005498372.1,XM_005498637.1,XM_005498957.1,XM_005501300.1,XM_005502150.1,XM_005502758.1,XM_005504227.1,XM_005504442.1,XM_005505730.1,XM_005505980.1,XM_005509196.1,XM_005510321.1,XM_005510570.1,XM_005510663.1,XM_005511057.1,XM_005512171.1,XM_005513183.1,XM_005515234.1
GO:0001558	regulation of cell growth	biological_process	3	854	45	18430	0.15418231	0.220075677	1.43871975	XM_005498577.1,XM_005507557.1,XM_005508072.1
GO:0014068	positive regulation of phosphatidylinositol 3-kinase signaling	biological_process	3	854	45	18430	0.15418231	0.220075677	1.43871975	XM_005500280.1,XM_005511042.1,XM_005511159.1
GO:0019058	viral life cycle	biological_process	3	854	45	18430	0.15418231	0.220075677	1.43871975	XM_005502832.1,XM_005508018.1,XM_005509529.1
GO:0019722	calcium-mediated signaling	biological_process	3	854	45	18430	0.15418231	0.220075677	1.43871975	TCONS_00005580,XM_005508432.1,XM_005513113.1
GO:0030307	positive regulation of cell growth	biological_process	4	854	62	18430	0.159169235	0.227093618	1.392309436	TCONS_00005580,XM_005509799.1,XM_005511837.1,XM_005512739.1
GO:0051642	centrosome localization	biological_process	2	854	30	18430	0.160408101	0.228457882	1.43871975	XM_005504064.1,XM_005506368.1
GO:0043687	post-translational protein modification	biological_process	12	854	206	18430	0.161209922	0.229498757	1.257133762	TCONS_00051518,XM_005502832.1,XM_005504595.1,XM_005504598.1,XM_005504599.1,XM_005504601.1,XM_005506233.1,XM_005507945.1,XM_005508018.1,XM_005509529.1,XM_005511521.1,XM_005513437.1
GO:0048661	positive regulation of smooth muscle cell proliferation	biological_process	3	854	46	18430	0.163102059	0.23209021	1.407443234	XM_005500280.1,XM_005509570.1,XM_005514889.1
GO:0006665	sphingolipid metabolic process	biological_process	4	854	63	18430	0.166775285	0.23531025	1.370209286	XM_005505949.1,XM_005508004.1,XM_005508005.1,XM_005509734.1
GO:0000302	response to reactive oxygen species	biological_process	1	854	16	18430	0.167985171	0.23531025	1.348799766	XM_005511042.1
GO:0001706	endoderm formation	biological_process	1	854	16	18430	0.167985171	0.23531025	1.348799766	XM_005509457.1
GO:0002089	lens morphogenesis in camera-type eye	biological_process	1	854	16	18430	0.167985171	0.23531025	1.348799766	XM_005498743.1
GO:0006607	NLS-bearing protein import into nucleus	biological_process	1	854	16	18430	0.167985171	0.23531025	1.348799766	XM_005508015.1
GO:0009992	cellular water homeostasis	biological_process	1	854	16	18430	0.167985171	0.23531025	1.348799766	XM_005511142.1
GO:0010165	response to X-ray	biological_process	1	854	16	18430	0.167985171	0.23531025	1.348799766	XM_005500402.1
GO:0010880	regulation of release of sequestered calcium ion into cytosol by sarcoplasmic reticulum	biological_process	1	854	16	18430	0.167985171	0.23531025	1.348799766	XM_005512172.1
GO:0015908	fatty acid transport	biological_process	1	854	16	18430	0.167985171	0.23531025	1.348799766	XM_005511837.1
GO:0016486	peptide hormone processing	biological_process	1	854	16	18430	0.167985171	0.23531025	1.348799766	XM_005502509.1
GO:0043388	positive regulation of DNA binding	biological_process	1	854	16	18430	0.167985171	0.23531025	1.348799766	XM_005500280.1
GO:0045089	positive regulation of innate immune response	biological_process	1	854	16	18430	0.167985171	0.23531025	1.348799766	XM_005505901.1
GO:0045333	cellular respiration	biological_process	1	854	16	18430	0.167985171	0.23531025	1.348799766	XM_005500883.1
GO:0045453	bone resorption	biological_process	1	854	16	18430	0.167985171	0.23531025	1.348799766	XM_005512739.1
GO:0045744	negative regulation of G-protein coupled receptor protein signaling pathway	biological_process	1	854	16	18430	0.167985171	0.23531025	1.348799766	XM_005508418.1
GO:0046928	regulation of neurotransmitter secretion	biological_process	1	854	16	18430	0.167985171	0.23531025	1.348799766	XM_005498137.1
GO:0048514	blood vessel morphogenesis	biological_process	1	854	16	18430	0.167985171	0.23531025	1.348799766	XM_005511159.1
GO:0048711	positive regulation of astrocyte differentiation	biological_process	1	854	16	18430	0.167985171	0.23531025	1.348799766	XM_005500892.1
GO:0048730	epidermis morphogenesis	biological_process	1	854	16	18430	0.167985171	0.23531025	1.348799766	TCONS_00056556
GO:0050910	detection of mechanical stimulus involved in sensory perception of sound	biological_process	1	854	16	18430	0.167985171	0.23531025	1.348799766	XM_005505019.1
GO:0051016	barbed-end actin filament capping	biological_process	1	854	16	18430	0.167985171	0.23531025	1.348799766	XM_005512906.1
GO:0055074	calcium ion homeostasis	biological_process	1	854	16	18430	0.167985171	0.23531025	1.348799766	XM_005503380.1
GO:0071361	cellular response to ethanol	biological_process	1	854	16	18430	0.167985171	0.23531025	1.348799766	XM_005499431.1
GO:0071425	hematopoietic stem cell proliferation	biological_process	1	854	16	18430	0.167985171	0.23531025	1.348799766	XM_005507554.1
GO:0090103	cochlea morphogenesis	biological_process	1	854	16	18430	0.167985171	0.23531025	1.348799766	XM_005500280.1
GO:0001525	angiogenesis	biological_process	12	854	208	18430	0.16929822	0.237046836	1.245045938	XM_005501070.1,XM_005501348.1,XM_005501679.1,XM_005503634.1,XM_005504113.1,XM_005505973.1,XM_005511311.1,XM_005512233.1,XM_005512695.1,XM_005512739.1,XM_005513114.1,XM_005513300.1
GO:0001657	ureteric bud development	biological_process	2	854	31	18430	0.17187458	0.239823271	1.392309436	XM_005510669.1,XM_005512314.1
GO:0010595	positive regulation of endothelial cell migration	biological_process	2	854	31	18430	0.17187458	0.239823271	1.392309436	XM_005512739.1,XM_005514889.1
GO:0010862	positive regulation of pathway-restricted SMAD protein phosphorylation	biological_process	2	854	31	18430	0.17187458	0.239823271	1.392309436	TCONS_00050536,XR_271904.1
GO:0030178	negative regulation of Wnt signaling pathway	biological_process	2	854	31	18430	0.17187458	0.239823271	1.392309436	XM_005501760.1,XM_005505572.1
GO:0097193	intrinsic apoptotic signaling pathway	biological_process	2	854	31	18430	0.17187458	0.239823271	1.392309436	XM_005505901.1,XM_005511311.1
GO:0050853	B cell receptor signaling pathway	biological_process	3	854	47	18430	0.17220293	0.240074202	1.377497633	XM_005501220.1,XM_005506499.1,XM_005506500.1
GO:0009749	response to glucose	biological_process	4	854	64	18430	0.17452158	0.242992363	1.348799766	XM_005499747.1,XM_005499748.1,XM_005501030.1,XM_005512739.1
GO:0001934	positive regulation of protein phosphorylation	biological_process	6	854	99	18430	0.17530526	0.243873453	1.307927046	XM_005501348.1,XM_005503404.1,XM_005504149.1,XM_005510321.1,XM_005511057.1,XM_005516067.1
GO:0030335	positive regulation of cell migration	biological_process	7	854	118	18430	0.181423275	0.251682358	1.280216727	XM_005506368.1,XM_005506499.1,XM_005506500.1,XM_005512314.1,XM_005512739.1,XM_005514560.1,XM_005515442.1
GO:0000186	activation of MAPKK activity	biological_process	3	854	48	18430	0.181474815	0.251682358	1.348799766	TCONS_00024178,TCONS_00024180,XM_005501579.1
GO:0030199	collagen fibril organization	biological_process	3	854	48	18430	0.181474815	0.251682358	1.348799766	TCONS_00056556,XM_005500608.1,XM_005508319.1
GO:0043124	negative regulation of I-kappaB kinase/NF-kappaB signaling	biological_process	3	854	48	18430	0.181474815	0.251682358	1.348799766	XM_005505572.1,XM_005506949.1,XM_005511311.1
GO:0045814	negative regulation of gene expression epigenetic	biological_process	3	854	48	18430	0.181474815	0.251682358	1.348799766	XM_005505033.1,XM_005505980.1,XM_005513302.1
GO:0048013	ephrin receptor signaling pathway	biological_process	3	854	48	18430	0.181474815	0.251682358	1.348799766	XM_005511376.1,XM_005512707.1,XM_005514286.1
GO:0000413	protein peptidyl-prolyl isomerization	biological_process	2	854	32	18430	0.183564921	0.252694816	1.348799766	XM_005505965.1,XM_005506230.1
GO:0006313	transposition DNA-mediated	biological_process	2	854	32	18430	0.183564921	0.252694816	1.348799766	TCONS_00003791,TCONS_00010966
GO:0006520	cellular amino acid metabolic process	biological_process	2	854	32	18430	0.183564921	0.252694816	1.348799766	XM_005507540.1,XM_005514684.1
GO:0006921	cellular component disassembly involved in execution phase of apoptosis	biological_process	2	854	32	18430	0.183564921	0.252694816	1.348799766	XM_005499100.1,XM_005511311.1
GO:0007188	adenylate cyclase-modulating G-protein coupled receptor signaling pathway	biological_process	2	854	32	18430	0.183564921	0.252694816	1.348799766	XM_005512122.1,XM_005512123.1
GO:0014070	response to organic cyclic compound	biological_process	2	854	32	18430	0.183564921	0.252694816	1.348799766	XM_005506499.1,XM_005506500.1
GO:0030177	positive regulation of Wnt signaling pathway	biological_process	2	854	32	18430	0.183564921	0.252694816	1.348799766	XM_005512106.1,XM_005516054.1
GO:0048041	focal adhesion assembly	biological_process	2	854	32	18430	0.183564921	0.252694816	1.348799766	XM_005501026.1,XM_005512739.1
GO:0046777	protein autophosphorylation	biological_process	10	854	174	18430	0.184742649	0.252694816	1.240275647	XM_005498220.1,XM_005501348.1,XM_005501531.1,XM_005501579.1,XM_005502075.1,XM_005505691.1,XM_005512739.1,XM_005515442.1,XM_005515444.1,XR_272020.1
GO:0000462	maturation of SSU-rRNA from tricistronic rRNA transcript (SSU-rRNA 5.8S rRNA LSU-rRNA)	biological_process	1	854	17	18430	0.184850987	0.252694816	1.269458603	XM_005511873.1
GO:0006796	phosphate-containing compound metabolic process	biological_process	1	854	17	18430	0.184850987	0.252694816	1.269458603	XM_005507270.1
GO:0007140	male meiosis	biological_process	1	854	17	18430	0.184850987	0.252694816	1.269458603	XM_005512057.1
GO:0008631	intrinsic apoptotic signaling pathway in response to oxidative stress	biological_process	1	854	17	18430	0.184850987	0.252694816	1.269458603	XM_005497968.1
GO:0009409	response to cold	biological_process	1	854	17	18430	0.184850987	0.252694816	1.269458603	XM_005511311.1
GO:0019395	fatty acid oxidation	biological_process	1	854	17	18430	0.184850987	0.252694816	1.269458603	XM_005506258.1
GO:0030220	platelet formation	biological_process	1	854	17	18430	0.184850987	0.252694816	1.269458603	XM_005514286.1
GO:0031396	regulation of protein ubiquitination	biological_process	1	854	17	18430	0.184850987	0.252694816	1.269458603	XM_005507316.1
GO:0035058	nonmotile primary cilium assembly	biological_process	1	854	17	18430	0.184850987	0.252694816	1.269458603	XM_005506197.1
GO:0035872	nucleotide-binding domain leucine rich repeat containing receptor signaling pathway	biological_process	1	854	17	18430	0.184850987	0.252694816	1.269458603	XM_005511311.1
GO:0042176	regulation of protein catabolic process	biological_process	1	854	17	18430	0.184850987	0.252694816	1.269458603	XM_005504966.1
GO:0043122	regulation of I-kappaB kinase/NF-kappaB signaling	biological_process	1	854	17	18430	0.184850987	0.252694816	1.269458603	XM_005503404.1
GO:0045943	positive regulation of transcription from RNA polymerase I promoter	biological_process	1	854	17	18430	0.184850987	0.252694816	1.269458603	XM_005511873.1
GO:0051963	regulation of synapse assembly	biological_process	1	854	17	18430	0.184850987	0.252694816	1.269458603	XM_005512008.1
GO:0071364	cellular response to epidermal growth factor stimulus	biological_process	1	854	17	18430	0.184850987	0.252694816	1.269458603	XM_005511161.1
GO:1900025	negative regulation of substrate adhesion-dependent cell spreading	biological_process	1	854	17	18430	0.184850987	0.252694816	1.269458603	XM_005516054.1
GO:0016032	viral process	biological_process	14	854	250	18430	0.185472355	0.253437077	1.20852459	XM_005499837.1,XM_005500892.1,XM_005502832.1,XM_005505980.1,XM_005508015.1,XM_005508018.1,XM_005509529.1,XM_005511311.1,XM_005511859.1,XM_005512428.1,XM_005513183.1,XM_005513798.1,XM_005514585.1,XM_005514870.1
GO:0055085	transmembrane transport	biological_process	21	854	386	18430	0.185904914	0.253920823	1.17408477	XM_005498763.1,XM_005499584.1,XM_005500552.1,XM_005501225.1,XM_005501394.1,XM_005501692.1,XM_005502735.1,XM_005502832.1,XM_005505399.1,XM_005505609.1,XM_005505611.1,XM_005506646.1,XM_005507540.1,XM_005508018.1,XM_005508551.1,XM_005508835.1,XM_005509529.1,XM_005510857.1,XM_005511142.1,XM_005511889.1,XM_005514142.1
GO:0006914	autophagy	biological_process	5	854	83	18430	0.186704711	0.254797944	1.300047967	XM_005499215.1,XM_005500425.1,XM_005501907.1,XM_005503404.1,XR_272689.1
GO:0007018	microtubule-based movement	biological_process	4	854	66	18430	0.190411651	0.25952819	1.307927046	XM_005502123.1,XM_005511179.1,XM_005515234.1,XM_005515415.1
GO:0050885	neuromuscular process controlling balance	biological_process	4	854	66	18430	0.190411651	0.25952819	1.307927046	XM_005502040.1,XM_005512289.1,XM_005513404.1,XM_005514807.1
GO:0001568	blood vessel development	biological_process	3	854	49	18430	0.190907502	0.259547499	1.32127324	XM_005501070.1,XM_005501907.1,XM_005507856.1
GO:0001933	negative regulation of protein phosphorylation	biological_process	3	854	49	18430	0.190907502	0.259547499	1.32127324	XM_005506499.1,XM_005506500.1,XM_005511030.1
GO:0019233	sensory perception of pain	biological_process	3	854	49	18430	0.190907502	0.259547499	1.32127324	XM_005501344.1,XM_005513114.1,XM_005514807.1
GO:0045669	positive regulation of osteoblast differentiation	biological_process	3	854	49	18430	0.190907502	0.259547499	1.32127324	XM_005500280.1,XM_005500892.1,XR_271904.1
GO:0050731	positive regulation of peptidyl-tyrosine phosphorylation	biological_process	3	854	49	18430	0.190907502	0.259547499	1.32127324	XM_005501220.1,XM_005507270.1,XM_005512739.1
GO:0007049	cell cycle	biological_process	14	854	252	18430	0.193412957	0.262732811	1.198933125	TCONS_00035242,TCONS_00035243,TCONS_00035245,TCONS_00035246,TCONS_00056011,XM_005498372.1,XM_005499769.1,XM_005506412.1,XM_005510321.1,XM_005512106.1,XM_005512171.1,XM_005515922.1,XM_005515924.1,XR_272399.1
GO:0018108	peptidyl-tyrosine phosphorylation	biological_process	5	854	84	18430	0.193810447	0.263051711	1.284571206	XM_005501531.1,XM_005510266.1,XM_005512739.1,XM_005513798.1,XM_005513806.1
GO:0044255	cellular lipid metabolic process	biological_process	5	854	84	18430	0.193810447	0.263051711	1.284571206	XM_005501648.1,XM_005505845.1,XM_005506490.1,XM_005509234.1,XM_005511691.1
GO:0070374	positive regulation of ERK1 and ERK2 cascade	biological_process	6	854	102	18430	0.194285357	0.263585632	1.269458603	XM_005499284.1,XM_005501679.1,XM_005507778.1,XM_005507856.1,XM_005512739.1,XM_005514286.1
GO:0010977	negative regulation of neuron projection development	biological_process	2	854	33	18430	0.195457832	0.264621094	1.307927046	XM_005503271.1,XM_005516054.1
GO:0030030	cell projection organization	biological_process	2	854	33	18430	0.195457832	0.264621094	1.307927046	XM_005512870.1,XM_005512871.1
GO:0046326	positive regulation of glucose import	biological_process	2	854	33	18430	0.195457832	0.264621094	1.307927046	XM_005500280.1,XR_272399.1
GO:0006874	cellular calcium ion homeostasis	biological_process	4	854	67	18430	0.198543522	0.268573727	1.288405746	XM_005502562.1,XM_005507795.1,XM_005509329.1,XM_005513114.1
GO:0007368	determination of left/right symmetry	biological_process	3	854	50	18430	0.200490717	0.270007287	1.294847775	XM_005501455.1,XM_005508690.1,XR_271904.1
GO:0009411	response to UV	biological_process	3	854	50	18430	0.200490717	0.270007287	1.294847775	XM_005500402.1,XM_005509269.1,XM_005509270.1
GO:0000209	protein polyubiquitination	biological_process	6	854	103	18430	0.200787701	0.270007287	1.257133762	XM_005497976.1,XM_005498288.1,XM_005500402.1,XM_005507554.1,XM_005508418.1,XM_005509260.1
GO:0051092	positive regulation of NF-kappaB transcription factor activity	biological_process	6	854	103	18430	0.200787701	0.270007287	1.257133762	XM_005501579.1,XM_005501840.1,XM_005501841.1,XM_005501842.1,XM_005511042.1,XM_005514887.1
GO:0000070	mitotic sister chromatid segregation	biological_process	1	854	18	18430	0.201941732	0.270007287	1.198933125	XM_005510663.1
GO:0001523	retinoid metabolic process	biological_process	1	854	18	18430	0.201941732	0.270007287	1.198933125	XM_005509797.1
GO:0003383	apical constriction	biological_process	1	854	18	18430	0.201941732	0.270007287	1.198933125	XM_005508611.1
GO:0006672	ceramide metabolic process	biological_process	1	854	18	18430	0.201941732	0.270007287	1.198933125	XM_005508143.1
GO:0007088	regulation of mitotic nuclear division	biological_process	1	854	18	18430	0.201941732	0.270007287	1.198933125	XM_005515442.1
GO:0008589	regulation of smoothened signaling pathway	biological_process	1	854	18	18430	0.201941732	0.270007287	1.198933125	XM_005501455.1
GO:0010765	positive regulation of sodium ion transport	biological_process	1	854	18	18430	0.201941732	0.270007287	1.198933125	XM_005503033.1
GO:0019835	cytolysis	biological_process	1	854	18	18430	0.201941732	0.270007287	1.198933125	XM_005508033.1
GO:0032970	regulation of actin filament-based process	biological_process	1	854	18	18430	0.201941732	0.270007287	1.198933125	XM_005508611.1
GO:0035108	limb morphogenesis	biological_process	1	854	18	18430	0.201941732	0.270007287	1.198933125	XM_005514160.1
GO:0042220	response to cocaine	biological_process	1	854	18	18430	0.201941732	0.270007287	1.198933125	XM_005512739.1
GO:0043129	surfactant homeostasis	biological_process	1	854	18	18430	0.201941732	0.270007287	1.198933125	XM_005501692.1
GO:0048754	branching morphogenesis of an epithelial tube	biological_process	1	854	18	18430	0.201941732	0.270007287	1.198933125	XM_005500280.1
GO:0051482	positive regulation of cytosolic calcium ion concentration involved in phospholipase C-activating G-protein coupled signaling pathway	biological_process	1	854	18	18430	0.201941732	0.270007287	1.198933125	XM_005503271.1
GO:0051893	regulation of focal adhesion assembly	biological_process	1	854	18	18430	0.201941732	0.270007287	1.198933125	XM_005515442.1
GO:0061178	regulation of insulin secretion involved in cellular response to glucose stimulus	biological_process	1	854	18	18430	0.201941732	0.270007287	1.198933125	XM_005503114.1
GO:0090102	cochlea development	biological_process	1	854	18	18430	0.201941732	0.270007287	1.198933125	XM_005501455.1
GO:0006909	phagocytosis	biological_process	2	854	34	18430	0.207532398	0.276225708	1.269458603	XM_005500008.1,XM_005515035.1
GO:0008654	phospholipid biosynthetic process	biological_process	2	854	34	18430	0.207532398	0.276225708	1.269458603	XM_005501648.1,XM_005505949.1
GO:0009612	response to mechanical stimulus	biological_process	2	854	34	18430	0.207532398	0.276225708	1.269458603	XM_005505364.1,XM_005512739.1
GO:0030866	cortical actin cytoskeleton organization	biological_process	2	854	34	18430	0.207532398	0.276225708	1.269458603	XM_005509379.1,XM_005509382.1
GO:0031623	receptor internalization	biological_process	2	854	34	18430	0.207532398	0.276225708	1.269458603	XM_005501679.1,XM_005511159.1
GO:0048167	regulation of synaptic plasticity	biological_process	2	854	34	18430	0.207532398	0.276225708	1.269458603	XM_005507856.1,XM_005511518.1
GO:0071157	negative regulation of cell cycle arrest	biological_process	2	854	34	18430	0.207532398	0.276225708	1.269458603	TCONS_00010966,XM_005511057.1
GO:2001237	negative regulation of extrinsic apoptotic signaling pathway	biological_process	2	854	34	18430	0.207532398	0.276225708	1.269458603	XM_005500280.1,XM_005505197.1
GO:0001649	osteoblast differentiation	biological_process	5	854	86	18430	0.208319374	0.277159068	1.254697457	XM_005499837.1,XM_005505845.1,XM_005506223.1,XM_005511042.1,XM_005513607.1
GO:0007165	signal transduction	biological_process	31	854	593	18430	0.209206857	0.278225327	1.128169787	XM_005498137.1,XM_005498220.1,XM_005499747.1,XM_005501264.1,XM_005501344.1,XM_005501840.1,XM_005501841.1,XM_005501842.1,XM_005502075.1,XM_005502799.1,XM_005504585.1,XM_005505423.1,XM_005505572.1,XM_005505936.1,XM_005506094.1,XM_005506211.1,XM_005508004.1,XM_005508005.1,XM_005508529.1,XM_005508961.1,XM_005510026.1,XM_005510321.1,XM_005511161.1,XM_005512730.1,XM_005512739.1,XM_005513808.1,XM_005513…
GO:0006464	cellular protein modification process	biological_process	3	854	51	18430	0.210214153	0.279220361	1.269458603	XM_005500939.1,XM_005509260.1,XM_005515966.1
GO:0034976	response to endoplasmic reticulum stress	biological_process	3	854	51	18430	0.210214153	0.279220361	1.269458603	XM_005508072.1,XM_005509440.1,XM_005509441.1
GO:0043087	regulation of GTPase activity	biological_process	3	854	51	18430	0.210214153	0.279220361	1.269458603	XM_005501531.1,XM_005512707.1,XM_005513218.1
GO:0016925	protein sumoylation	biological_process	5	854	87	18430	0.215714427	0.286408518	1.240275647	TCONS_00008822,TCONS_00028576,XM_005502832.1,XM_005508018.1,XM_005509529.1
GO:0003382	epithelial cell morphogenesis	biological_process	1	854	19	18430	0.219200434	0.286912956	1.135831382	XM_005501455.1
GO:0006833	water transport	biological_process	1	854	19	18430	0.219200434	0.286912956	1.135831382	XM_005511142.1
GO:0006885	regulation of pH	biological_process	1	854	19	18430	0.219200434	0.286912956	1.135831382	XM_005500687.1
GO:0007274	neuromuscular synaptic transmission	biological_process	1	854	19	18430	0.219200434	0.286912956	1.135831382	XM_005505399.1
GO:0008625	extrinsic apoptotic signaling pathway via death domain receptors	biological_process	1	854	19	18430	0.219200434	0.286912956	1.135831382	XM_005515149.1
GO:0010575	positive regulation of vascular endothelial growth factor production	biological_process	1	854	19	18430	0.219200434	0.286912956	1.135831382	XM_005500892.1
GO:0014823	response to activity	biological_process	1	854	19	18430	0.219200434	0.286912956	1.135831382	XM_005511030.1
GO:0015701	bicarbonate transport	biological_process	1	854	19	18430	0.219200434	0.286912956	1.135831382	XM_005503238.1
GO:0016024	CDP-diacylglycerol biosynthetic process	biological_process	1	854	19	18430	0.219200434	0.286912956	1.135831382	XM_005501648.1
GO:0016601	Rac protein signal transduction	biological_process	1	854	19	18430	0.219200434	0.286912956	1.135831382	XM_005500008.1
GO:0017158	regulation of calcium ion-dependent exocytosis	biological_process	1	854	19	18430	0.219200434	0.286912956	1.135831382	XM_005500143.1
GO:0021591	ventricular system development	biological_process	1	854	19	18430	0.219200434	0.286912956	1.135831382	XM_005507856.1
GO:0031032	actomyosin structure organization	biological_process	1	854	19	18430	0.219200434	0.286912956	1.135831382	XM_005513934.1
GO:0032006	regulation of TOR signaling	biological_process	1	854	19	18430	0.219200434	0.286912956	1.135831382	XM_005509329.1
GO:0032456	endocytic recycling	biological_process	1	854	19	18430	0.219200434	0.286912956	1.135831382	XM_005500425.1
GO:0032743	positive regulation of interleukin-2 production	biological_process	1	854	19	18430	0.219200434	0.286912956	1.135831382	XM_005513114.1
GO:0042059	negative regulation of epidermal growth factor receptor signaling pathway	biological_process	1	854	19	18430	0.219200434	0.286912956	1.135831382	XM_005510669.1
GO:0042517	positive regulation of tyrosine phosphorylation of Stat3 protein	biological_process	1	854	19	18430	0.219200434	0.286912956	1.135831382	XM_005500892.1
GO:0043029	T cell homeostasis	biological_process	1	854	19	18430	0.219200434	0.286912956	1.135831382	XM_005507925.1
GO:0043928	exonucleolytic nuclear-transcribed mRNA catabolic process involved in deadenylation-dependent decay	biological_process	1	854	19	18430	0.219200434	0.286912956	1.135831382	XM_005506210.1
GO:0045879	negative regulation of smoothened signaling pathway	biological_process	1	854	19	18430	0.219200434	0.286912956	1.135831382	XM_005508529.1
GO:0048488	synaptic vesicle endocytosis	biological_process	1	854	19	18430	0.219200434	0.286912956	1.135831382	XM_005511376.1
GO:0060347	heart trabecula formation	biological_process	1	854	19	18430	0.219200434	0.286912956	1.135831382	XM_005505845.1
GO:0060384	innervation	biological_process	1	854	19	18430	0.219200434	0.286912956	1.135831382	XM_005512314.1
GO:0071897	DNA biosynthetic process	biological_process	1	854	19	18430	0.219200434	0.286912956	1.135831382	XM_005502758.1
GO:0097194	execution phase of apoptosis	biological_process	1	854	19	18430	0.219200434	0.286912956	1.135831382	XM_005511311.1
GO:0035235	ionotropic glutamate receptor signaling pathway	biological_process	2	854	35	18430	0.219768144	0.28695897	1.233188357	XM_005511518.1,XM_005512739.1
GO:0035329	hippo signaling	biological_process	2	854	35	18430	0.219768144	0.28695897	1.233188357	XM_005499301.1,XM_005506206.1
GO:0040014	regulation of multicellular organism growth	biological_process	2	854	35	18430	0.219768144	0.28695897	1.233188357	XM_005500280.1,XM_005514286.1
GO:0042110	T cell activation	biological_process	2	854	35	18430	0.219768144	0.28695897	1.233188357	XM_005511159.1,XM_005511311.1
GO:0006644	phospholipid metabolic process	biological_process	6	854	106	18430	0.220781635	0.288049648	1.221554505	XM_005499464.1,XM_005501648.1,XM_005501853.1,XM_005506164.1,XM_005510333.1,XM_005512011.1
GO:0007267	cell-cell signaling	biological_process	6	854	106	18430	0.220781635	0.288049648	1.221554505	XM_005498137.1,XM_005498685.1,XM_005503568.1,XM_005507778.1,XM_005508690.1,XM_005513113.1
GO:0006457	protein folding	biological_process	7	854	125	18430	0.223503978	0.291131491	1.20852459	XM_005501442.1,XM_005503546.1,XM_005505965.1,XM_005505968.1,XM_005506091.1,XM_005506230.1,XM_005515149.1
GO:0019221	cytokine-mediated signaling pathway	biological_process	7	854	125	18430	0.223503978	0.291131491	1.20852459	XM_005500892.1,XM_005502832.1,XM_005506949.1,XM_005508015.1,XM_005508018.1,XM_005509529.1,XM_005511159.1
GO:0012501	programmed cell death	biological_process	4	854	70	18430	0.22361325	0.291156519	1.233188357	XM_005499100.1,XM_005503634.1,XM_005504780.1,XM_005511311.1
GO:0006955	immune response	biological_process	10	854	182	18430	0.22433187	0.291974611	1.185758036	XM_005499523.1,XM_005500923.1,XM_005501264.1,XM_005506771.1,XM_005507270.1,XM_005507778.1,XM_005511142.1,XM_005513113.1,XM_005513114.1,XM_005514560.1
GO:0006412	translation	biological_process	9	854	163	18430	0.22488001	0.29257025	1.191577707	XM_005501030.1,XM_005503121.1,XM_005505518.1,XM_005505981.1,XM_005508041.1,XM_005508144.1,XM_005508145.1,XM_005508146.1,XM_005513848.1
GO:0006511	ubiquitin-dependent protein catabolic process	biological_process	6	854	107	18430	0.227598676	0.295988142	1.210138108	TCONS_00008822,TCONS_00028576,XM_005498288.1,XM_005499769.1,XM_005502735.1,XM_005503404.1
GO:0016477	cell migration	biological_process	11	854	202	18430	0.228168363	0.296609698	1.175191875	TCONS_00055985,TCONS_00055995,TCONS_00055996,XM_005500200.1,XM_005500208.1,XM_005504564.1,XM_005505104.1,XM_005506499.1,XM_005506500.1,XM_005511315.1,XR_271969.1
GO:0021766	hippocampus development	biological_process	3	854	53	18430	0.230040495	0.298923199	1.221554505	XM_005511030.1,XM_005512870.1,XM_005512871.1
GO:0006979	response to oxidative stress	biological_process	5	854	89	18430	0.230764912	0.299623679	1.212404284	XM_005500402.1,XM_005500939.1,XM_005509302.1,XM_005509457.1,XM_005515157.1
GO:0007160	cell-matrix adhesion	biological_process	5	854	89	18430	0.230764912	0.299623679	1.212404284	TCONS_00024178,TCONS_00024180,XM_005506303.1,XM_005512870.1,XM_005512871.1
GO:0030217	T cell differentiation	biological_process	2	854	36	18430	0.232145086	0.300848902	1.198933125	XM_005505999.1,XM_005506412.1
GO:0090263	positive regulation of canonical Wnt signaling pathway	biological_process	4	854	71	18430	0.232173836	0.300848902	1.215819507	XM_005508524.1,XM_005514174.1,XM_005515442.1,XR_272002.1
GO:0001937	negative regulation of endothelial cell proliferation	biological_process	1	854	20	18430	0.236574906	0.302430475	1.079039813	XM_005500426.1
GO:0006783	heme biosynthetic process	biological_process	1	854	20	18430	0.236574906	0.302430475	1.079039813	XR_272060.1
GO:0009395	phospholipid catabolic process	biological_process	1	854	20	18430	0.236574906	0.302430475	1.079039813	XM_005507270.1
GO:0014911	positive regulation of smooth muscle cell migration	biological_process	1	854	20	18430	0.236574906	0.302430475	1.079039813	XM_005500280.1
GO:0021772	olfactory bulb development	biological_process	1	854	20	18430	0.236574906	0.302430475	1.079039813	XM_005506197.1
GO:0030277	maintenance of gastrointestinal epithelium	biological_process	1	854	20	18430	0.236574906	0.302430475	1.079039813	TCONS_00051518
GO:0031424	keratinization	biological_process	1	854	20	18430	0.236574906	0.302430475	1.079039813	XM_005501692.1
GO:0032480	negative regulation of type I interferon production	biological_process	1	854	20	18430	0.236574906	0.302430475	1.079039813	TCONS_00025621
GO:0032886	regulation of microtubule-based process	biological_process	1	854	20	18430	0.236574906	0.302430475	1.079039813	XM_005506691.1
GO:0035924	cellular response to vascular endothelial growth factor stimulus	biological_process	1	854	20	18430	0.236574906	0.302430475	1.079039813	XM_005501348.1
GO:0045648	positive regulation of erythrocyte differentiation	biological_process	1	854	20	18430	0.236574906	0.302430475	1.079039813	XR_271904.1
GO:0045765	regulation of angiogenesis	biological_process	1	854	20	18430	0.236574906	0.302430475	1.079039813	XM_005507270.1
GO:0045840	positive regulation of mitotic nuclear division	biological_process	1	854	20	18430	0.236574906	0.302430475	1.079039813	XM_005500280.1
GO:0046328	regulation of JNK cascade	biological_process	1	854	20	18430	0.236574906	0.302430475	1.079039813	XM_005509548.1
GO:0050769	positive regulation of neurogenesis	biological_process	1	854	20	18430	0.236574906	0.302430475	1.079039813	XM_005506233.1
GO:0051693	actin filament capping	biological_process	1	854	20	18430	0.236574906	0.302430475	1.079039813	XM_005513953.1
GO:0071345	cellular response to cytokine stimulus	biological_process	1	854	20	18430	0.236574906	0.302430475	1.079039813	XM_005505901.1
GO:0072332	intrinsic apoptotic signaling pathway by p53 class mediator	biological_process	1	854	20	18430	0.236574906	0.302430475	1.079039813	XM_005502799.1
GO:0090023	positive regulation of neutrophil chemotaxis	biological_process	1	854	20	18430	0.236574906	0.302430475	1.079039813	XM_005507778.1
GO:2000648	positive regulation of stem cell proliferation	biological_process	1	854	20	18430	0.236574906	0.302430475	1.079039813	XM_005515040.1
GO:2001244	positive regulation of intrinsic apoptotic signaling pathway	biological_process	1	854	20	18430	0.236574906	0.302430475	1.079039813	XM_005513183.1
GO:0008152	metabolic process	biological_process	15	854	282	18430	0.236824677	0.302630111	1.147914694	TCONS_00043912,XM_005501318.1,XM_005501325.1,XM_005502123.1,XM_005506006.1,XM_005509234.1,XM_005509570.1,XM_005511142.1,XM_005511179.1,XM_005512957.1,XM_005513611.1,XM_005514807.1,XM_005515036.1,XM_005515234.1,XM_005516137.1
GO:0051726	regulation of cell cycle	biological_process	5	854	90	18430	0.23841188	0.304537973	1.198933125	XM_005498147.1,XM_005498372.1,XM_005502758.1,XM_005512870.1,XM_005512871.1
GO:0035556	intracellular signal transduction	biological_process	20	854	382	18430	0.239647997	0.30599604	1.129884621	TCONS_00041023,TCONS_00055390,XM_005500691.1,XM_005501220.1,XM_005501237.1,XM_005501241.1,XM_005501726.1,XM_005506499.1,XM_005506500.1,XM_005507856.1,XM_005509457.1,XM_005510017.1,XM_005510172.1,XM_005510466.1,XM_005510774.1,XM_005514376.1,XM_005514568.1,XM_005515442.1,XM_005515443.1,XM_005515444.1
GO:0001822	kidney development	biological_process	4	854	72	18430	0.240825989	0.307378769	1.198933125	XM_005501455.1,XM_005509329.1,XM_005512870.1,XM_005512871.1
GO:0006094	gluconeogenesis	biological_process	2	854	37	18430	0.24464378	0.31139108	1.166529527	XM_005502771.1,XM_005508051.1
GO:0006986	response to unfolded protein	biological_process	2	854	37	18430	0.24464378	0.31139108	1.166529527	XM_005509440.1,XM_005509441.1
GO:0007202	activation of phospholipase C activity	biological_process	2	854	37	18430	0.24464378	0.31139108	1.166529527	XM_005503271.1,XM_005509570.1
GO:0048146	positive regulation of fibroblast proliferation	biological_process	2	854	37	18430	0.24464378	0.31139108	1.166529527	XM_005500280.1,XM_005500883.1
GO:1902476	chloride transmembrane transport	biological_process	2	854	37	18430	0.24464378	0.31139108	1.166529527	XM_005509542.1,XM_005509544.1
GO:0006461	protein complex assembly	biological_process	6	854	110	18430	0.248464121	0.316129281	1.177134341	XM_005498227.1,XM_005504232.1,XM_005510608.1,XM_005512739.1,XM_005514560.1,XM_005515329.1
GO:0007275	multicellular organismal development	biological_process	23	854	445	18430	0.249466846	0.317278228	1.115411941	XM_005498170.1,XM_005498171.1,XM_005498172.1,XM_005498784.1,XM_005499631.1,XM_005500124.1,XM_005500594.1,XM_005501278.1,XM_005501318.1,XM_005501760.1,XM_005503767.1,XM_005505572.1,XM_005507496.1,XM_005507554.1,XM_005508529.1,XM_005509302.1,XM_005511326.1,XM_005511601.1,XM_005512987.1,XM_005513941.1,XM_005514437.1,XM_005514438.1,XM_005515234.1
GO:0006950	response to stress	biological_process	3	854	55	18430	0.250304586	0.31772074	1.177134341	XM_005499431.1,XM_005506091.1,XM_005512739.1
GO:0016049	cell growth	biological_process	3	854	55	18430	0.250304586	0.31772074	1.177134341	XM_005505197.1,XM_005505999.1,XM_005507496.1
GO:0042472	inner ear morphogenesis	biological_process	3	854	55	18430	0.250304586	0.31772074	1.177134341	XM_005498137.1,XM_005502040.1,XM_005513404.1
GO:0030036	actin cytoskeleton organization	biological_process	10	854	187	18430	0.25065412	0.317914778	1.154053276	XM_005498015.1,XM_005500008.1,XM_005501026.1,XM_005502040.1,XM_005504564.1,XM_005509655.1,XM_005511315.1,XM_005513218.1,XM_005514568.1,XM_005514870.1
GO:0001676	long-chain fatty acid metabolic process	biological_process	1	854	21	18430	0.254017427	0.319423704	1.027656964	XM_005511837.1
GO:0002040	sprouting angiogenesis	biological_process	1	854	21	18430	0.254017427	0.319423704	1.027656964	XM_005512739.1
GO:0003281	ventricular septum development	biological_process	1	854	21	18430	0.254017427	0.319423704	1.027656964	XM_005505090.1
GO:0007080	mitotic metaphase plate congression	biological_process	1	854	21	18430	0.254017427	0.319423704	1.027656964	XM_005515234.1
GO:0008210	estrogen metabolic process	biological_process	1	854	21	18430	0.254017427	0.319423704	1.027656964	XM_005506223.1
GO:0008643	carbohydrate transport	biological_process	1	854	21	18430	0.254017427	0.319423704	1.027656964	XM_005506646.1
GO:0021983	pituitary gland development	biological_process	1	854	21	18430	0.254017427	0.319423704	1.027656964	XM_005504005.1
GO:0030520	intracellular estrogen receptor signaling pathway	biological_process	1	854	21	18430	0.254017427	0.319423704	1.027656964	XM_005506369.1
GO:0034097	response to cytokine	biological_process	1	854	21	18430	0.254017427	0.319423704	1.027656964	XM_005500892.1
GO:0043523	regulation of neuron apoptotic process	biological_process	1	854	21	18430	0.254017427	0.319423704	1.027656964	XM_005507801.1
GO:0045907	positive regulation of vasoconstriction	biological_process	1	854	21	18430	0.254017427	0.319423704	1.027656964	TCONS_00005580
GO:0090002	establishment of protein localization to plasma membrane	biological_process	1	854	21	18430	0.254017427	0.319423704	1.027656964	XM_005503033.1
GO:0090280	positive regulation of calcium ion import	biological_process	1	854	21	18430	0.254017427	0.319423704	1.027656964	TCONS_00041023
GO:0051056	regulation of small GTPase mediated signal transduction	biological_process	6	854	111	18430	0.255546929	0.321222092	1.166529527	TCONS_00035697,XM_005498148.1,XM_005502040.1,XM_005502695.1,XM_005511376.1,XM_005515415.1
GO:0015991	ATP hydrolysis coupled proton transport	biological_process	2	854	38	18430	0.257245356	0.322354355	1.135831382	XM_005500294.1,XM_005500426.1
GO:0035249	synaptic transmission glutamatergic	biological_process	2	854	38	18430	0.257245356	0.322354355	1.135831382	XM_005509542.1,XM_005509544.1
GO:0048536	spleen development	biological_process	2	854	38	18430	0.257245356	0.322354355	1.135831382	XM_005504966.1,XM_005507925.1
GO:0048863	stem cell differentiation	biological_process	2	854	38	18430	0.257245356	0.322354355	1.135831382	TCONS_00037038,XM_005513612.1
GO:0001843	neural tube closure	biological_process	4	854	74	18430	0.25837984	0.323650532	1.166529527	XM_005498137.1,XM_005508529.1,XM_005512870.1,XM_005512871.1
GO:0030100	regulation of endocytosis	biological_process	2	854	39	18430	0.26993155	0.335644054	1.1067075	XM_005502172.1,XM_005513834.1
GO:0030218	erythrocyte differentiation	biological_process	2	854	39	18430	0.26993155	0.335644054	1.1067075	XM_005506499.1,XM_005506500.1
GO:0030838	positive regulation of actin filament polymerization	biological_process	2	854	39	18430	0.26993155	0.335644054	1.1067075	XM_005507778.1,XM_005512739.1
GO:0034599	cellular response to oxidative stress	biological_process	2	854	39	18430	0.26993155	0.335644054	1.1067075	XM_005501907.1,XM_005509799.1
GO:0048675	axon extension	biological_process	2	854	39	18430	0.26993155	0.335644054	1.1067075	XM_005502075.1,XR_272020.1
GO:0009615	response to virus	biological_process	3	854	57	18430	0.270925774	0.335644054	1.135831382	XM_005501098.1,XM_005504232.1,XM_005510780.1
GO:0009636	response to toxic substance	biological_process	3	854	57	18430	0.270925774	0.335644054	1.135831382	XM_005506499.1,XM_005506500.1,XM_005511691.1
GO:0001869	negative regulation of complement activation lectin pathway	biological_process	1	854	22	18430	0.271484442	0.335644054	0.980945284	TCONS_00037038
GO:0006198	cAMP catabolic process	biological_process	1	854	22	18430	0.271484442	0.335644054	0.980945284	XM_005513061.1
GO:0006259	DNA metabolic process	biological_process	1	854	22	18430	0.271484442	0.335644054	0.980945284	XM_005508015.1
GO:0007009	plasma membrane organization	biological_process	1	854	22	18430	0.271484442	0.335644054	0.980945284	XM_005507080.1
GO:0008015	blood circulation	biological_process	1	854	22	18430	0.271484442	0.335644054	0.980945284	XM_005507018.1
GO:0018146	keratan sulfate biosynthetic process	biological_process	1	854	22	18430	0.271484442	0.335644054	0.980945284	XM_005506646.1
GO:0042738	exogenous drug catabolic process	biological_process	1	854	22	18430	0.271484442	0.335644054	0.980945284	XR_272453.1
GO:0044319	wound healing spreading of cells	biological_process	1	854	22	18430	0.271484442	0.335644054	0.980945284	XM_005510379.1
GO:0044774	mitotic DNA integrity checkpoint	biological_process	1	854	22	18430	0.271484442	0.335644054	0.980945284	TCONS_00010966
GO:0046488	phosphatidylinositol metabolic process	biological_process	1	854	22	18430	0.271484442	0.335644054	0.980945284	XM_005514376.1
GO:0051436	negative regulation of ubiquitin-protein ligase activity involved in mitotic cell cycle	biological_process	1	854	22	18430	0.271484442	0.335644054	0.980945284	XM_005510663.1
GO:0051603	proteolysis involved in cellular protein catabolic process	biological_process	1	854	22	18430	0.271484442	0.335644054	0.980945284	XM_005511311.1
GO:0060317	cardiac epithelial to mesenchymal transition	biological_process	1	854	22	18430	0.271484442	0.335644054	0.980945284	XM_005514450.1
GO:0061001	regulation of dendritic spine morphogenesis	biological_process	1	854	22	18430	0.271484442	0.335644054	0.980945284	XM_005501531.1
GO:2001251	negative regulation of chromosome organization	biological_process	1	854	22	18430	0.271484442	0.335644054	0.980945284	TCONS_00010966
GO:0030509	BMP signaling pathway	biological_process	3	854	58	18430	0.281345609	0.34677482	1.116248082	XM_005504585.1,XM_005513834.1,XR_271904.1
GO:0045471	response to ethanol	biological_process	3	854	58	18430	0.281345609	0.34677482	1.116248082	XM_005511311.1,XM_005511691.1,XM_005512739.1
GO:0046330	positive regulation of JNK cascade	biological_process	3	854	58	18430	0.281345609	0.34677482	1.116248082	XM_005497968.1,XM_005507778.1,XM_005512739.1
GO:0002376	immune system process	biological_process	2	854	40	18430	0.282684729	0.348027315	1.079039813	XM_005503404.1,XM_005506589.1
GO:0097191	extrinsic apoptotic signaling pathway	biological_process	2	854	40	18430	0.282684729	0.348027315	1.079039813	XM_005511311.1,XM_005514585.1
GO:0051897	positive regulation of protein kinase B signaling	biological_process	4	854	77	18430	0.285240458	0.350906545	1.121080325	TCONS_00041023,XM_005500280.1,XM_005507778.1,XM_005511376.1
GO:0006270	DNA replication initiation	biological_process	1	854	23	18430	0.288936274	0.352236416	0.938295489	XM_005509260.1
GO:0006487	protein N-linked glycosylation	biological_process	1	854	23	18430	0.288936274	0.352236416	0.938295489	XM_005513437.1
GO:0007250	activation of NF-kappaB-inducing kinase activity	biological_process	1	854	23	18430	0.288936274	0.352236416	0.938295489	XM_005511030.1
GO:0007585	respiratory gaseous exchange	biological_process	1	854	23	18430	0.288936274	0.352236416	0.938295489	XM_005506233.1
GO:0007616	long-term memory	biological_process	1	854	23	18430	0.288936274	0.352236416	0.938295489	XM_005506206.1
GO:0010043	response to zinc ion	biological_process	1	854	23	18430	0.288936274	0.352236416	0.938295489	XM_005505951.1
GO:0031529	ruffle organization	biological_process	1	854	23	18430	0.288936274	0.352236416	0.938295489	XM_005507778.1
GO:0031647	regulation of protein stability	biological_process	1	854	23	18430	0.288936274	0.352236416	0.938295489	XM_005500981.1
GO:0042311	vasodilation	biological_process	1	854	23	18430	0.288936274	0.352236416	0.938295489	TCONS_00056556
GO:0042339	keratan sulfate metabolic process	biological_process	1	854	23	18430	0.288936274	0.352236416	0.938295489	XM_005506646.1
GO:0045740	positive regulation of DNA replication	biological_process	1	854	23	18430	0.288936274	0.352236416	0.938295489	XM_005511030.1
GO:0046686	response to cadmium ion	biological_process	1	854	23	18430	0.288936274	0.352236416	0.938295489	XM_005511691.1
GO:0048791	calcium ion-dependent exocytosis of neurotransmitter	biological_process	1	854	23	18430	0.288936274	0.352236416	0.938295489	XM_005500143.1
GO:0050829	defense response to Gram-negative bacterium	biological_process	1	854	23	18430	0.288936274	0.352236416	0.938295489	XM_005499523.1
GO:0061028	establishment of endothelial barrier	biological_process	1	854	23	18430	0.288936274	0.352236416	0.938295489	XM_005507856.1
GO:0071773	cellular response to BMP stimulus	biological_process	1	854	23	18430	0.288936274	0.352236416	0.938295489	XR_271904.1
GO:2001034	positive regulation of double-strand break repair via nonhomologous end joining	biological_process	1	854	23	18430	0.288936274	0.352236416	0.938295489	TCONS_00010966
GO:0006633	fatty acid biosynthetic process	biological_process	3	854	59	18430	0.291825417	0.355356525	1.097328623	TCONS_00056998,TCONS_00057038,XM_005509160.1
GO:0043547	positive regulation of GTPase activity	biological_process	15	854	295	18430	0.294196719	0.357705149	1.097328623	XM_005498015.1,XM_005499091.1,XM_005499284.1,XM_005499772.1,XM_005499773.1,XM_005502040.1,XM_005504625.1,XM_005507856.1,XM_005508068.1,XM_005508149.1,XM_005509570.1,XM_005511161.1,XM_005511376.1,XM_005514870.1,XM_005515415.1
GO:0007186	G-protein coupled receptor signaling pathway	biological_process	14	854	275	18430	0.294863818	0.358246795	1.098658718	TCONS_00005580,XM_005498137.1,XM_005501098.1,XM_005501344.1,XM_005503271.1,XM_005505019.1,XM_005507270.1,XM_005507778.1,XM_005507856.1,XM_005509276.1,XM_005509570.1,XM_005510541.1,XM_005511030.1,XM_005514174.1
GO:0043408	regulation of MAPK cascade	biological_process	2	854	41	18430	0.295487912	0.358735419	1.052721768	TCONS_00050536,XM_005511315.1
GO:0042787	protein ubiquitination involved in ubiquitin-dependent protein catabolic process	biological_process	5	854	98	18430	0.301939765	0.366430653	1.101061033	XM_005502339.1,XM_005503455.1,XM_005505886.1,XM_005507554.1,XM_005511159.1
GO:0000724	double-strand break repair via homologous recombination	biological_process	3	854	60	18430	0.302355783	0.366660257	1.079039813	XM_005498147.1,XM_005504227.1,XM_005512428.1
GO:0061136	regulation of proteasomal protein catabolic process	biological_process	3	854	60	18430	0.302355783	0.366660257	1.079039813	XM_005500981.1,XM_005513051.1,XM_005513054.1
GO:0007204	positive regulation of cytosolic calcium ion concentration	biological_process	4	854	79	18430	0.303428386	0.36749057	1.092698544	TCONS_00005580,XM_005503271.1,XM_005507496.1,XM_005512739.1
GO:0072659	protein localization to plasma membrane	biological_process	4	854	79	18430	0.303428386	0.36749057	1.092698544	XM_005501692.1,XM_005507856.1,XM_005508149.1,XM_005511863.1
GO:0001662	behavioral fear response	biological_process	1	854	24	18430	0.306336866	0.36749057	0.899199844	XM_005509276.1
GO:0006139	nucleobase-containing compound metabolic process	biological_process	1	854	24	18430	0.306336866	0.36749057	0.899199844	XM_005510055.1
GO:0006695	cholesterol biosynthetic process	biological_process	1	854	24	18430	0.306336866	0.36749057	0.899199844	XM_005514550.1
GO:0007052	mitotic spindle organization	biological_process	1	854	24	18430	0.306336866	0.36749057	0.899199844	XM_005498637.1
GO:0015721	bile acid and bile salt transport	biological_process	1	854	24	18430	0.306336866	0.36749057	0.899199844	XM_005499747.1
GO:0031397	negative regulation of protein ubiquitination	biological_process	1	854	24	18430	0.306336866	0.36749057	0.899199844	XM_005508958.1
GO:0042254	ribosome biogenesis	biological_process	1	854	24	18430	0.306336866	0.36749057	0.899199844	XM_005515693.1
GO:0043086	negative regulation of catalytic activity	biological_process	1	854	24	18430	0.306336866	0.36749057	0.899199844	XM_005509223.1
GO:0043254	regulation of protein complex assembly	biological_process	1	854	24	18430	0.306336866	0.36749057	0.899199844	TCONS_00056011
GO:0045332	phospholipid translocation	biological_process	1	854	24	18430	0.306336866	0.36749057	0.899199844	XM_005501225.1
GO:0048738	cardiac muscle tissue development	biological_process	1	854	24	18430	0.306336866	0.36749057	0.899199844	XM_005515988.1
GO:0051297	centrosome organization	biological_process	1	854	24	18430	0.306336866	0.36749057	0.899199844	XM_005511112.1
GO:0070555	response to interleukin-1	biological_process	1	854	24	18430	0.306336866	0.36749057	0.899199844	XM_005506212.1
GO:0071902	positive regulation of protein serine/threonine kinase activity	biological_process	1	854	24	18430	0.306336866	0.36749057	0.899199844	XM_005511161.1
GO:0086091	regulation of heart rate by cardiac conduction	biological_process	1	854	24	18430	0.306336866	0.36749057	0.899199844	XM_005503033.1
GO:0090503	RNA phosphodiester bond hydrolysis exonucleolytic	biological_process	1	854	24	18430	0.306336866	0.36749057	0.899199844	XM_005506210.1
GO:2000352	negative regulation of endothelial cell apoptotic process	biological_process	1	854	24	18430	0.306336866	0.36749057	0.899199844	XM_005513300.1
GO:2000379	positive regulation of reactive oxygen species metabolic process	biological_process	1	854	24	18430	0.306336866	0.36749057	0.899199844	XM_005512739.1
GO:0000184	nuclear-transcribed mRNA catabolic process nonsense-mediated decay	biological_process	2	854	42	18430	0.308324783	0.369596106	1.027656964	XM_005506210.1,XM_005509139.1
GO:0035176	social behavior	biological_process	2	854	42	18430	0.308324783	0.369596106	1.027656964	TCONS_00005580,XM_005509571.1
GO:0060271	cilium morphogenesis	biological_process	3	854	61	18430	0.312927481	0.374701684	1.061350635	XM_005501455.1,XM_005502848.1,XM_005512906.1
GO:0007219	Notch signaling pathway	biological_process	6	854	119	18430	0.314046047	0.37590184	1.088107374	XM_005501455.1,XM_005505572.1,XM_005505764.1,XM_005505894.1,XM_005506412.1,XM_005508690.1
GO:0009790	embryo development	biological_process	2	854	43	18430	0.321179699	0.384014042	1.003757965	XM_005505886.1,XM_005515415.1
GO:0008203	cholesterol metabolic process	biological_process	3	854	62	18430	0.323531498	0.385262093	1.044232077	XM_005506223.1,XM_005511042.1,XM_005512639.1
GO:0014808	release of sequestered calcium ion into cytosol by sarcoplasmic reticulum	biological_process	1	854	25	18430	0.323653524	0.385262093	0.86323185	XM_005513113.1
GO:0042100	B cell proliferation	biological_process	1	854	25	18430	0.323653524	0.385262093	0.86323185	XM_005505999.1
GO:0044237	cellular metabolic process	biological_process	1	854	25	18430	0.323653524	0.385262093	0.86323185	XM_005515872.1
GO:0045739	positive regulation of DNA repair	biological_process	1	854	25	18430	0.323653524	0.385262093	0.86323185	XM_005500402.1
GO:0051439	regulation of ubiquitin-protein ligase activity involved in mitotic cell cycle	biological_process	1	854	25	18430	0.323653524	0.385262093	0.86323185	XM_005510663.1
GO:0051928	positive regulation of calcium ion transport	biological_process	1	854	25	18430	0.323653524	0.385262093	0.86323185	XM_005508072.1
GO:0016192	vesicle-mediated transport	biological_process	8	854	160	18430	0.323925563	0.385443999	1.079039813	XM_005498015.1,XM_005499464.1,XM_005504368.1,XM_005506241.1,XM_005510333.1,XM_005512445.1,XM_005515815.1,XR_271867.1
GO:0001501	skeletal system development	biological_process	4	854	82	18430	0.331010236	0.39358444	1.052721768	XM_005501869.1,XM_005501872.1,XM_005506412.1,XM_005508529.1
GO:0007229	integrin-mediated signaling pathway	biological_process	4	854	82	18430	0.331010236	0.39358444	1.052721768	XM_005501220.1,XM_005506303.1,XM_005512739.1,XM_005514286.1
GO:0008630	intrinsic apoptotic signaling pathway in response to DNA damage	biological_process	2	854	44	18430	0.334037703	0.396162879	0.980945284	TCONS_00008822,TCONS_00028576
GO:0016525	negative regulation of angiogenesis	biological_process	2	854	44	18430	0.334037703	0.396162879	0.980945284	XM_005501070.1,XM_005513114.1
GO:0006805	xenobiotic metabolic process	biological_process	3	854	63	18430	0.334159038	0.396162879	1.027656964	XM_005504843.1,XM_005506490.1,XM_005509234.1
GO:0007005	mitochondrion organization	biological_process	3	854	63	18430	0.334159038	0.396162879	1.027656964	TCONS_00056011,XM_005506233.1,XM_005507795.1
GO:0006468	protein phosphorylation	biological_process	18	854	366	18430	0.338065234	0.400500148	1.061350635	XM_005499464.1,XM_005500691.1,XM_005501026.1,XM_005501220.1,XM_005501579.1,XM_005501726.1,XM_005504005.1,XM_005507912.1,XM_005510017.1,XM_005512739.1,XM_005514549.1,XM_005514560.1,XM_005515442.1,XM_005515443.1,XM_005515444.1,XM_005515922.1,XM_005515924.1,XR_271969.1
GO:0097190	apoptotic signaling pathway	biological_process	4	854	83	18430	0.34026059	0.401746147	1.040038374	XM_005502040.1,XM_005511311.1,XM_005511376.1,XM_005515442.1
GO:0005978	glycogen biosynthetic process	biological_process	1	854	26	18430	0.340856691	0.401746147	0.830030625	XM_005503005.1
GO:0007200	phospholipase C-activating G-protein coupled receptor signaling pathway	biological_process	1	854	26	18430	0.340856691	0.401746147	0.830030625	XM_005509570.1
GO:0007569	cell aging	biological_process	1	854	26	18430	0.340856691	0.401746147	0.830030625	XM_005510325.1
GO:0007595	lactation	biological_process	1	854	26	18430	0.340856691	0.401746147	0.830030625	XM_005504005.1
GO:0010452	histone H3-K36 methylation	biological_process	1	854	26	18430	0.340856691	0.401746147	0.830030625	TCONS_00010966
GO:0042177	negative regulation of protein catabolic process	biological_process	1	854	26	18430	0.340856691	0.401746147	0.830030625	XM_005510663.1
GO:0045786	negative regulation of cell cycle	biological_process	1	854	26	18430	0.340856691	0.401746147	0.830030625	XM_005512695.1
GO:0046939	nucleotide phosphorylation	biological_process	1	854	26	18430	0.340856691	0.401746147	0.830030625	XM_005513843.1
GO:0048268	clathrin coat assembly	biological_process	1	854	26	18430	0.340856691	0.401746147	0.830030625	XM_005511863.1
GO:0050434	positive regulation of viral transcription	biological_process	1	854	26	18430	0.340856691	0.401746147	0.830030625	XM_005505980.1
GO:0006368	transcription elongation from RNA polymerase II promoter	biological_process	2	854	45	18430	0.346884516	0.407810051	0.9591465	XM_005505980.1,XM_005514560.1
GO:0034138	toll-like receptor 3 signaling pathway	biological_process	2	854	45	18430	0.346884516	0.407810051	0.9591465	XM_005509078.1,XM_005511311.1
GO:0051289	protein homotetramerization	biological_process	2	854	45	18430	0.346884516	0.407810051	0.9591465	XM_005508051.1,XM_005511042.1
GO:0035264	multicellular organism growth	biological_process	4	854	84	18430	0.349529586	0.410770321	1.027656964	XM_005500280.1,XM_005505090.1,XM_005506197.1,XM_005510333.1
GO:0002224	toll-like receptor signaling pathway	biological_process	3	854	65	18430	0.355450663	0.41697097	0.99603675	XM_005504149.1,XM_005509078.1,XM_005511311.1
GO:0010951	negative regulation of endopeptidase activity	biological_process	3	854	65	18430	0.355450663	0.41697097	0.99603675	TCONS_00037038,XM_005500608.1,XM_005506597.1
GO:0006298	mismatch repair	biological_process	1	854	27	18430	0.357919719	0.418652117	0.79928875	XM_005513844.1
GO:0006370	7-methylguanosine mRNA capping	biological_process	1	854	27	18430	0.357919719	0.418652117	0.79928875	XM_005505980.1
GO:0006892	post-Golgi vesicle-mediated transport	biological_process	1	854	27	18430	0.357919719	0.418652117	0.79928875	XM_005510376.1
GO:0006958	complement activation classical pathway	biological_process	1	854	27	18430	0.357919719	0.418652117	0.79928875	XM_005508033.1
GO:0034453	microtubule anchoring	biological_process	1	854	27	18430	0.357919719	0.418652117	0.79928875	XM_005509482.1
GO:0046907	intracellular transport	biological_process	1	854	27	18430	0.357919719	0.418652117	0.79928875	XM_005509529.1
GO:2001238	positive regulation of extrinsic apoptotic signaling pathway	biological_process	1	854	27	18430	0.357919719	0.418652117	0.79928875	XM_005511311.1
GO:0001756	somitogenesis	biological_process	2	854	46	18430	0.359706548	0.420134129	0.938295489	XM_005513798.1,XM_005513806.1
GO:0001947	heart looping	biological_process	2	854	46	18430	0.359706548	0.420134129	0.938295489	XM_005508529.1,XM_005508690.1
GO:0034644	cellular response to UV	biological_process	2	854	46	18430	0.359706548	0.420134129	0.938295489	XM_005499431.1,XM_005511159.1
GO:0035335	peptidyl-tyrosine dephosphorylation	biological_process	3	854	66	18430	0.366098342	0.427445265	0.980945284	XM_005502759.1,XM_005509457.1,XM_005512081.1
GO:0007166	cell surface receptor signaling pathway	biological_process	5	854	106	18430	0.368087604	0.429612716	1.017962087	XM_005498220.1,XM_005510608.1,XM_005511311.1,XM_005512739.1,XM_005513883.1
GO:0007254	JNK cascade	biological_process	2	854	47	18430	0.372490886	0.434281657	0.918331755	XM_005501579.1,XM_005511315.1
GO:0008344	adult locomotory behavior	biological_process	2	854	47	18430	0.372490886	0.434281657	0.918331755	XM_005509542.1,XM_005509544.1
GO:0001656	metanephros development	biological_process	1	854	28	18430	0.374818671	0.434644463	0.770742723	XM_005510669.1
GO:0007126	meiotic nuclear division	biological_process	1	854	28	18430	0.374818671	0.434644463	0.770742723	XM_005508157.1
GO:0007189	adenylate cyclase-activating G-protein coupled receptor signaling pathway	biological_process	1	854	28	18430	0.374818671	0.434644463	0.770742723	XM_005509570.1
GO:0007492	endoderm development	biological_process	1	854	28	18430	0.374818671	0.434644463	0.770742723	XR_272036.1
GO:0034166	toll-like receptor 10 signaling pathway	biological_process	1	854	28	18430	0.374818671	0.434644463	0.770742723	XM_005504149.1
GO:0038123	toll-like receptor TLR1	biological_process	1	854	28	18430	0.374818671	0.434644463	0.770742723	XM_005504149.1
GO:0038124	toll-like receptor TLR6	biological_process	1	854	28	18430	0.374818671	0.434644463	0.770742723	XM_005504149.1
GO:0042692	muscle cell differentiation	biological_process	1	854	28	18430	0.374818671	0.434644463	0.770742723	XM_005516067.1
GO:0043984	histone H4-K16 acetylation	biological_process	1	854	28	18430	0.374818671	0.434644463	0.770742723	TCONS_00056011
GO:0051493	regulation of cytoskeleton organization	biological_process	1	854	28	18430	0.374818671	0.434644463	0.770742723	XM_005507912.1
GO:0001889	liver development	biological_process	3	854	67	18430	0.376736743	0.436555516	0.96630431	XM_005501455.1,XM_005506233.1,XM_005511691.1
GO:0016311	dephosphorylation	biological_process	3	854	67	18430	0.376736743	0.436555516	0.96630431	XM_005500903.1,XM_005508051.1,XM_005511736.1
GO:0048015	phosphatidylinositol-mediated signaling	biological_process	4	854	87	18430	0.377393171	0.437002909	0.992220517	TCONS_00041023,XM_005500280.1,XM_005505764.1,XM_005515144.1
GO:0006281	DNA repair	biological_process	14	854	292	18430	0.378286903	0.437880973	1.034695711	XM_005498147.1,XM_005500402.1,XM_005500981.1,XM_005504897.1,XM_005505886.1,XM_005505931.1,XM_005505980.1,XM_005506009.1,XM_005510531.1,XM_005512428.1,XM_005513421.1,XM_005513423.1,XM_005513844.1,XM_005514561.1
GO:0030890	positive regulation of B cell proliferation	biological_process	2	854	48	18430	0.385225291	0.44527471	0.899199844	XM_005501318.1,XM_005513218.1
GO:0031398	positive regulation of protein ubiquitination	biological_process	2	854	48	18430	0.385225291	0.44527471	0.899199844	XM_005498288.1,XM_005510466.1
GO:0032088	negative regulation of NF-kappaB transcription factor activity	biological_process	2	854	48	18430	0.385225291	0.44527471	0.899199844	XM_005509329.1,XM_005511042.1
GO:0048008	platelet-derived growth factor receptor signaling pathway	biological_process	2	854	48	18430	0.385225291	0.44527471	0.899199844	XM_005511161.1,XM_005514286.1
GO:0006302	double-strand break repair	biological_process	3	854	68	18430	0.387358298	0.447260492	0.952093952	XM_005498147.1,XM_005505104.1,XM_005512428.1
GO:0055114	oxidation-reduction process	biological_process	6	854	129	18430	0.389931846	0.449830615	1.003757965	XM_005500333.1,XM_005503412.1,XM_005510963.1,XM_005511042.1,XM_005513698.1,XM_005516137.1
GO:0000729	DNA double-strand break processing	biological_process	1	854	29	18430	0.391532122	0.449830615	0.744165388	TCONS_00010966
GO:0001824	blastocyst development	biological_process	1	854	29	18430	0.391532122	0.449830615	0.744165388	XM_005511112.1
GO:0001932	regulation of protein phosphorylation	biological_process	1	854	29	18430	0.391532122	0.449830615	0.744165388	XM_005500883.1
GO:0006687	glycosphingolipid metabolic process	biological_process	1	854	29	18430	0.391532122	0.449830615	0.744165388	XM_005504165.1
GO:0010033	response to organic substance	biological_process	1	854	29	18430	0.391532122	0.449830615	0.744165388	XM_005511142.1
GO:0031146	SCF-dependent proteasomal ubiquitin-dependent protein catabolic process	biological_process	1	854	29	18430	0.391532122	0.449830615	0.744165388	XM_005505730.1
GO:0045214	sarcomere organization	biological_process	1	854	29	18430	0.391532122	0.449830615	0.744165388	XM_005514585.1
GO:0045429	positive regulation of nitric oxide biosynthetic process	biological_process	1	854	29	18430	0.391532122	0.449830615	0.744165388	XM_005506091.1
GO:0045862	positive regulation of proteolysis	biological_process	1	854	29	18430	0.391532122	0.449830615	0.744165388	XM_005511311.1
GO:0046329	negative regulation of JNK cascade	biological_process	1	854	29	18430	0.391532122	0.449830615	0.744165388	XM_005499086.1
GO:0060395	SMAD protein signal transduction	biological_process	1	854	29	18430	0.391532122	0.449830615	0.744165388	TCONS_00050536
GO:0071333	cellular response to glucose stimulus	biological_process	1	854	29	18430	0.391532122	0.449830615	0.744165388	XM_005506490.1
GO:0030308	negative regulation of cell growth	biological_process	5	854	109	18430	0.3931332	0.451389818	0.989944782	XM_005501237.1,XM_005501241.1,XM_005508051.1,XM_005513122.1,XM_005513218.1
GO:0044281	small molecule metabolic process	biological_process	33	854	694	18430	0.39316849	0.451389818	1.026176191	XM_005499464.1,XM_005499747.1,XM_005500073.1,XM_005500333.1,XM_005501416.1,XM_005501648.1,XM_005501691.1,XM_005501853.1,XM_005502624.1,XM_005502796.1,XM_005502832.1,XM_005502849.1,XM_005503520.1,XM_005504843.1,XM_005505845.1,XM_005506490.1,XM_005506646.1,XM_005508018.1,XM_005509234.1,XM_005509529.1,XM_005509734.1,XM_005509792.1,XM_005510055.1,XM_005510333.1,XM_005511161.1,XM_005511691.1,XM_005512…
GO:0030216	keratinocyte differentiation	biological_process	2	854	49	18430	0.39789819	0.456076136	0.880848827	TCONS_00024178,TCONS_00024180
GO:0071320	cellular response to cAMP	biological_process	2	854	49	18430	0.39789819	0.456076136	0.880848827	XM_005507856.1,XM_005511142.1
GO:0051216	cartilage development	biological_process	3	854	69	18430	0.3979557	0.456076136	0.938295489	TCONS_00008392,TCONS_00008393,XM_005498685.1
GO:0007179	transforming growth factor beta receptor signaling pathway	biological_process	5	854	110	18430	0.401479493	0.459788594	0.980945284	TCONS_00024178,TCONS_00024180,XM_005499100.1,XM_005505894.1,XM_005506303.1
GO:0006024	glycosaminoglycan biosynthetic process	biological_process	1	854	30	18430	0.408040981	0.465160963	0.719359875	XM_005506646.1
GO:0006821	chloride transport	biological_process	1	854	30	18430	0.408040981	0.465160963	0.719359875	XM_005512289.1
GO:0006977	DNA damage response signal transduction by p53 class mediator resulting in cell cycle arrest	biological_process	1	854	30	18430	0.408040981	0.465160963	0.719359875	XM_005506094.1
GO:0010634	positive regulation of epithelial cell migration	biological_process	1	854	30	18430	0.408040981	0.465160963	0.719359875	XM_005507270.1
GO:0022008	neurogenesis	biological_process	1	854	30	18430	0.408040981	0.465160963	0.719359875	XM_005506691.1
GO:0030316	osteoclast differentiation	biological_process	1	854	30	18430	0.408040981	0.465160963	0.719359875	XM_005514889.1
GO:0030501	positive regulation of bone mineralization	biological_process	1	854	30	18430	0.408040981	0.465160963	0.719359875	XR_271904.1
GO:0031145	anaphase-promoting complex-dependent proteasomal ubiquitin-dependent protein catabolic process	biological_process	1	854	30	18430	0.408040981	0.465160963	0.719359875	XM_005510663.1
GO:0086010	membrane depolarization during action potential	biological_process	1	854	30	18430	0.408040981	0.465160963	0.719359875	XM_005508208.1
GO:0002755	MyD88-dependent toll-like receptor signaling pathway	biological_process	2	854	50	18430	0.410498667	0.467797741	0.86323185	XM_005501264.1,XM_005504149.1
GO:0042981	regulation of apoptotic process	biological_process	6	854	132	18430	0.412870976	0.4703354	0.980945284	TCONS_00050536,XM_005509457.1,XM_005511315.1,XM_005515442.1,XM_005515443.1,XM_005515444.1
GO:0007517	muscle organ development	biological_process	4	854	91	18430	0.414480324	0.472002426	0.948606429	XM_005499086.1,XM_005502758.1,XM_005512221.1,XM_005512222.1
GO:0006631	fatty acid metabolic process	biological_process	2	854	51	18430	0.423016449	0.480004708	0.846305735	XM_005509223.1,XM_005511837.1
GO:0071260	cellular response to mechanical stimulus	biological_process	2	854	51	18430	0.423016449	0.480004708	0.846305735	XM_005511311.1,XM_005515149.1
GO:0006629	lipid metabolic process	biological_process	4	854	92	18430	0.423707478	0.480004708	0.938295489	XM_005499464.1,XM_005500426.1,XM_005500903.1,XM_005515966.1
GO:0000737	DNA catabolic process endonucleolytic	biological_process	1	854	31	18430	0.424328319	0.480004708	0.696154718	TCONS_00010966
GO:0006446	regulation of translational initiation	biological_process	1	854	31	18430	0.424328319	0.480004708	0.696154718	XM_005509139.1
GO:0006626	protein targeting to mitochondrion	biological_process	1	854	31	18430	0.424328319	0.480004708	0.696154718	XM_005505015.1
GO:0007422	peripheral nervous system development	biological_process	1	854	31	18430	0.424328319	0.480004708	0.696154718	XM_005511373.1
GO:0021762	substantia nigra development	biological_process	1	854	31	18430	0.424328319	0.480004708	0.696154718	XM_005506009.1
GO:0030148	sphingolipid biosynthetic process	biological_process	1	854	31	18430	0.424328319	0.480004708	0.696154718	XM_005509734.1
GO:0045747	positive regulation of Notch signaling pathway	biological_process	1	854	31	18430	0.424328319	0.480004708	0.696154718	XM_005508690.1
GO:0048469	cell maturation	biological_process	1	854	31	18430	0.424328319	0.480004708	0.696154718	XM_005507778.1
GO:0044267	cellular protein metabolic process	biological_process	13	854	282	18430	0.434512888	0.491181877	0.994859402	TCONS_00051518,XM_005502832.1,XM_005503121.1,XM_005504595.1,XM_005504598.1,XM_005504599.1,XM_005504601.1,XM_005506233.1,XM_005507945.1,XM_005508018.1,XM_005509529.1,XM_005511521.1,XM_005513437.1
GO:0000288	nuclear-transcribed mRNA catabolic process deadenylation-dependent decay	biological_process	1	854	32	18430	0.440379212	0.494356247	0.674399883	XM_005506210.1
GO:0002088	lens development in camera-type eye	biological_process	1	854	32	18430	0.440379212	0.494356247	0.674399883	XM_005516067.1
GO:0006635	fatty acid beta-oxidation	biological_process	1	854	32	18430	0.440379212	0.494356247	0.674399883	XM_005506223.1
GO:0021549	cerebellum development	biological_process	1	854	32	18430	0.440379212	0.494356247	0.674399883	XM_005509025.1
GO:0042113	B cell activation	biological_process	1	854	32	18430	0.440379212	0.494356247	0.674399883	XM_005511311.1
GO:0043525	positive regulation of neuron apoptotic process	biological_process	1	854	32	18430	0.440379212	0.494356247	0.674399883	XM_005509260.1
GO:0043981	histone H4-K5 acetylation	biological_process	1	854	32	18430	0.440379212	0.494356247	0.674399883	TCONS_00056011
GO:0043982	histone H4-K8 acetylation	biological_process	1	854	32	18430	0.440379212	0.494356247	0.674399883	TCONS_00056011
GO:0045599	negative regulation of fat cell differentiation	biological_process	1	854	32	18430	0.440379212	0.494356247	0.674399883	XM_005501907.1
GO:0045668	negative regulation of osteoblast differentiation	biological_process	1	854	32	18430	0.440379212	0.494356247	0.674399883	XM_005508529.1
GO:0050830	defense response to Gram-positive bacterium	biological_process	1	854	32	18430	0.440379212	0.494356247	0.674399883	XM_005512011.1
GO:0060173	limb development	biological_process	1	854	32	18430	0.440379212	0.494356247	0.674399883	XM_005501455.1
GO:0061025	membrane fusion	biological_process	1	854	32	18430	0.440379212	0.494356247	0.674399883	XM_005508669.1
GO:0006357	regulation of transcription from RNA polymerase II promoter	biological_process	13	854	286	18430	0.455519714	0.509617088	0.980945284	XM_005500121.1,XM_005501907.1,XM_005505047.1,XM_005505894.1,XM_005506648.1,XM_005510541.1,XM_005510908.1,XM_005511870.1,XM_005512221.1,XM_005512222.1,XM_005513612.1,XM_005514560.1,XM_005514889.1
GO:0000723	telomere maintenance	biological_process	1	854	33	18430	0.456180591	0.509617088	0.653963523	XM_005512428.1
GO:0001938	positive regulation of endothelial cell proliferation	biological_process	1	854	33	18430	0.456180591	0.509617088	0.653963523	XM_005505973.1
GO:0007628	adult walking behavior	biological_process	1	854	33	18430	0.456180591	0.509617088	0.653963523	XM_005501531.1
GO:0035666	TRIF-dependent toll-like receptor signaling pathway	biological_process	1	854	33	18430	0.456180591	0.509617088	0.653963523	XM_005511311.1
GO:0048706	embryonic skeletal system development	biological_process	1	854	33	18430	0.456180591	0.509617088	0.653963523	XR_271904.1
GO:0051017	actin filament bundle assembly	biological_process	1	854	33	18430	0.456180591	0.509617088	0.653963523	XM_005504564.1
GO:0051258	protein polymerization	biological_process	1	854	33	18430	0.456180591	0.509617088	0.653963523	XM_005510267.1
GO:0051568	histone H3-K4 methylation	biological_process	1	854	33	18430	0.456180591	0.509617088	0.653963523	TCONS_00010966
GO:0006919	activation of cysteine-type endopeptidase activity involved in apoptotic process	biological_process	3	854	75	18430	0.460657461	0.513553646	0.86323185	XM_005508143.1,XM_005511311.1,XM_005512314.1
GO:0000187	activation of MAPK activity	biological_process	3	854	76	18430	0.470903732	0.52390049	0.851873536	XM_005498220.1,XM_005503271.1,XM_005514286.1
GO:0006397	mRNA processing	biological_process	13	854	289	18430	0.471229431	0.52390049	0.970762461	XM_005499742.1,XM_005500902.1,XM_005501784.1,XM_005505073.1,XM_005505076.1,XM_005505947.1,XM_005505959.1,XM_005505965.1,XM_005507120.1,XM_005508111.1,XM_005509642.1,XM_005511857.1,XR_272051.1
GO:0016310	phosphorylation	biological_process	1	854	34	18430	0.471721103	0.52390049	0.634729302	XM_005503164.1
GO:0019369	arachidonic acid metabolic process	biological_process	1	854	34	18430	0.471721103	0.52390049	0.634729302	XM_005501416.1
GO:0019432	triglyceride biosynthetic process	biological_process	1	854	34	18430	0.471721103	0.52390049	0.634729302	XM_005501648.1
GO:0031295	T cell costimulation	biological_process	1	854	34	18430	0.471721103	0.52390049	0.634729302	XM_005507778.1
GO:0031297	replication fork processing	biological_process	1	854	34	18430	0.471721103	0.52390049	0.634729302	TCONS_00010966
GO:0032508	DNA duplex unwinding	biological_process	1	854	34	18430	0.471721103	0.52390049	0.634729302	XM_005512428.1
GO:0034142	toll-like receptor 4 signaling pathway	biological_process	2	854	55	18430	0.472076952	0.523935731	0.784756227	XM_005504149.1,XM_005511311.1
GO:0040029	regulation of gene expression epigenetic	biological_process	2	854	55	18430	0.472076952	0.523935731	0.784756227	XM_005505033.1,XM_005505980.1
GO:0045766	positive regulation of angiogenesis	biological_process	3	854	77	18430	0.481077062	0.533558196	0.840810244	XM_005505973.1,XM_005512695.1,XM_005512739.1
GO:0006813	potassium ion transport	biological_process	2	854	56	18430	0.484048731	0.536485961	0.770742723	XM_005512870.1,XM_005512871.1
GO:0032880	regulation of protein localization	biological_process	2	854	56	18430	0.484048731	0.536485961	0.770742723	XM_005506197.1,XM_005506691.1
GO:0000381	regulation of alternative mRNA splicing via spliceosome	biological_process	1	854	35	18430	0.48699098	0.536619576	0.616594179	XM_005509642.1
GO:0006812	cation transport	biological_process	1	854	35	18430	0.48699098	0.536619576	0.616594179	XM_005501225.1
GO:0015992	proton transport	biological_process	1	854	35	18430	0.48699098	0.536619576	0.616594179	XM_005501394.1
GO:0019228	neuronal action potential	biological_process	1	854	35	18430	0.48699098	0.536619576	0.616594179	XM_005508208.1
GO:0019985	translesion synthesis	biological_process	1	854	35	18430	0.48699098	0.536619576	0.616594179	XM_005505931.1
GO:0021915	neural tube development	biological_process	1	854	35	18430	0.48699098	0.536619576	0.616594179	TCONS_00056556
GO:0032956	regulation of actin cytoskeleton organization	biological_process	1	854	35	18430	0.48699098	0.536619576	0.616594179	XM_005498137.1
GO:0034162	toll-like receptor 9 signaling pathway	biological_process	1	854	35	18430	0.48699098	0.536619576	0.616594179	XM_005504149.1
GO:0043647	inositol phosphate metabolic process	biological_process	1	854	35	18430	0.48699098	0.536619576	0.616594179	XM_005502849.1
GO:0060612	adipose tissue development	biological_process	1	854	35	18430	0.48699098	0.536619576	0.616594179	XM_005511691.1
GO:2001240	negative regulation of extrinsic apoptotic signaling pathway in absence of ligand	biological_process	1	854	35	18430	0.48699098	0.536619576	0.616594179	XM_005511315.1
GO:0006897	endocytosis	biological_process	7	854	164	18430	0.492297233	0.54191248	0.921131547	TCONS_00055035,XM_005499215.1,XM_005502172.1,XM_005506229.1,XM_005513122.1,XM_005513607.1,XM_005514555.1
GO:0006811	ion transport	biological_process	4	854	100	18430	0.49619221	0.545828314	0.86323185	XM_005500552.1,XM_005506715.1,XM_005507540.1,XR_272702.1
GO:0002244	hematopoietic progenitor cell differentiation	biological_process	3	854	79	18430	0.501185579	0.550511374	0.819523908	XM_005500030.1,XM_005504966.1,XM_005505947.1
GO:0007015	actin filament organization	biological_process	3	854	79	18430	0.501185579	0.550511374	0.819523908	XM_005500200.1,XM_005500208.1,XM_005511844.1
GO:0002756	MyD88-independent toll-like receptor signaling pathway	biological_process	1	854	36	18430	0.501981915	0.550511374	0.599466563	XM_005511311.1
GO:0007528	neuromuscular junction development	biological_process	1	854	36	18430	0.501981915	0.550511374	0.599466563	XM_005511159.1
GO:0030522	intracellular receptor signaling pathway	biological_process	1	854	36	18430	0.501981915	0.550511374	0.599466563	XM_005499747.1
GO:0060325	face morphogenesis	biological_process	1	854	36	18430	0.501981915	0.550511374	0.599466563	XM_005514286.1
GO:0015031	protein transport	biological_process	19	854	425	18430	0.504497255	0.553082274	0.964788538	XM_005498015.1,XM_005499102.1,XM_005501857.1,XM_005502758.1,XM_005502805.1,XM_005502832.1,XM_005502848.1,XM_005504368.1,XM_005504688.1,XM_005506197.1,XM_005506247.1,XM_005507794.1,XM_005508149.1,XM_005509529.1,XM_005510333.1,XM_005511869.1,XM_005512324.1,XM_005512445.1,XM_005514168.1
GO:0016579	protein deubiquitination	biological_process	2	854	58	18430	0.507591256	0.556285604	0.744165388	XM_005513051.1,XM_005513054.1
GO:0006470	protein dephosphorylation	biological_process	5	854	123	18430	0.508094969	0.556648944	0.87726814	XM_005502759.1,XM_005506949.1,XM_005509457.1,XM_005512081.1,XR_272002.1
GO:0007156	homophilic cell adhesion via plasma membrane adhesion molecules	biological_process	5	854	124	18430	0.516043343	0.563959795	0.870193397	XM_005498137.1,XM_005503568.1,XM_005512314.1,XM_005514450.1,XM_005516047.1
GO:0007173	epidermal growth factor receptor signaling pathway	biological_process	5	854	124	18430	0.516043343	0.563959795	0.870193397	XM_005505764.1,XM_005510669.1,XM_005511161.1,XM_005512739.1,XM_005514286.1
GO:0006606	protein import into nucleus	biological_process	1	854	37	18430	0.516686951	0.563959795	0.583264764	XM_005508018.1
GO:0038096	Fc-gamma receptor signaling pathway involved in phagocytosis	biological_process	1	854	37	18430	0.516686951	0.563959795	0.583264764	XM_005513798.1
GO:0045787	positive regulation of cell cycle	biological_process	1	854	37	18430	0.516686951	0.563959795	0.583264764	TCONS_00056011
GO:0048705	skeletal system morphogenesis	biological_process	1	854	37	18430	0.516686951	0.563959795	0.583264764	XM_005514160.1
GO:0060326	cell chemotaxis	biological_process	1	854	37	18430	0.516686951	0.563959795	0.583264764	XM_005507778.1
GO:0060548	negative regulation of cell death	biological_process	1	854	37	18430	0.516686951	0.563959795	0.583264764	XM_005509799.1
GO:0007584	response to nutrient	biological_process	2	854	59	18430	0.519150141	0.566265994	0.731552415	XM_005511691.1,XM_005511837.1
GO:0008584	male gonad development	biological_process	2	854	59	18430	0.519150141	0.566265994	0.731552415	XM_005504590.1,XM_005511030.1
GO:0007420	brain development	biological_process	7	854	168	18430	0.519766352	0.566746919	0.899199844	XM_005500883.1,XM_005501455.1,XM_005502040.1,XM_005511691.1,XM_005513611.1,XM_005514286.1,XM_005515149.1
GO:0006493	protein O-linked glycosylation	biological_process	3	854	81	18430	0.520946948	0.567842712	0.79928875	TCONS_00051518,XM_005507945.1,XM_005511521.1
GO:0042742	defense response to bacterium	biological_process	2	854	60	18430	0.53056037	0.57677108	0.719359875	TCONS_00044445,XM_005511521.1
GO:0043154	negative regulation of cysteine-type endopeptidase activity involved in apoptotic process	biological_process	2	854	60	18430	0.53056037	0.57677108	0.719359875	XM_005504717.1,XM_005511311.1
GO:0050680	negative regulation of epithelial cell proliferation	biological_process	2	854	60	18430	0.53056037	0.57677108	0.719359875	XM_005501455.1,XM_005506211.1
GO:0031098	stress-activated protein kinase signaling cascade	biological_process	1	854	38	18430	0.531100373	0.57677108	0.567915691	XM_005511315.1
GO:0035914	skeletal muscle cell differentiation	biological_process	1	854	38	18430	0.531100373	0.57677108	0.567915691	XM_005502771.1
GO:2001235	positive regulation of apoptotic signaling pathway	biological_process	1	854	38	18430	0.531100373	0.57677108	0.567915691	XM_005499431.1
GO:0006486	protein glycosylation	biological_process	4	854	105	18430	0.539720319	0.585542212	0.822125572	XM_005501042.1,XM_005503147.1,XM_005507080.1,XM_005509947.1
GO:0050728	negative regulation of inflammatory response	biological_process	2	854	61	18430	0.541817244	0.58742292	0.70756709	XM_005502040.1,XM_005512008.1
GO:0007154	cell communication	biological_process	1	854	39	18430	0.545217606	0.590120027	0.55335375	XM_005516047.1
GO:0034146	toll-like receptor 5 signaling pathway	biological_process	1	854	39	18430	0.545217606	0.590120027	0.55335375	XM_005504149.1
GO:0045931	positive regulation of mitotic cell cycle	biological_process	1	854	39	18430	0.545217606	0.590120027	0.55335375	XM_005514286.1
GO:0055072	iron ion homeostasis	biological_process	1	854	39	18430	0.545217606	0.590120027	0.55335375	XR_272702.1
GO:0006334	nucleosome assembly	biological_process	2	854	62	18430	0.552916519	0.597852544	0.696154718	XM_005515053.1,XM_005515056.1
GO:0070588	calcium ion transmembrane transport	biological_process	2	854	62	18430	0.552916519	0.597852544	0.696154718	XM_005502735.1,XM_005503380.1
GO:0006508	proteolysis	biological_process	6	854	151	18430	0.553969	0.598790297	0.857515083	XM_005500591.1,XM_005500923.1,XM_005506650.1,XM_005508529.1,XM_005511311.1,XM_005511521.1
GO:0006303	double-strand break repair via nonhomologous end joining	biological_process	1	854	40	18430	0.559035126	0.60225277	0.539519906	TCONS_00010966
GO:0032024	positive regulation of insulin secretion	biological_process	1	854	40	18430	0.559035126	0.60225277	0.539519906	XM_005514807.1
GO:0032436	positive regulation of proteasomal ubiquitin-dependent protein catabolic process	biological_process	1	854	40	18430	0.559035126	0.60225277	0.539519906	XM_005498288.1
GO:0042632	cholesterol homeostasis	biological_process	1	854	40	18430	0.559035126	0.60225277	0.539519906	XM_005506490.1
GO:0050796	regulation of insulin secretion	biological_process	1	854	40	18430	0.559035126	0.60225277	0.539519906	XM_005511161.1
GO:0051898	negative regulation of protein kinase B signaling	biological_process	1	854	40	18430	0.559035126	0.60225277	0.539519906	XM_005509329.1
GO:0035725	sodium ion transmembrane transport	biological_process	2	854	63	18430	0.563854393	0.607242256	0.685104643	XM_005508208.1,XM_005510963.1
GO:0006112	energy reserve metabolic process	biological_process	1	854	41	18430	0.572550368	0.61537744	0.526360884	XM_005511161.1
GO:0006406	mRNA export from nucleus	biological_process	1	854	41	18430	0.572550368	0.61537744	0.526360884	XM_005508018.1
GO:0006413	translational initiation	biological_process	1	854	41	18430	0.572550368	0.61537744	0.526360884	XM_005501030.1
GO:0035019	somatic stem cell maintenance	biological_process	1	854	41	18430	0.572550368	0.61537744	0.526360884	XM_005501307.1
GO:0042475	odontogenesis of dentin-containing tooth	biological_process	1	854	41	18430	0.572550368	0.61537744	0.526360884	XM_005506412.1
GO:0051209	release of sequestered calcium ion into cytosol	biological_process	1	854	41	18430	0.572550368	0.61537744	0.526360884	XM_005507778.1
GO:0045666	positive regulation of neuron differentiation	biological_process	3	854	87	18430	0.577847313	0.620451798	0.744165388	XM_005508524.1,XM_005511112.1,XM_005516067.1
GO:0006469	negative regulation of protein kinase activity	biological_process	2	854	65	18430	0.585232814	0.625625175	0.6640245	TCONS_00055390,XM_005513302.1
GO:0009953	dorsal/ventral pattern formation	biological_process	1	854	42	18430	0.585761647	0.625625175	0.513828482	XM_005501455.1
GO:0016485	protein processing	biological_process	1	854	42	18430	0.585761647	0.625625175	0.513828482	XM_005502509.1
GO:0030183	B cell differentiation	biological_process	1	854	42	18430	0.585761647	0.625625175	0.513828482	XM_005513218.1
GO:0032092	positive regulation of protein binding	biological_process	1	854	42	18430	0.585761647	0.625625175	0.513828482	XM_005507856.1
GO:0050900	leukocyte migration	biological_process	1	854	42	18430	0.585761647	0.625625175	0.513828482	XM_005514142.1
GO:0051321	meiotic cell cycle	biological_process	1	854	42	18430	0.585761647	0.625625175	0.513828482	XM_005509025.1
GO:0071230	cellular response to amino acid stimulus	biological_process	1	854	42	18430	0.585761647	0.625625175	0.513828482	XM_005513122.1
GO:0071407	cellular response to organic cyclic compound	biological_process	1	854	42	18430	0.585761647	0.625625175	0.513828482	XM_005511311.1
GO:0008360	regulation of cell shape	biological_process	5	854	134	18430	0.592436623	0.632545444	0.805253592	XM_005507997.1,XM_005508961.1,XM_005510266.1,XM_005512739.1,XM_005515442.1
GO:0006814	sodium ion transport	biological_process	2	854	66	18430	0.595667789	0.63515632	0.653963523	XM_005508208.1,XM_005511373.1
GO:0007346	regulation of mitotic cell cycle	biological_process	2	854	66	18430	0.595667789	0.63515632	0.653963523	XM_005511315.1,XM_005515442.1
GO:0034134	toll-like receptor 2 signaling pathway	biological_process	1	854	43	18430	0.598668084	0.637724519	0.501878983	XM_005504149.1
GO:0050852	T cell receptor signaling pathway	biological_process	2	854	67	18430	0.605930182	0.645035324	0.644202873	XM_005501220.1,XM_005507795.1
GO:0016079	synaptic vesicle exocytosis	biological_process	1	854	44	18430	0.61126953	0.649863332	0.490472642	XM_005500143.1
GO:0032091	negative regulation of protein binding	biological_process	1	854	44	18430	0.61126953	0.649863332	0.490472642	XM_005505901.1
GO:0022617	extracellular matrix disassembly	biological_process	2	854	68	18430	0.616018115	0.654266283	0.634729302	XM_005500124.1,XM_005511521.1
GO:0005975	carbohydrate metabolic process	biological_process	10	854	251	18430	0.618448624	0.656416415	0.859792679	XM_005499258.1,XM_005502832.1,XM_005503520.1,XM_005506646.1,XM_005508018.1,XM_005509194.1,XM_005509529.1,XM_005509792.1,XM_005509882.1,XM_005514160.1
GO:0030182	neuron differentiation	biological_process	3	854	92	18430	0.622188506	0.659898697	0.703721617	XM_005499091.1,XM_005509799.1,XM_005515442.1
GO:0032869	cellular response to insulin stimulus	biological_process	3	854	92	18430	0.622188506	0.659898697	0.703721617	XM_005501907.1,XM_005508149.1,XM_005512008.1
GO:0003151	outflow tract morphogenesis	biological_process	1	854	45	18430	0.623566508	0.659898697	0.47957325	XM_005511159.1
GO:0007286	spermatid development	biological_process	1	854	45	18430	0.623566508	0.659898697	0.47957325	XM_005512987.1
[truncated: 1,234 more rows]
