# Supplementary material for: Transcriptomic Analysis Identifies Candidate Genes Related to Intramuscular Fat Deposition and Fatty Acid Composition in the Breast Muscle of Squabs (Columba)
Source: G3 (Bethesda). 2016 May 9;6(7):2081–90. doi: 10.1534/g3.116.029793 (PMC4938661; doi:10.1534/g3.116.029793)
Supplement: Supplemental Material [file supp_g3.116.029793_FileS2.txt]

iD	Term	category	ListHits	ListTotal	PopHits	PopTotal	p	FDR	Enrichment_score	GeneID
GO:0000334	3-hydroxyanthranilate 3 4-dioxygenase activity	molecular_function	1	628	1	18430	0	0	29.3471337579618	XM_005511723.1
GO:0000479	endonucleolytic cleavage of tricistronic rRNA transcript (SSU-rRNA 5.8S rRNA LSU-rRNA)	biological_process	1	628	1	18430	0	0	29.3471337579618	XM_005499794.1
GO:0000823	inositol-1 4 5-trisphosphate 6-kinase activity	molecular_function	1	628	1	18430	0	0	29.3471337579618	XM_005505219.1
GO:0000824	inositol tetrakisphosphate 3-kinase activity	molecular_function	1	628	1	18430	0	0	29.3471337579618	XM_005505219.1
GO:0001543	ovarian follicle rupture	biological_process	1	628	1	18430	0	0	29.3471337579618	XM_005511537.1
GO:0001851	complement component C3b binding	molecular_function	1	628	1	18430	0	0	29.3471337579618	XM_005510469.1
GO:0001861	complement component C4b receptor activity	molecular_function	1	628	1	18430	0	0	29.3471337579618	XM_005510469.1
GO:0003940	L-iduronidase activity	molecular_function	1	628	1	18430	0	0	29.3471337579618	XM_005514160.1
GO:0004310	farnesyl-diphosphate farnesyltransferase activity	molecular_function	1	628	1	18430	0	0	29.3471337579618	XM_005513640.1
GO:0004607	phosphatidylcholine-sterol O-acyltransferase activity	molecular_function	1	628	1	18430	0	0	29.3471337579618	XM_005512626.1
GO:0004638	phosphoribosylaminoimidazole carboxylase activity	molecular_function	1	628	1	18430	0	0	29.3471337579618	XM_005501342.1
GO:0004639	phosphoribosylaminoimidazolesuccinocarboxamide synthase activity	molecular_function	1	628	1	18430	0	0	29.3471337579618	XM_005501342.1
GO:0004661	protein geranylgeranyltransferase activity	molecular_function	2	628	2	18430	0	0	29.3471337579618	XM_005499100.1,XM_005506215.1
GO:0004662	CAAX-protein geranylgeranyltransferase activity	molecular_function	2	628	2	18430	0	0	29.3471337579618	XM_005499100.1,XM_005506215.1
GO:0004855	xanthine oxidase activity	molecular_function	1	628	1	18430	0	0	29.3471337579618	XM_005500367.1
GO:0004877	complement component C3b receptor activity	molecular_function	1	628	1	18430	0	0	29.3471337579618	XM_005510469.1
GO:0005953	CAAX-protein geranylgeranyltransferase complex	cellular_component	2	628	2	18430	0	0	29.3471337579618	XM_005499100.1,XM_005506215.1
GO:0006173	dADP biosynthetic process	biological_process	1	628	1	18430	0	0	29.3471337579618	XM_005507920.1
GO:0006258	UDP-glucose catabolic process	biological_process	1	628	1	18430	0	0	29.3471337579618	XM_005507800.1
GO:0008108	UDP-glucose	molecular_function	1	628	1	18430	0	0	29.3471337579618	XM_005507800.1
GO:0008115	sarcosine oxidase activity	molecular_function	1	628	1	18430	0	0	29.3471337579618	XM_005502023.1
GO:0008465	glycerate dehydrogenase activity	molecular_function	1	628	1	18430	0	0	29.3471337579618	XM_005516137.1
GO:0008761	UDP-N-acetylglucosamine 2-epimerase activity	molecular_function	2	628	2	18430	0	0	29.3471337579618	XM_005504598.1,XM_005504599.1
GO:0009115	xanthine catabolic process	biological_process	1	628	1	18430	0	0	29.3471337579618	XM_005500367.1
GO:0009154	purine ribonucleotide catabolic process	biological_process	1	628	1	18430	0	0	29.3471337579618	XM_005502799.1
GO:0009220	pyrimidine ribonucleotide biosynthetic process	biological_process	1	628	1	18430	0	0	29.3471337579618	XM_005507920.1
GO:0010722	regulation of ferrochelatase activity	biological_process	1	628	1	18430	0	0	29.3471337579618	XM_005515364.1
GO:0010876	lipid localization	biological_process	1	628	1	18430	0	0	29.3471337579618	XM_005507795.1
GO:0010918	positive regulation of mitochondrial membrane potential	biological_process	1	628	1	18430	0	0	29.3471337579618	XM_005507795.1
GO:0016014	dystrobrevin complex	cellular_component	1	628	1	18430	0	0	29.3471337579618	XM_005505827.1
GO:0016618	hydroxypyruvate reductase activity	molecular_function	1	628	1	18430	0	0	29.3471337579618	XM_005516137.1
GO:0016896	exoribonuclease activity producing 5'-phosphomonoesters	molecular_function	1	628	1	18430	0	0	29.3471337579618	XM_005506210.1
GO:0018283	iron incorporation into metallo-sulfur cluster	biological_process	1	628	1	18430	0	0	29.3471337579618	XM_005515364.1
GO:0019043	establishment of viral latency	biological_process	1	628	1	18430	0	0	29.3471337579618	XM_005508072.1
GO:0019100	male germ-line sex determination	biological_process	1	628	1	18430	0	0	29.3471337579618	XM_005507691.1
GO:0022605	oogenesis stage	biological_process	3	628	3	18430	0	0	29.3471337579618	XM_005508144.1,XM_005508145.1,XM_005508146.1
GO:0030167	proteoglycan catabolic process	biological_process	1	628	1	18430	0	0	29.3471337579618	XM_005506013.1
GO:0030209	dermatan sulfate catabolic process	biological_process	1	628	1	18430	0	0	29.3471337579618	XM_005514160.1
GO:0030267	glyoxylate reductase (NADP) activity	molecular_function	1	628	1	18430	0	0	29.3471337579618	XM_005516137.1
GO:0030283	testosterone dehydrogenase [NAD(P)] activity	molecular_function	1	628	1	18430	0	0	29.3471337579618	XM_005506223.1
GO:0031275	regulation of lateral pseudopodium assembly	biological_process	1	628	1	18430	0	0	29.3471337579618	XM_005498642.1
GO:0031651	negative regulation of heat generation	biological_process	1	628	1	18430	0	0	29.3471337579618	XM_005505006.1
GO:0031699	beta-3 adrenergic receptor binding	molecular_function	1	628	1	18430	0	0	29.3471337579618	XM_005505006.1
GO:0031826	type 2A serotonin receptor binding	molecular_function	1	628	1	18430	0	0	29.3471337579618	XM_005509570.1
GO:0033026	negative regulation of mast cell apoptotic process	biological_process	1	628	1	18430	0	0	29.3471337579618	XM_005508308.1
GO:0033514	L-lysine catabolic process to acetyl-CoA via L-pipecolate	biological_process	1	628	1	18430	0	0	29.3471337579618	XM_005502023.1
GO:0033561	regulation of water loss via skin	biological_process	1	628	1	18430	0	0	29.3471337579618	XM_005504832.1
GO:0033989	3alpha 7alpha 12alpha-trihydroxy-5beta-cholest-24-enoyl-CoA hydratase activity	molecular_function	1	628	1	18430	0	0	29.3471337579618	XM_005506223.1
GO:0034274	Atg12-Atg5-Atg16 complex	cellular_component	1	628	1	18430	0	0	29.3471337579618	TCONS_00025621
GO:0034665	integrin alpha1-beta1 complex	cellular_component	1	628	1	18430	0	0	29.3471337579618	XM_005500876.1
GO:0034667	integrin alpha3-beta1 complex	cellular_component	1	628	1	18430	0	0	29.3471337579618	XM_005513602.1
GO:0034986	iron chaperone activity	molecular_function	1	628	1	18430	0	0	29.3471337579618	XM_005515364.1
GO:0035363	histone locus body	cellular_component	1	628	1	18430	0	0	29.3471337579618	XM_005505474.1
GO:0035437	maintenance of protein localization in endoplasmic reticulum	biological_process	1	628	1	18430	0	0	29.3471337579618	XM_005513006.1
GO:0036111	very long-chain fatty-acyl-CoA metabolic process	biological_process	1	628	1	18430	0	0	29.3471337579618	XM_005506223.1
GO:0036112	medium-chain fatty-acyl-CoA metabolic process	biological_process	1	628	1	18430	0	0	29.3471337579618	XM_005506223.1
GO:0042483	negative regulation of odontogenesis	biological_process	1	628	1	18430	0	0	29.3471337579618	XM_005506209.1
GO:0043160	acrosomal lumen	cellular_component	1	628	1	18430	0	0	29.3471337579618	XR_272706.1
GO:0043648	dicarboxylic acid metabolic process	biological_process	1	628	1	18430	0	0	29.3471337579618	XM_005516137.1
GO:0044252	negative regulation of multicellular organismal metabolic process	biological_process	1	628	1	18430	0	0	29.3471337579618	XM_005505006.1
GO:0044594	17-beta-hydroxysteroid dehydrogenase (NAD+) activity	molecular_function	1	628	1	18430	0	0	29.3471337579618	XM_005506223.1
GO:0045213	neurotransmitter receptor metabolic process	biological_process	1	628	1	18430	0	0	29.3471337579618	XM_005499100.1
GO:0046520	sphingoid biosynthetic process	biological_process	1	628	1	18430	0	0	29.3471337579618	XM_005510696.1
GO:0047444	N-acylneuraminate-9-phosphate synthase activity	molecular_function	1	628	1	18430	0	0	29.3471337579618	XM_005504595.1
GO:0048627	myoblast development	biological_process	1	628	1	18430	0	0	29.3471337579618	XM_005512696.1
GO:0048878	chemical homeostasis	biological_process	1	628	1	18430	0	0	29.3471337579618	XM_005514160.1
GO:0050031	L-pipecolate oxidase activity	molecular_function	1	628	1	18430	0	0	29.3471337579618	XM_005502023.1
GO:0050072	m7G(5')pppN diphosphatase activity	molecular_function	1	628	1	18430	0	0	29.3471337579618	XM_005506210.1
GO:0050294	steroid sulfotransferase activity	molecular_function	1	628	1	18430	0	0	29.3471337579618	XM_005504843.1
GO:0050462	N-acetylneuraminate synthase activity	molecular_function	1	628	1	18430	0	0	29.3471337579618	XM_005504595.1
GO:0050703	interleukin-1 alpha secretion	biological_process	1	628	1	18430	0	0	29.3471337579618	XM_005508975.1
GO:0051171	regulation of nitrogen compound metabolic process	biological_process	1	628	1	18430	0	0	29.3471337579618	XM_005506209.1
GO:0051349	positive regulation of lyase activity	biological_process	1	628	1	18430	0	0	29.3471337579618	XM_005515364.1
GO:0051377	mannose-ethanolamine phosphotransferase activity	molecular_function	1	628	1	18430	0	0	29.3471337579618	XM_005507796.1
GO:0051996	squalene synthase activity	molecular_function	1	628	1	18430	0	0	29.3471337579618	XM_005513640.1
GO:0055002	striated muscle cell development	biological_process	1	628	1	18430	0	0	29.3471337579618	XM_005512696.1
GO:0060049	regulation of protein glycosylation	biological_process	1	628	1	18430	0	0	29.3471337579618	XM_005499086.1
GO:0060392	negative regulation of SMAD protein import into nucleus	biological_process	1	628	1	18430	0	0	29.3471337579618	XM_005512768.1
GO:0060754	positive regulation of mast cell chemotaxis	biological_process	2	628	2	18430	0	0	29.3471337579618	XM_005500004.1,XM_005510771.1
GO:0070481	nuclear-transcribed mRNA catabolic process non-stop decay	biological_process	1	628	1	18430	0	0	29.3471337579618	XM_005500875.1
GO:0071025	RNA surveillance	biological_process	1	628	1	18430	0	0	29.3471337579618	XM_005500875.1
GO:0071065	alpha9-beta1 integrin-vascular cell adhesion molecule-1 complex	cellular_component	1	628	1	18430	0	0	29.3471337579618	XM_005498768.1
GO:0071387	cellular response to cortisol stimulus	biological_process	2	628	2	18430	0	0	29.3471337579618	TCONS_00019270,TCONS_00019271
GO:0071820	N-box binding	molecular_function	1	628	1	18430	0	0	29.3471337579618	XM_005506636.1
GO:0071879	positive regulation of adrenergic receptor signaling pathway	biological_process	1	628	1	18430	0	0	29.3471337579618	XM_005505006.1
GO:0086008	voltage-gated potassium channel activity involved in cardiac muscle cell action potential repolarization	molecular_function	1	628	1	18430	0	0	29.3471337579618	XM_005499350.1
GO:0086038	calcium	molecular_function	1	628	1	18430	0	0	29.3471337579618	XM_005500155.1
GO:0090044	positive regulation of tubulin deacetylation	biological_process	1	628	1	18430	0	0	29.3471337579618	XM_005499100.1
GO:0090083	regulation of inclusion body assembly	biological_process	1	628	1	18430	0	0	29.3471337579618	XM_005506228.1
GO:0090297	positive regulation of mitochondrial DNA replication	biological_process	1	628	1	18430	0	0	29.3471337579618	XM_005507795.1
GO:0090327	negative regulation of locomotion involved in locomotory behavior	biological_process	1	628	1	18430	0	0	29.3471337579618	XM_005505006.1
GO:0097205	renal filtration	biological_process	1	628	1	18430	0	0	29.3471337579618	XM_005513602.1
GO:1900005	positive regulation of serine-type endopeptidase activity	biological_process	1	628	1	18430	0	0	29.3471337579618	XM_005510469.1
GO:1900210	positive regulation of cardiolipin metabolic process	biological_process	1	628	1	18430	0	0	29.3471337579618	XM_005507795.1
GO:1901612	cardiolipin binding	molecular_function	2	628	2	18430	0	0	29.3471337579618	XM_005502977.1,XM_005507795.1
GO:1902203	negative regulation of hepatocyte growth factor receptor signaling pathway	biological_process	1	628	1	18430	0	0	29.3471337579618	XM_005506013.1
GO:1902204	positive regulation of hepatocyte growth factor receptor signaling pathway	biological_process	1	628	1	18430	0	0	29.3471337579618	XM_005500887.1
GO:1902548	negative regulation of cellular response to vascular endothelial growth factor stimulus	biological_process	1	628	1	18430	0	0	29.3471337579618	XM_005506013.1
GO:1903706	regulation of hemopoiesis	NA	1	628	1	18430	0	0	29.3471337579618	XM_005510840.1
GO:1990046	stress-induced mitochondrial fusion	biological_process	1	628	1	18430	0	0	29.3471337579618	XM_005507795.1
GO:1990459	transferrin receptor binding	NA	1	628	1	18430	0	0	29.3471337579618	XM_005506229.1
GO:1990460	leptin receptor binding	NA	1	628	1	18430	0	0	29.3471337579618	XM_005506229.1
GO:2000118	regulation of sodium-dependent phosphate transport	biological_process	1	628	1	18430	0	0	29.3471337579618	XM_005509438.1
GO:2000326	negative regulation of ligand-dependent nuclear receptor transcription coactivator activity	biological_process	1	628	1	18430	0	0	29.3471337579618	XM_005508072.1
GO:2000351	regulation of endothelial cell apoptotic process	biological_process	1	628	1	18430	0	0	29.3471337579618	XM_005499211.1
GO:2001113	negative regulation of cellular response to hepatocyte growth factor stimulus	biological_process	1	628	1	18430	0	0	29.3471337579618	XM_005506013.1
GO:0002309	T cell proliferation involved in immune response	biological_process	3	628	5	18430	6.49775453859191e-06	0.000150840730360169	17.6082802547771	XM_005508144.1,XM_005508145.1,XM_005508146.1
GO:0004325	ferrochelatase activity	molecular_function	3	628	5	18430	6.49775453859191e-06	0.000150840730360169	17.6082802547771	XM_005502976.1,XR_272060.1,XR_272063.1
GO:0021801	cerebral cortex radial glia guided migration	biological_process	3	628	5	18430	6.49775453859191e-06	0.000150840730360169	17.6082802547771	TCONS_00047598,TCONS_00047599,TCONS_00047600
GO:0071633	dihydroceramidase activity	molecular_function	3	628	5	18430	6.49775453859191e-06	0.000150840730360169	17.6082802547771	XM_005508140.1,XM_005508142.1,XM_005508143.1
GO:0090285	negative regulation of protein glycosylation in Golgi	biological_process	3	628	5	18430	6.49775453859191e-06	0.000150840730360169	17.6082802547771	XM_005508140.1,XM_005508142.1,XM_005508143.1
GO:2000172	regulation of branching morphogenesis of a nerve	biological_process	3	628	5	18430	6.49775453859191e-06	0.000150840730360169	17.6082802547771	TCONS_00047598,TCONS_00047599,TCONS_00047600
GO:0031929	TOR signaling	biological_process	6	628	23	18430	7.85385553159548e-06	0.000180708180372993	7.65577402381612	XM_005503497.1,XM_005508024.1,XM_005508144.1,XM_005508145.1,XM_005508146.1,XM_005513156.1
GO:0006941	striated muscle contraction	biological_process	6	628	25	18430	1.45113262355895e-05	0.00033096007203976	7.04331210191083	XM_005498642.1,XM_005503734.1,XM_005503735.1,XM_005505823.1,XM_005505824.1,XM_005505826.1
GO:0006924	activation-induced cell death of T cells	biological_process	3	628	6	18430	1.89657381852517e-05	0.000417889146454699	14.6735668789809	XM_005508144.1,XM_005508145.1,XM_005508146.1
GO:0042168	heme metabolic process	biological_process	3	628	6	18430	1.89657381852517e-05	0.000417889146454699	14.6735668789809	XM_005502976.1,XR_272060.1,XR_272063.1
GO:0070876	SOSS complex	cellular_component	3	628	6	18430	1.89657381852517e-05	0.000417889146454699	14.6735668789809	XM_005513421.1,XM_005513422.1,XM_005513423.1
GO:1901898	negative regulation of relaxation of cardiac muscle	biological_process	3	628	6	18430	1.89657381852517e-05	0.000417889146454699	14.6735668789809	XM_005498938.1,XM_005498939.1,XM_005515870.1
GO:0000210	NAD+ diphosphatase activity	molecular_function	2	628	3	18430	3.93818586382023e-05	0.000825748648865533	19.5647558386412	XM_005502845.1,XM_005502846.1
GO:0006045	N-acetylglucosamine biosynthetic process	biological_process	2	628	3	18430	3.93818586382023e-05	0.000825748648865533	19.5647558386412	XM_005504598.1,XM_005504599.1
GO:0006047	UDP-N-acetylglucosamine metabolic process	biological_process	2	628	3	18430	3.93818586382023e-05	0.000825748648865533	19.5647558386412	XM_005504598.1,XM_005504599.1
GO:0009384	N-acylmannosamine kinase activity	molecular_function	2	628	3	18430	3.93818586382023e-05	0.000825748648865533	19.5647558386412	XM_005504598.1,XM_005504599.1
GO:0019677	NAD catabolic process	biological_process	2	628	3	18430	3.93818586382023e-05	0.000825748648865533	19.5647558386412	XM_005502845.1,XM_005502846.1
GO:0030029	actin filament-based process	biological_process	2	628	3	18430	3.93818586382023e-05	0.000825748648865533	19.5647558386412	XM_005500008.1,XM_005504360.1
GO:0001780	neutrophil homeostasis	biological_process	3	628	7	18430	4.30571525263879e-05	0.000881485012351247	12.5773430391265	XM_005498938.1,XM_005498939.1,XM_005513254.1
GO:0017040	ceramidase activity	molecular_function	3	628	7	18430	4.30571525263879e-05	0.000881485012351247	12.5773430391265	XM_005508140.1,XM_005508142.1,XM_005508143.1
GO:0050262	ribosylnicotinamide kinase activity	molecular_function	3	628	7	18430	4.30571525263879e-05	0.000881485012351247	12.5773430391265	XM_005499781.1,XM_005499782.1,XM_005499783.1
GO:0005927	muscle tendon junction	cellular_component	4	628	14	18430	7.0078111044854e-05	0.00141242704431489	8.38489535941765	XM_005503734.1,XM_005503735.1,XM_005508187.1,XM_005508188.1
GO:0043409	negative regulation of MAPK cascade	biological_process	4	628	14	18430	7.0078111044854e-05	0.00141242704431489	8.38489535941765	XM_005506209.1,XM_005509457.1,XM_005514747.1,XM_005514751.1
GO:0002318	myeloid progenitor cell differentiation	biological_process	3	628	8	18430	8.37891395399736e-05	0.0016629905557552	11.0051751592357	XM_005507182.1,XM_005507183.1,XM_005507184.1
GO:0050930	induction of positive chemotaxis	biological_process	3	628	8	18430	8.37891395399736e-05	0.0016629905557552	11.0051751592357	XM_005500004.1,XM_005508072.1,XM_005510771.1
GO:0005840	ribosome	cellular_component	10	628	83	18430	0.000114672879982914	0.0022587082420877	3.5357992479472	XM_005500825.1,XM_005500893.1,XM_005507157.1,XM_005508041.1,XM_005508144.1,XM_005508145.1,XM_005508146.1,XM_005513848.1,XM_005514097.1,XM_005516027.1
GO:0000028	ribosomal small subunit assembly	biological_process	3	628	9	18430	0.000146752805145689	0.00282635032132437	9.78237791932059	XM_005508144.1,XM_005508145.1,XM_005508146.1
GO:0046512	sphingosine biosynthetic process	biological_process	3	628	9	18430	0.000146752805145689	0.00282635032132437	9.78237791932059	XM_005508140.1,XM_005508142.1,XM_005508143.1
GO:0097067	cellular response to thyroid hormone stimulus	biological_process	3	628	9	18430	0.000146752805145689	0.00282635032132437	9.78237791932059	TCONS_00019270,TCONS_00019271,XM_005501287.1
GO:0004465	lipoprotein lipase activity	molecular_function	2	628	4	18430	0.000153520217700005	0.00285108975728581	14.6735668789809	XM_005499093.1,XM_005499094.1
GO:0006658	phosphatidylserine metabolic process	biological_process	2	628	4	18430	0.000153520217700005	0.00285108975728581	14.6735668789809	XM_005505949.1,XM_005509664.1
GO:0010890	positive regulation of sequestering of triglyceride	biological_process	2	628	4	18430	0.000153520217700005	0.00285108975728581	14.6735668789809	XM_005499093.1,XM_005499094.1
GO:0061031	endodermal digestive tract morphogenesis	biological_process	2	628	4	18430	0.000153520217700005	0.00285108975728581	14.6735668789809	TCONS_00057003,XM_005506815.1
GO:1901841	regulation of high voltage-gated calcium channel activity	biological_process	2	628	4	18430	0.000153520217700005	0.00285108975728581	14.6735668789809	XM_005498938.1,XM_005498939.1
GO:0008209	androgen metabolic process	biological_process	4	628	18	18430	0.000267776432856278	0.00493772145692427	6.52158527954706	XM_005501287.1,XM_005505778.1,XM_005506223.1,XM_005507177.1
GO:0051537	2 iron 2 sulfur cluster binding	molecular_function	5	628	28	18430	0.000303265903351152	0.00555275597685207	5.24055959963603	XM_005500367.1,XM_005502976.1,XM_005515364.1,XR_272060.1,XR_272063.1
GO:0001890	placenta development	biological_process	4	628	19	18430	0.00035327909559751	0.00607837607718453	6.17834394904459	XM_005507691.1,XM_005508144.1,XM_005508145.1,XM_005508146.1
GO:0031258	lamellipodium membrane	cellular_component	4	628	19	18430	0.00035327909559751	0.00607837607718453	6.17834394904459	XM_005497988.1,XM_005510281.1,XM_005510284.1,XR_271977.1
GO:0006054	N-acetylneuraminate metabolic process	biological_process	3	628	11	18430	0.000363934932707484	0.00607837607718453	8.00376375217139	XM_005504598.1,XM_005504599.1,XM_005505038.1
GO:0006479	protein methylation	biological_process	3	628	11	18430	0.000363934932707484	0.00607837607718453	8.00376375217139	XM_005509979.1,XM_005509980.1,XM_005510323.1
GO:0032050	clathrin heavy chain binding	molecular_function	3	628	11	18430	0.000363934932707484	0.00607837607718453	8.00376375217139	XM_005504596.1,XM_005504597.1,XM_005510753.1
GO:0000179	rRNA (adenine-N6 N6-)-dimethyltransferase activity	molecular_function	2	628	5	18430	0.000374053912442125	0.00607837607718453	11.7388535031847	XM_005507661.1,XM_005507662.1
GO:0000930	gamma-tubulin complex	cellular_component	2	628	5	18430	0.000374053912442125	0.00607837607718453	11.7388535031847	TCONS_00008822,TCONS_00028576
GO:0002674	negative regulation of acute inflammatory response	biological_process	2	628	5	18430	0.000374053912442125	0.00607837607718453	11.7388535031847	XM_005514747.1,XM_005514751.1
GO:0006742	NADP catabolic process	biological_process	2	628	5	18430	0.000374053912442125	0.00607837607718453	11.7388535031847	XM_005502845.1,XM_005502846.1
GO:0006987	activation of signaling protein activity involved in unfolded protein response	biological_process	2	628	5	18430	0.000374053912442125	0.00607837607718453	11.7388535031847	XM_005500934.1,XM_005513006.1
GO:0010886	positive regulation of cholesterol storage	biological_process	2	628	5	18430	0.000374053912442125	0.00607837607718453	11.7388535031847	XM_005499093.1,XM_005499094.1
GO:0035529	NADH pyrophosphatase activity	molecular_function	2	628	5	18430	0.000374053912442125	0.00607837607718453	11.7388535031847	XM_005502845.1,XM_005502846.1
GO:0044829	positive regulation by host of viral genome replication	biological_process	2	628	5	18430	0.000374053912442125	0.00607837607718453	11.7388535031847	XM_005499540.1,XM_005506213.1
GO:0045636	positive regulation of melanocyte differentiation	biological_process	2	628	5	18430	0.000374053912442125	0.00607837607718453	11.7388535031847	XM_005499924.1,XM_005508308.1
GO:0060009	Sertoli cell development	biological_process	2	628	5	18430	0.000374053912442125	0.00607837607718453	11.7388535031847	XM_005506223.1,XM_005512696.1
GO:0070652	HAUS complex	cellular_component	2	628	5	18430	0.000374053912442125	0.00607837607718453	11.7388535031847	XM_005500409.1,XM_005508152.1
GO:0086014	atrial cardiac muscle cell action potential	biological_process	2	628	5	18430	0.000374053912442125	0.00607837607718453	11.7388535031847	XM_005499350.1,XM_005508018.1
GO:2001014	regulation of skeletal muscle cell differentiation	biological_process	2	628	5	18430	0.000374053912442125	0.00607837607718453	11.7388535031847	XM_005498642.1,XM_005499168.1
GO:0006783	heme biosynthetic process	biological_process	4	628	20	18430	0.000457917648390151	0.0073949433901515	5.86942675159236	XM_005502976.1,XM_005515364.1,XR_272060.1,XR_272063.1
GO:0042383	sarcolemma	cellular_component	11	628	114	18430	0.00051276249512968	0.00822952152677264	2.83174097664544	XM_005498768.1,XM_005500155.1,XM_005501444.1,XM_005504360.1,XM_005505823.1,XM_005505824.1,XM_005505826.1,XM_005505827.1,XM_005506338.1,XM_005511595.1,XM_005511686.1
GO:0006623	protein targeting to vacuole	biological_process	3	628	12	18430	0.000531230423181728	0.00832047650766562	7.33678343949045	XM_005507935.1,XM_005508102.1,XM_005509571.1
GO:0051443	positive regulation of ubiquitin-protein transferase activity	biological_process	3	628	12	18430	0.000531230423181728	0.00832047650766562	7.33678343949045	TCONS_00008822,TCONS_00028576,XM_005505006.1
GO:0071786	endoplasmic reticulum tubular network organization	biological_process	3	628	12	18430	0.000531230423181728	0.00832047650766562	7.33678343949045	TCONS_00047598,TCONS_00047599,TCONS_00047600
GO:0086004	regulation of cardiac muscle cell contraction	biological_process	3	628	12	18430	0.000531230423181728	0.00832047650766562	7.33678343949045	XM_005498938.1,XM_005498939.1,XM_005515870.1
GO:0035690	cellular response to drug	biological_process	7	628	56	18430	0.000582853742635653	0.00904257696969868	3.66839171974522	XM_005498938.1,XM_005498939.1,XM_005499350.1,XM_005505001.1,XM_005508140.1,XM_005508142.1,XM_005508143.1
GO:0001953	negative regulation of cell-matrix adhesion	biological_process	4	628	21	18430	0.0005842895888113	0.00904257696969868	5.58993023961177	XM_005508140.1,XM_005508142.1,XM_005508143.1,XM_005515927.1
GO:0030173	integral component of Golgi membrane	cellular_component	8	628	71	18430	0.000661488092693489	0.0101767398875921	3.30671929667175	XM_005499540.1,XM_005505038.1,XM_005505196.1,XM_005505197.1,XM_005508140.1,XM_005508142.1,XM_005508143.1,XM_005508591.1
GO:0006990	positive regulation of transcription from RNA polymerase II promoter involved in unfolded protein response	biological_process	2	628	6	18430	0.000729142086698998	0.0104738642288254	9.7823779193206	XM_005508072.1,XM_005514959.1
GO:0018344	protein geranylgeranylation	biological_process	2	628	6	18430	0.000729142086698998	0.0104738642288254	9.7823779193206	XM_005499100.1,XM_005506215.1
GO:0021785	branchiomotor neuron axon guidance	biological_process	2	628	6	18430	0.000729142086698998	0.0104738642288254	9.7823779193206	XM_005501876.1,XM_005509129.1
GO:0030125	clathrin vesicle coat	cellular_component	2	628	6	18430	0.000729142086698998	0.0104738642288254	9.7823779193206	XM_005504596.1,XM_005504597.1
GO:0030130	clathrin coat of trans-Golgi network vesicle	cellular_component	2	628	6	18430	0.000729142086698998	0.0104738642288254	9.7823779193206	XM_005504596.1,XM_005504597.1
GO:0032635	interleukin-6 production	biological_process	2	628	6	18430	0.000729142086698998	0.0104738642288254	9.7823779193206	XM_005514747.1,XM_005514751.1
GO:0033188	sphingomyelin synthase activity	molecular_function	2	628	6	18430	0.000729142086698998	0.0104738642288254	9.7823779193206	XM_005505196.1,XM_005505197.1
GO:0042627	chylomicron	cellular_component	2	628	6	18430	0.000729142086698998	0.0104738642288254	9.7823779193206	XM_005499093.1,XM_005499094.1
GO:0044089	positive regulation of cellular component biogenesis	biological_process	2	628	6	18430	0.000729142086698998	0.0104738642288254	9.7823779193206	XM_005501303.1,XM_005501308.1
GO:0046653	tetrahydrofolate metabolic process	biological_process	2	628	6	18430	0.000729142086698998	0.0104738642288254	9.7823779193206	XM_005502023.1,XM_005513837.1
GO:0047493	ceramide cholinephosphotransferase activity	molecular_function	2	628	6	18430	0.000729142086698998	0.0104738642288254	9.7823779193206	XM_005505196.1,XM_005505197.1
GO:0071439	clathrin complex	cellular_component	2	628	6	18430	0.000729142086698998	0.0104738642288254	9.7823779193206	XM_005504596.1,XM_005504597.1
GO:0019068	virion assembly	biological_process	3	628	13	18430	0.000746733804475294	0.010609332741179	6.77241548260657	XM_005499540.1,XM_005509077.1,XM_005515521.1
GO:0033629	negative regulation of cell adhesion mediated by integrin	biological_process	3	628	13	18430	0.000746733804475294	0.010609332741179	6.77241548260657	XM_005508140.1,XM_005508142.1,XM_005508143.1
GO:0030517	negative regulation of axon extension	biological_process	3	628	14	18430	0.00101739608184747	0.0106509167893093	6.28867151956324	TCONS_00047598,TCONS_00047599,TCONS_00047600
GO:0071872	cellular response to epinephrine stimulus	biological_process	3	628	14	18430	0.00101739608184747	0.0106509167893093	6.28867151956324	XM_005498938.1,XM_005498939.1,XM_005515870.1
GO:0090398	cellular senescence	biological_process	3	628	14	18430	0.00101739608184747	0.0106509167893093	6.28867151956324	TCONS_00057003,XM_005504227.1,XM_005506815.1
GO:0022627	cytosolic small ribosomal subunit	cellular_component	4	628	24	18430	0.00112151322772321	0.0106509167893093	4.8911889596603	XM_005508144.1,XM_005508145.1,XM_005508146.1,XM_005513848.1
GO:0000827	inositol-1 3 4 5 6-pentakisphosphate kinase activity	molecular_function	1	628	2	18430	0.00115931132745175	0.0106509167893093	14.6735668789809	XM_005511165.1
GO:0001189	RNA polymerase I transcriptional preinitiation complex assembly at the promoter for the nuclear large rRNA transcript	biological_process	1	628	2	18430	0.00115931132745175	0.0106509167893093	14.6735668789809	XM_005505033.1
GO:0001560	regulation of cell growth by extracellular stimulus	biological_process	1	628	2	18430	0.00115931132745175	0.0106509167893093	14.6735668789809	XM_005506163.1
GO:0001845	phagolysosome assembly	biological_process	1	628	2	18430	0.00115931132745175	0.0106509167893093	14.6735668789809	XM_005501744.1
GO:0002221	pattern recognition receptor signaling pathway	biological_process	1	628	2	18430	0.00115931132745175	0.0106509167893093	14.6735668789809	XM_005505116.1
GO:0002528	regulation of vascular permeability involved in acute inflammatory response	biological_process	1	628	2	18430	0.00115931132745175	0.0106509167893093	14.6735668789809	XM_005514274.1
GO:0002763	positive regulation of myeloid leukocyte differentiation	biological_process	1	628	2	18430	0.00115931132745175	0.0106509167893093	14.6735668789809	XM_005508308.1
GO:0002792	negative regulation of peptide secretion	biological_process	1	628	2	18430	0.00115931132745175	0.0106509167893093	14.6735668789809	XM_005503394.1
GO:0002819	regulation of adaptive immune response	biological_process	1	628	2	18430	0.00115931132745175	0.0106509167893093	14.6735668789809	XM_005511344.1
GO:0003905	alkylbase DNA N-glycosylase activity	molecular_function	1	628	2	18430	0.00115931132745175	0.0106509167893093	14.6735668789809	XM_005508455.1
GO:0004027	alcohol sulfotransferase activity	molecular_function	1	628	2	18430	0.00115931132745175	0.0106509167893093	14.6735668789809	XM_005504843.1
GO:0004063	aryldialkylphosphatase activity	molecular_function	1	628	2	18430	0.00115931132745175	0.0106509167893093	14.6735668789809	XM_005504920.1
GO:0004081	bis(5'-nucleosyl)-tetraphosphatase (asymmetrical) activity	molecular_function	1	628	2	18430	0.00115931132745175	0.0106509167893093	14.6735668789809	XM_005507792.1
GO:0004146	dihydrofolate reductase activity	molecular_function	1	628	2	18430	0.00115931132745175	0.0106509167893093	14.6735668789809	XM_005513837.1
GO:0004382	guanosine-diphosphatase activity	molecular_function	1	628	2	18430	0.00115931132745175	0.0106509167893093	14.6735668789809	XM_005502332.1
GO:0004485	methylcrotonoyl-CoA carboxylase activity	molecular_function	1	628	2	18430	0.00115931132745175	0.0106509167893093	14.6735668789809	XM_005510544.1
GO:0004566	beta-glucuronidase activity	molecular_function	1	628	2	18430	0.00115931132745175	0.0106509167893093	14.6735668789809	XM_005501991.1
GO:0004660	protein farnesyltransferase activity	molecular_function	1	628	2	18430	0.00115931132745175	0.0106509167893093	14.6735668789809	XM_005499100.1
GO:0004854	xanthine dehydrogenase activity	molecular_function	1	628	2	18430	0.00115931132745175	0.0106509167893093	14.6735668789809	XM_005500367.1
GO:0005171	hepatocyte growth factor receptor binding	molecular_function	1	628	2	18430	0.00115931132745175	0.0106509167893093	14.6735668789809	XM_005500887.1
GO:0005172	vascular endothelial growth factor receptor binding	molecular_function	1	628	2	18430	0.00115931132745175	0.0106509167893093	14.6735668789809	XM_005510771.1
GO:0005965	protein farnesyltransferase complex	cellular_component	1	628	2	18430	0.00115931132745175	0.0106509167893093	14.6735668789809	XM_005499100.1
GO:0006478	peptidyl-tyrosine sulfation	biological_process	1	628	2	18430	0.00115931132745175	0.0106509167893093	14.6735668789809	XM_005498191.1
GO:0008329	signaling pattern recognition receptor activity	molecular_function	1	628	2	18430	0.00115931132745175	0.0106509167893093	14.6735668789809	XM_005505116.1
GO:0008330	protein tyrosine/threonine phosphatase activity	molecular_function	1	628	2	18430	0.00115931132745175	0.0106509167893093	14.6735668789809	XM_005509457.1
GO:0008476	protein-tyrosine sulfotransferase activity	molecular_function	1	628	2	18430	0.00115931132745175	0.0106509167893093	14.6735668789809	XM_005498191.1
GO:0008725	DNA-3-methyladenine glycosylase activity	molecular_function	1	628	2	18430	0.00115931132745175	0.0106509167893093	14.6735668789809	XM_005508455.1
GO:0009103	lipopolysaccharide biosynthetic process	biological_process	1	628	2	18430	0.00115931132745175	0.0106509167893093	14.6735668789809	XM_005504595.1
GO:0009991	response to extracellular stimulus	biological_process	1	628	2	18430	0.00115931132745175	0.0106509167893093	14.6735668789809	XM_005499905.1
GO:0010735	positive regulation of transcription via serum response element binding	biological_process	1	628	2	18430	0.00115931132745175	0.0106509167893093	14.6735668789809	XM_005510088.1
GO:0010822	positive regulation of mitochondrion organization	biological_process	1	628	2	18430	0.00115931132745175	0.0106509167893093	14.6735668789809	XM_005501287.1
GO:0015578	mannose transmembrane transporter activity	molecular_function	1	628	2	18430	0.00115931132745175	0.0106509167893093	14.6735668789809	XM_005509757.1
GO:0016508	long-chain-enoyl-CoA hydratase activity	molecular_function	1	628	2	18430	0.00115931132745175	0.0106509167893093	14.6735668789809	XM_005506223.1
GO:0016857	racemase and epimerase activity acting on carbohydrates and derivatives	molecular_function	1	628	2	18430	0.00115931132745175	0.0106509167893093	14.6735668789809	XM_005511180.1
GO:0019230	proprioception	biological_process	1	628	2	18430	0.00115931132745175	0.0106509167893093	14.6735668789809	XM_005515364.1
GO:0019538	protein metabolic process	biological_process	1	628	2	18430	0.00115931132745175	0.0106509167893093	14.6735668789809	XM_005504832.1
GO:0019776	Atg8 ligase activity	molecular_function	1	628	2	18430	0.00115931132745175	0.0106509167893093	14.6735668789809	TCONS_00025621
GO:0019883	antigen processing and presentation of endogenous antigen	biological_process	1	628	2	18430	0.00115931132745175	0.0106509167893093	14.6735668789809	XM_005503394.1
GO:0021589	cerebellum structural organization	biological_process	1	628	2	18430	0.00115931132745175	0.0106509167893093	14.6735668789809	XM_005513006.1
GO:0030151	molybdenum ion binding	molecular_function	1	628	2	18430	0.00115931132745175	0.0106509167893093	14.6735668789809	XM_005500367.1
GO:0030548	acetylcholine receptor regulator activity	molecular_function	1	628	2	18430	0.00115931132745175	0.0106509167893093	14.6735668789809	XM_005499100.1
GO:0031406	carboxylic acid binding	molecular_function	1	628	2	18430	0.00115931132745175	0.0106509167893093	14.6735668789809	XM_005516137.1
GO:0031417	NatC complex	cellular_component	1	628	2	18430	0.00115931132745175	0.0106509167893093	14.6735668789809	XM_005508048.1
GO:0032623	interleukin-2 production	biological_process	1	628	2	18430	0.00115931132745175	0.0106509167893093	14.6735668789809	XM_005507795.1
GO:0032958	inositol phosphate biosynthetic process	biological_process	1	628	2	18430	0.00115931132745175	0.0106509167893093	14.6735668789809	XM_005505219.1
GO:0033699	DNA 5'-adenosine monophosphate hydrolase activity	molecular_function	1	628	2	18430	0.00115931132745175	0.0106509167893093	14.6735668789809	XM_005514561.1
GO:0033857	diphosphoinositol-pentakisphosphate kinase activity	molecular_function	1	628	2	18430	0.00115931132745175	0.0106509167893093	14.6735668789809	XM_005511165.1
GO:0034184	positive regulation of maintenance of mitotic sister chromatid cohesion	biological_process	1	628	2	18430	0.00115931132745175	0.0106509167893093	14.6735668789809	XM_005504227.1
GO:0035259	glucocorticoid receptor binding	molecular_function	1	628	2	18430	0.00115931132745175	0.0106509167893093	14.6735668789809	XM_005511537.1
GO:0035691	macrophage migration inhibitory factor signaling pathway	biological_process	1	628	2	18430	0.00115931132745175	0.0106509167893093	14.6735668789809	XM_005503394.1
GO:0035692	macrophage migration inhibitory factor receptor complex	cellular_component	1	628	2	18430	0.00115931132745175	0.0106509167893093	14.6735668789809	XM_005503394.1
GO:0035693	NOS2-CD74 complex	cellular_component	1	628	2	18430	0.00115931132745175	0.0106509167893093	14.6735668789809	XM_005503394.1
GO:0035718	macrophage migration inhibitory factor binding	molecular_function	1	628	2	18430	0.00115931132745175	0.0106509167893093	14.6735668789809	XM_005503394.1
GO:0036449	microtubule minus-end	cellular_component	1	628	2	18430	0.00115931132745175	0.0106509167893093	14.6735668789809	XM_005504187.1
GO:0042658	MHC class II protein binding via antigen binding groove	molecular_function	1	628	2	18430	0.00115931132745175	0.0106509167893093	14.6735668789809	XM_005503394.1
GO:0042796	snRNA transcription from RNA polymerase III promoter	biological_process	1	628	2	18430	0.00115931132745175	0.0106509167893093	14.6735668789809	XM_005505474.1
GO:0043159	acrosomal matrix	cellular_component	1	628	2	18430	0.00115931132745175	0.0106509167893093	14.6735668789809	XR_272706.1
GO:0043546	molybdopterin cofactor binding	molecular_function	1	628	2	18430	0.00115931132745175	0.0106509167893093	14.6735668789809	XM_005500367.1
GO:0043916	DNA-7-methylguanine glycosylase activity	molecular_function	1	628	2	18430	0.00115931132745175	0.0106509167893093	14.6735668789809	XM_005508455.1
GO:0045058	T cell selection	biological_process	1	628	2	18430	0.00115931132745175	0.0106509167893093	14.6735668789809	XM_005503394.1
GO:0045123	cellular extravasation	biological_process	1	628	2	18430	0.00115931132745175	0.0106509167893093	14.6735668789809	XM_005500876.1
GO:0045957	negative regulation of complement activation alternative pathway	biological_process	1	628	2	18430	0.00115931132745175	0.0106509167893093	14.6735668789809	XM_005510469.1
GO:0046726	positive regulation by virus of viral protein levels in host cell	biological_process	1	628	2	18430	0.00115931132745175	0.0106509167893093	14.6735668789809	XM_005499540.1
GO:0047464	heparosan-N-sulfate-glucuronate 5-epimerase activity	molecular_function	1	628	2	18430	0.00115931132745175	0.0106509167893093	14.6735668789809	XM_005511180.1
GO:0048014	Tie signaling pathway	biological_process	1	628	2	18430	0.00115931132745175	0.0106509167893093	14.6735668789809	XM_005499211.1
GO:0050265	RNA uridylyltransferase activity	molecular_function	1	628	2	18430	0.00115931132745175	0.0106509167893093	14.6735668789809	XM_005508044.1
GO:0050379	UDP-glucuronate 5'-epimerase activity	molecular_function	1	628	2	18430	0.00115931132745175	0.0106509167893093	14.6735668789809	XM_005511180.1
GO:0051347	positive regulation of transferase activity	biological_process	1	628	2	18430	0.00115931132745175	0.0106509167893093	14.6735668789809	XM_005515364.1
GO:0052821	DNA-7-methyladenine glycosylase activity	molecular_function	1	628	2	18430	0.00115931132745175	0.0106509167893093	14.6735668789809	XM_005508455.1
GO:0052822	DNA-3-methylguanine glycosylase activity	molecular_function	1	628	2	18430	0.00115931132745175	0.0106509167893093	14.6735668789809	XM_005508455.1
GO:0060266	negative regulation of respiratory burst involved in inflammatory response	biological_process	1	628	2	18430	0.00115931132745175	0.0106509167893093	14.6735668789809	XM_005511344.1
GO:0060452	positive regulation of cardiac muscle contraction	biological_process	1	628	2	18430	0.00115931132745175	0.0106509167893093	14.6735668789809	XM_005499350.1
GO:0060633	negative regulation of transcription initiation from RNA polymerase II promoter	biological_process	1	628	2	18430	0.00115931132745175	0.0106509167893093	14.6735668789809	XM_005514274.1
GO:0061162	establishment of monopolar cell polarity	biological_process	1	628	2	18430	0.00115931132745175	0.0106509167893093	14.6735668789809	XM_005507147.1
GO:0061629	RNA polymerase II sequence-specific DNA binding transcription factor binding	molecular_function	1	628	2	18430	0.00115931132745175	0.0106509167893093	14.6735668789809	XM_005511107.1
GO:0071250	cellular response to nitrite	biological_process	1	628	2	18430	0.00115931132745175	0.0106509167893093	14.6735668789809	XM_005501287.1
GO:0071947	protein deubiquitination involved in ubiquitin-dependent protein catabolic process	biological_process	1	628	2	18430	0.00115931132745175	0.0106509167893093	14.6735668789809	XM_005505791.1
GO:0072006	nephron development	biological_process	1	628	2	18430	0.00115931132745175	0.0106509167893093	14.6735668789809	XM_005513602.1
GO:0072012	glomerulus vasculature development	biological_process	1	628	2	18430	0.00115931132745175	0.0106509167893093	14.6735668789809	XM_005499211.1
GO:0072201	negative regulation of mesenchymal cell proliferation	biological_process	1	628	2	18430	0.00115931132745175	0.0106509167893093	14.6735668789809	XM_005514274.1
GO:0086013	membrane repolarization during cardiac muscle cell action potential	biological_process	1	628	2	18430	0.00115931132745175	0.0106509167893093	14.6735668789809	XM_005499350.1
GO:0086089	voltage-gated potassium channel activity involved in atrial cardiac muscle cell action potential repolarization	molecular_function	1	628	2	18430	0.00115931132745175	0.0106509167893093	14.6735668789809	XM_005499350.1
GO:0090110	cargo loading into COPII-coated vesicle	biological_process	1	628	2	18430	0.00115931132745175	0.0106509167893093	14.6735668789809	XM_005499540.1
GO:0090335	regulation of brown fat cell differentiation	biological_process	1	628	2	18430	0.00115931132745175	0.0106509167893093	14.6735668789809	XM_005511344.1
GO:0097623	potassium ion export across plasma membrane	NA	1	628	2	18430	0.00115931132745175	0.0106509167893093	14.6735668789809	XM_005499350.1
GO:1900004	negative regulation of serine-type endopeptidase activity	biological_process	1	628	2	18430	0.00115931132745175	0.0106509167893093	14.6735668789809	XM_005510469.1
GO:1901222	regulation of NIK/NF-kappaB signaling	biological_process	1	628	2	18430	0.00115931132745175	0.0106509167893093	14.6735668789809	XM_005499211.1
GO:1901492	positive regulation of lymphangiogenesis	biological_process	1	628	2	18430	0.00115931132745175	0.0106509167893093	14.6735668789809	XM_005500004.1
GO:1901509	regulation of endothelial tube morphogenesis	biological_process	1	628	2	18430	0.00115931132745175	0.0106509167893093	14.6735668789809	XM_005506013.1
GO:1901857	positive regulation of cellular respiration	biological_process	1	628	2	18430	0.00115931132745175	0.0106509167893093	14.6735668789809	XM_005501287.1
GO:1901860	positive regulation of mitochondrial DNA metabolic process	biological_process	1	628	2	18430	0.00115931132745175	0.0106509167893093	14.6735668789809	XM_005501287.1
GO:1901863	positive regulation of muscle tissue development	biological_process	1	628	2	18430	0.00115931132745175	0.0106509167893093	14.6735668789809	XM_005501287.1
GO:2000272	negative regulation of receptor activity	biological_process	1	628	2	18430	0.00115931132745175	0.0106509167893093	14.6735668789809	XM_005501287.1
GO:2000291	regulation of myoblast proliferation	biological_process	1	628	2	18430	0.00115931132745175	0.0106509167893093	14.6735668789809	XM_005498642.1
GO:2000617	positive regulation of histone H3-K9 acetylation	biological_process	1	628	2	18430	0.00115931132745175	0.0106509167893093	14.6735668789809	XM_005499741.1
GO:2000691	negative regulation of cardiac muscle cell myoblast differentiation	biological_process	1	628	2	18430	0.00115931132745175	0.0106509167893093	14.6735668789809	XM_005499909.1
GO:0000027	ribosomal large subunit assembly	biological_process	2	628	7	18430	0.00124370578732846	0.0111177698022782	8.38489535941765	TCONS_00044681,XM_005506008.1
GO:0006323	DNA packaging	biological_process	2	628	7	18430	0.00124370578732846	0.0111177698022782	8.38489535941765	XM_005514747.1,XM_005514751.1
GO:0010669	epithelial structure maintenance	biological_process	2	628	7	18430	0.00124370578732846	0.0111177698022782	8.38489535941765	XM_005501303.1,XM_005501308.1
GO:0016853	isomerase activity	molecular_function	2	628	7	18430	0.00124370578732846	0.0111177698022782	8.38489535941765	XM_005506223.1,XM_005512768.1
GO:0019789	SUMO transferase activity	molecular_function	2	628	7	18430	0.00124370578732846	0.0111177698022782	8.38489535941765	TCONS_00008822,TCONS_00028576
GO:0051447	negative regulation of meiotic cell cycle	biological_process	2	628	7	18430	0.00124370578732846	0.0111177698022782	8.38489535941765	XM_005508087.1,XM_005509457.1
GO:0090045	positive regulation of deacetylase activity	biological_process	2	628	7	18430	0.00124370578732846	0.0111177698022782	8.38489535941765	XM_005499100.1,XM_005508072.1
GO:0030552	cAMP binding	molecular_function	5	628	36	18430	0.00124433500479344	0.0111177698022782	4.07599079971691	XM_005498938.1,XM_005498939.1,XM_005502618.1,XM_005507854.1,XM_005515870.1
GO:0004115	3' 5'-cyclic-AMP phosphodiesterase activity	molecular_function	3	628	15	18430	0.00135020315349505	0.0118598925644836	5.86942675159236	XM_005498938.1,XM_005498939.1,XM_005515870.1
GO:0005618	cell wall	cellular_component	3	628	15	18430	0.00135020315349505	0.0118598925644836	5.86942675159236	TCONS_00019474,TCONS_00056313,TCONS_00056314
GO:0006012	galactose metabolic process	biological_process	3	628	15	18430	0.00135020315349505	0.0118598925644836	5.86942675159236	XM_005501287.1,XM_005507800.1,XM_005508736.1
GO:0050771	negative regulation of axonogenesis	biological_process	3	628	15	18430	0.00135020315349505	0.0118598925644836	5.86942675159236	TCONS_00047598,TCONS_00047599,TCONS_00047600
GO:0075713	establishment of integrated proviral latency	biological_process	3	628	15	18430	0.00135020315349505	0.0118598925644836	5.86942675159236	TCONS_00007075,TCONS_00029444,XM_005515521.1
GO:0033077	T cell differentiation in thymus	biological_process	4	628	25	18430	0.00136301153251029	0.0118920469279422	4.69554140127389	XM_005506209.1,XM_005508144.1,XM_005508145.1,XM_005508146.1
GO:0050918	positive chemotaxis	biological_process	4	628	25	18430	0.00136301153251029	0.0118920469279422	4.69554140127389	TCONS_00055984,TCONS_00055996,XM_005500004.1,XM_005510771.1
GO:0006364	rRNA processing	biological_process	7	628	65	18430	0.001584638703602	0.0137794669878434	3.16046055854973	XM_005499794.1,XM_005506207.1,XM_005508144.1,XM_005508145.1,XM_005508146.1,XM_005511200.1,XM_005511876.1
GO:0010744	positive regulation of macrophage derived foam cell differentiation	biological_process	3	628	16	18430	0.00175211535901244	0.0151849997781078	5.50258757961783	XM_005499093.1,XM_005499094.1,XM_005506404.1
GO:0000127	transcription factor TFIIIC complex	cellular_component	2	628	8	18430	0.00193965577600154	0.0160098571987429	7.33678343949045	XM_005512868.1,XR_272510.1
GO:0000832	inositol hexakisphosphate 5-kinase activity	molecular_function	2	628	8	18430	0.00193965577600154	0.0160098571987429	7.33678343949045	XM_005508870.1,XM_005511165.1
GO:0005161	platelet-derived growth factor receptor binding	molecular_function	2	628	8	18430	0.00193965577600154	0.0160098571987429	7.33678343949045	XM_005504640.1,XM_005510771.1
GO:0006384	transcription initiation from RNA polymerase III promoter	biological_process	2	628	8	18430	0.00193965577600154	0.0160098571987429	7.33678343949045	XM_005512868.1,XR_272510.1
GO:0008494	translation activator activity	molecular_function	2	628	8	18430	0.00193965577600154	0.0160098571987429	7.33678343949045	TCONS_00056089,TCONS_00056090
GO:0015194	L-serine transmembrane transporter activity	molecular_function	2	628	8	18430	0.00193965577600154	0.0160098571987429	7.33678343949045	XM_005505949.1,XM_005509664.1
GO:0030132	clathrin coat of coated pit	cellular_component	2	628	8	18430	0.00193965577600154	0.0160098571987429	7.33678343949045	XM_005504596.1,XM_005504597.1
GO:0042791	5S class rRNA transcription from RNA polymerase III type 1 promoter	biological_process	2	628	8	18430	0.00193965577600154	0.0160098571987429	7.33678343949045	XM_005512868.1,XR_272510.1
GO:0042797	tRNA transcription from RNA polymerase III promoter	biological_process	2	628	8	18430	0.00193965577600154	0.0160098571987429	7.33678343949045	XM_005512868.1,XR_272510.1
GO:0043219	lateral loop	cellular_component	2	628	8	18430	0.00193965577600154	0.0160098571987429	7.33678343949045	XM_005504832.1,XM_005511686.1
GO:0050847	progesterone receptor signaling pathway	biological_process	2	628	8	18430	0.00193965577600154	0.0160098571987429	7.33678343949045	TCONS_00019270,TCONS_00019271
GO:0052723	inositol hexakisphosphate 1-kinase activity	molecular_function	2	628	8	18430	0.00193965577600154	0.0160098571987429	7.33678343949045	XM_005508870.1,XM_005511165.1
GO:0052724	inositol hexakisphosphate 3-kinase activity	molecular_function	2	628	8	18430	0.00193965577600154	0.0160098571987429	7.33678343949045	XM_005508870.1,XM_005511165.1
GO:0060330	regulation of response to interferon-gamma	biological_process	2	628	8	18430	0.00193965577600154	0.0160098571987429	7.33678343949045	XM_005505102.1,XM_005505105.1
GO:0090249	regulation of cell motility involved in somitogenic axis elongation	biological_process	2	628	8	18430	0.00193965577600154	0.0160098571987429	7.33678343949045	XM_005501586.1,XR_272002.1
GO:0006958	complement activation classical pathway	biological_process	4	628	27	18430	0.00195793478496579	0.016058771106975	4.34772351969804	TCONS_00045108,XM_005506292.1,XM_005510469.1,XM_005512398.1
GO:0051591	response to cAMP	biological_process	4	628	27	18430	0.00195793478496579	0.016058771106975	4.34772351969804	XM_005499211.1,XM_005500883.1,XM_005509457.1,XM_005512696.1
GO:0009435	NAD biosynthetic process	biological_process	3	628	17	18430	0.00223001382330161	0.0181756612557498	5.17890595728737	XM_005499781.1,XM_005499782.1,XM_005499783.1
GO:2000178	negative regulation of neural precursor cell proliferation	biological_process	3	628	17	18430	0.00223001382330161	0.0181756612557498	5.17890595728737	TCONS_00057003,XM_005506815.1,XM_005510323.1
GO:0004402	histone acetyltransferase activity	molecular_function	4	628	29	18430	0.00272310013183346	0.0209009594150911	4.04788051833956	XM_005500075.1,XM_005512868.1,XM_005514959.1,XR_272510.1
GO:0004114	3' 5'-cyclic-nucleotide phosphodiesterase activity	molecular_function	3	628	18	18430	0.00279065307771455	0.0209009594150911	4.8911889596603	XM_005498938.1,XM_005498939.1,XM_005515870.1
GO:0006672	ceramide metabolic process	biological_process	3	628	18	18430	0.00279065307771455	0.0209009594150911	4.8911889596603	XM_005508140.1,XM_005508142.1,XM_005508143.1
GO:0010942	positive regulation of cell death	biological_process	3	628	18	18430	0.00279065307771455	0.0209009594150911	4.8911889596603	XM_005508140.1,XM_005508142.1,XM_005508143.1
GO:0043425	bHLH transcription factor binding	molecular_function	3	628	18	18430	0.00279065307771455	0.0209009594150911	4.8911889596603	TCONS_00057003,XM_005500645.1,XM_005511149.1
GO:0048745	smooth muscle tissue development	biological_process	3	628	18	18430	0.00279065307771455	0.0209009594150911	4.8911889596603	XM_005504216.1,XM_005507177.1,XM_005511686.1
GO:0048821	erythrocyte development	biological_process	3	628	18	18430	0.00279065307771455	0.0209009594150911	4.8911889596603	XM_005508144.1,XM_005508145.1,XM_005508146.1
GO:0017148	negative regulation of translation	biological_process	6	628	56	18430	0.00280944474747266	0.0209009594150911	3.14433575978162	XM_005508052.1,XM_005509931.1,XM_005510323.1,XM_005511741.1,XM_005511871.1,XM_005512871.1
GO:0044297	cell body	cellular_component	5	628	42	18430	0.00282023669331113	0.0209009594150911	3.49370639975736	XM_005508144.1,XM_005508145.1,XM_005508146.1,XM_005510833.1,XR_272706.1
GO:0000460	maturation of 5.8S rRNA	biological_process	2	628	9	18430	0.00283610726142947	0.0209009594150911	6.52158527954706	TCONS_00044681,XM_005500902.1
GO:0006686	sphingomyelin biosynthetic process	biological_process	2	628	9	18430	0.00283610726142947	0.0209009594150911	6.52158527954706	XM_005505196.1,XM_005505197.1
GO:0008440	inositol-1 4 5-trisphosphate 3-kinase activity	molecular_function	2	628	9	18430	0.00283610726142947	0.0209009594150911	6.52158527954706	XM_005505219.1,XM_005508870.1
GO:0030669	clathrin-coated endocytic vesicle membrane	cellular_component	2	628	9	18430	0.00283610726142947	0.0209009594150911	6.52158527954706	XM_005503394.1,XM_005504596.1
GO:0031045	dense core granule	cellular_component	2	628	9	18430	0.00283610726142947	0.0209009594150911	6.52158527954706	XM_005507935.1,XM_005509571.1
GO:0032502	developmental process	biological_process	2	628	9	18430	0.00283610726142947	0.0209009594150911	6.52158527954706	XM_005506812.1,XM_005507780.1
GO:0045053	protein retention in Golgi apparatus	biological_process	2	628	9	18430	0.00283610726142947	0.0209009594150911	6.52158527954706	XM_005507935.1,XM_005509571.1
GO:0071555	cell wall organization	biological_process	2	628	9	18430	0.00283610726142947	0.0209009594150911	6.52158527954706	TCONS_00056313,TCONS_00056314
GO:0043022	ribosome binding	molecular_function	4	628	30	18430	0.00317750379809981	0.0209009594150911	3.91295116772824	TCONS_00056089,TCONS_00056090,XM_005508024.1,XM_005513006.1
GO:0007160	cell-matrix adhesion	biological_process	8	628	89	18430	0.00329056278546099	0.0209009594150911	2.63794460745724	XM_005498768.1,XM_005499211.1,XM_005500050.1,XM_005500876.1,XM_005506013.1,XM_005510281.1,XM_005510284.1,XM_005512871.1
GO:0001552	ovarian follicle atresia	biological_process	1	628	3	18430	0.00339917026507884	0.0209009594150911	9.7823779193206	XM_005515450.1
GO:0002327	immature B cell differentiation	biological_process	1	628	3	18430	0.00339917026507884	0.0209009594150911	9.7823779193206	XM_005503497.1
GO:0002430	complement receptor mediated signaling pathway	biological_process	1	628	3	18430	0.00339917026507884	0.0209009594150911	9.7823779193206	XM_005510469.1
GO:0002741	positive regulation of cytokine secretion involved in immune response	biological_process	1	628	3	18430	0.00339917026507884	0.0209009594150911	9.7823779193206	XM_005499211.1
GO:0002830	positive regulation of type 2 immune response	biological_process	1	628	3	18430	0.00339917026507884	0.0209009594150911	9.7823779193206	XM_005503394.1
GO:0002904	positive regulation of B cell apoptotic process	biological_process	1	628	3	18430	0.00339917026507884	0.0209009594150911	9.7823779193206	XM_005503497.1
GO:0004064	arylesterase activity	molecular_function	1	628	3	18430	0.00339917026507884	0.0209009594150911	9.7823779193206	XM_005504920.1
GO:0004909	interleukin-1 Type I activating receptor activity	molecular_function	1	628	3	18430	0.00339917026507884	0.0209009594150911	9.7823779193206	XM_005504640.1
GO:0005610	laminin-5 complex	cellular_component	1	628	3	18430	0.00339917026507884	0.0209009594150911	9.7823779193206	XM_005498381.1
GO:0005924	cell-substrate adherens junction	cellular_component	1	628	3	18430	0.00339917026507884	0.0209009594150911	9.7823779193206	XM_005500050.1
GO:0006545	glycine biosynthetic process	biological_process	1	628	3	18430	0.00339917026507884	0.0209009594150911	9.7823779193206	XM_005513837.1
GO:0007021	tubulin complex assembly	biological_process	1	628	3	18430	0.00339917026507884	0.0209009594150911	9.7823779193206	XM_005505941.1
GO:0008186	RNA-dependent ATPase activity	molecular_function	1	628	3	18430	0.00339917026507884	0.0209009594150911	9.7823779193206	XM_005506213.1
GO:0008545	JUN kinase kinase activity	molecular_function	1	628	3	18430	0.00339917026507884	0.0209009594150911	9.7823779193206	XM_005500399.1
GO:0008781	N-acylneuraminate cytidylyltransferase activity	molecular_function	1	628	3	18430	0.00339917026507884	0.0209009594150911	9.7823779193206	XM_005504595.1
GO:0009308	amine metabolic process	biological_process	1	628	3	18430	0.00339917026507884	0.0209009594150911	9.7823779193206	XM_005498768.1
GO:0009798	axis specification	biological_process	1	628	3	18430	0.00339917026507884	0.0209009594150911	9.7823779193206	XM_005506209.1
GO:0010611	regulation of cardiac muscle hypertrophy	biological_process	1	628	3	18430	0.00339917026507884	0.0209009594150911	9.7823779193206	XM_005509030.1
GO:0010747	positive regulation of plasma membrane long-chain fatty acid transport	biological_process	1	628	3	18430	0.00339917026507884	0.0209009594150911	9.7823779193206	XM_005505177.1
GO:0010825	positive regulation of centrosome duplication	biological_process	1	628	3	18430	0.00339917026507884	0.0209009594150911	9.7823779193206	XM_005506840.1
GO:0015645	fatty acid ligase activity	molecular_function	1	628	3	18430	0.00339917026507884	0.0209009594150911	9.7823779193206	XM_005505679.1
GO:0016242	negative regulation of macroautophagy	biological_process	1	628	3	18430	0.00339917026507884	0.0209009594150911	9.7823779193206	XM_005510833.1
GO:0016314	phosphatidylinositol-3 4 5-trisphosphate 3-phosphatase activity	molecular_function	1	628	3	18430	0.00339917026507884	0.0209009594150911	9.7823779193206	XM_005501852.1
GO:0018343	protein farnesylation	biological_process	1	628	3	18430	0.00339917026507884	0.0209009594150911	9.7823779193206	XM_005499100.1
GO:0021955	central nervous system neuron axonogenesis	biological_process	1	628	3	18430	0.00339917026507884	0.0209009594150911	9.7823779193206	XM_005511874.1
GO:0022414	reproductive process	biological_process	1	628	3	18430	0.00339917026507884	0.0209009594150911	9.7823779193206	XM_005497988.1
GO:0023026	MHC class II protein complex binding	molecular_function	1	628	3	18430	0.00339917026507884	0.0209009594150911	9.7823779193206	XM_005503394.1
GO:0030061	mitochondrial crista	cellular_component	1	628	3	18430	0.00339917026507884	0.0209009594150911	9.7823779193206	XM_005500155.1
GO:0030135	coated vesicle	cellular_component	1	628	3	18430	0.00339917026507884	0.0209009594150911	9.7823779193206	XM_005514160.1
GO:0031427	response to methotrexate	biological_process	1	628	3	18430	0.00339917026507884	0.0209009594150911	9.7823779193206	XM_005513837.1
GO:0031685	adenosine receptor binding	molecular_function	1	628	3	18430	0.00339917026507884	0.0209009594150911	9.7823779193206	XM_005500297.1
GO:0032387	negative regulation of intracellular transport	biological_process	1	628	3	18430	0.00339917026507884	0.0209009594150911	9.7823779193206	XM_005507147.1
GO:0032873	negative regulation of stress-activated MAPK cascade	biological_process	1	628	3	18430	0.00339917026507884	0.0209009594150911	9.7823779193206	XM_005501907.1
GO:0033549	MAP kinase phosphatase activity	molecular_function	1	628	3	18430	0.00339917026507884	0.0209009594150911	9.7823779193206	XM_005511344.1
GO:0033743	peptide-methionine (R)-S-oxide reductase activity	molecular_function	1	628	3	18430	0.00339917026507884	0.0209009594150911	9.7823779193206	XM_005499808.1
GO:0034066	RIC1-RGP1 guanyl-nucleotide exchange factor complex	cellular_component	1	628	3	18430	0.00339917026507884	0.0209009594150911	9.7823779193206	XM_005508068.1
GO:0034455	t-UTP complex	cellular_component	1	628	3	18430	0.00339917026507884	0.0209009594150911	9.7823779193206	XM_005511873.1
GO:0034498	early endosome to Golgi transport	biological_process	1	628	3	18430	0.00339917026507884	0.0209009594150911	9.7823779193206	XM_005506229.1
GO:0034663	endoplasmic reticulum chaperone complex	cellular_component	1	628	3	18430	0.00339917026507884	0.0209009594150911	9.7823779193206	XM_005513006.1
GO:0034982	mitochondrial protein processing	biological_process	1	628	3	18430	0.00339917026507884	0.0209009594150911	9.7823779193206	XM_005507795.1
GO:0035234	ectopic germ cell programmed cell death	biological_process	1	628	3	18430	0.00339917026507884	0.0209009594150911	9.7823779193206	XM_005508308.1
GO:0035368	selenocysteine insertion sequence binding	molecular_function	1	628	3	18430	0.00339917026507884	0.0209009594150911	9.7823779193206	XM_005510568.1
GO:0035523	protein K29-linked deubiquitination	biological_process	1	628	3	18430	0.00339917026507884	0.0209009594150911	9.7823779193206	XM_005505791.1
GO:0035710	CD4-positive alpha-beta T cell activation	biological_process	1	628	3	18430	0.00339917026507884	0.0209009594150911	9.7823779193206	XM_005507795.1
GO:0035947	regulation of gluconeogenesis by regulation of transcription from RNA polymerase II promoter	biological_process	1	628	3	18430	0.00339917026507884	0.0209009594150911	9.7823779193206	XM_005501907.1
GO:0035995	detection of muscle stretch	biological_process	1	628	3	18430	0.00339917026507884	0.0209009594150911	9.7823779193206	XM_005511107.1
GO:0036273	response to statin	biological_process	1	628	3	18430	0.00339917026507884	0.0209009594150911	9.7823779193206	XM_005501287.1
GO:0042776	mitochondrial ATP synthesis coupled proton transport	biological_process	1	628	3	18430	0.00339917026507884	0.0209009594150911	9.7823779193206	XM_005507795.1
GO:0042795	snRNA transcription from RNA polymerase II promoter	biological_process	1	628	3	18430	0.00339917026507884	0.0209009594150911	9.7823779193206	XM_005505474.1
GO:0043969	histone H2B acetylation	biological_process	1	628	3	18430	0.00339917026507884	0.0209009594150911	9.7823779193206	XM_005514959.1
GO:0044236	multicellular organismal metabolic process	biological_process	1	628	3	18430	0.00339917026507884	0.0209009594150911	9.7823779193206	XM_005507177.1
GO:0044337	canonical Wnt signaling pathway involved in positive regulation of apoptotic process	biological_process	1	628	3	18430	0.00339917026507884	0.0209009594150911	9.7823779193206	XM_005506209.1
GO:0044702	single organism reproductive process	biological_process	1	628	3	18430	0.00339917026507884	0.0209009594150911	9.7823779193206	XM_005508087.1
GO:0045007	depurination	biological_process	1	628	3	18430	0.00339917026507884	0.0209009594150911	9.7823779193206	XM_005508455.1
GO:0045959	negative regulation of complement activation classical pathway	biological_process	1	628	3	18430	0.00339917026507884	0.0209009594150911	9.7823779193206	XM_005510469.1
GO:0046487	glyoxylate metabolic process	biological_process	1	628	3	18430	0.00339917026507884	0.0209009594150911	9.7823779193206	XM_005516137.1
GO:0046654	tetrahydrofolate biosynthetic process	biological_process	1	628	3	18430	0.00339917026507884	0.0209009594150911	9.7823779193206	XM_005513837.1
GO:0046874	quinolinate metabolic process	biological_process	1	628	3	18430	0.00339917026507884	0.0209009594150911	9.7823779193206	XM_005511723.1
GO:0047288	monosialoganglioside sialyltransferase activity	molecular_function	1	628	3	18430	0.00339917026507884	0.0209009594150911	9.7823779193206	XM_005508591.1
GO:0048227	plasma membrane to endosome transport	biological_process	1	628	3	18430	0.00339917026507884	0.0209009594150911	9.7823779193206	XM_005509077.1
GO:0048659	smooth muscle cell proliferation	biological_process	1	628	3	18430	0.00339917026507884	0.0209009594150911	9.7823779193206	XM_005508048.1
GO:0060158	phospholipase C-activating dopamine receptor signaling pathway	biological_process	1	628	3	18430	0.00339917026507884	0.0209009594150911	9.7823779193206	XM_005509570.1
GO:0060253	negative regulation of glial cell proliferation	biological_process	1	628	3	18430	0.00339917026507884	0.0209009594150911	9.7823779193206	XM_005506636.1
GO:0060689	cell differentiation involved in salivary gland development	biological_process	1	628	3	18430	0.00339917026507884	0.0209009594150911	9.7823779193206	XM_005513274.1
GO:0060693	regulation of branching involved in salivary gland morphogenesis	biological_process	1	628	3	18430	0.00339917026507884	0.0209009594150911	9.7823779193206	XM_005504832.1
GO:0060718	chorionic trophoblast cell differentiation	biological_process	1	628	3	18430	0.00339917026507884	0.0209009594150911	9.7823779193206	XM_005507691.1
GO:0061030	epithelial cell differentiation involved in mammary gland alveolus development	biological_process	1	628	3	18430	0.00339917026507884	0.0209009594150911	9.7823779193206	XM_005506815.1
GO:0070213	protein auto-ADP-ribosylation	biological_process	1	628	3	18430	0.00339917026507884	0.0209009594150911	9.7823779193206	XM_005500934.1
GO:0070668	positive regulation of mast cell proliferation	biological_process	1	628	3	18430	0.00339917026507884	0.0209009594150911	9.7823779193206	XM_005508308.1
GO:0070966	nuclear-transcribed mRNA catabolic process no-go decay	biological_process	1	628	3	18430	0.00339917026507884	0.0209009594150911	9.7823779193206	XM_005500875.1
GO:0070985	TFIIK complex	cellular_component	1	628	3	18430	0.00339917026507884	0.0209009594150911	9.7823779193206	XM_005515924.1
GO:0071409	cellular response to cycloheximide	biological_process	1	628	3	18430	0.00339917026507884	0.0209009594150911	9.7823779193206	XM_005505557.1
GO:0071437	invadopodium	cellular_component	1	628	3	18430	0.00339917026507884	0.0209009594150911	9.7823779193206	XM_005504187.1
GO:0071871	response to epinephrine	biological_process	1	628	3	18430	0.00339917026507884	0.0209009594150911	9.7823779193206	XM_005501287.1
GO:0071873	response to norepinephrine	biological_process	1	628	3	18430	0.00339917026507884	0.0209009594150911	9.7823779193206	XM_005501287.1
GO:0086011	membrane repolarization during action potential	biological_process	1	628	3	18430	0.00339917026507884	0.0209009594150911	9.7823779193206	XM_005499350.1
GO:0090204	protein localization to nuclear pore	biological_process	1	628	3	18430	0.00339917026507884	0.0209009594150911	9.7823779193206	XM_005510246.1
GO:0090266	regulation of mitotic cell cycle spindle assembly checkpoint	biological_process	1	628	3	18430	0.00339917026507884	0.0209009594150911	9.7823779193206	XM_005509457.1
GO:0090559	regulation of membrane permeability	biological_process	1	628	3	18430	0.00339917026507884	0.0209009594150911	9.7823779193206	XM_005515363.1
GO:0097352	autophagic vacuole maturation	biological_process	1	628	3	18430	0.00339917026507884	0.0209009594150911	9.7823779193206	XM_005500425.1
GO:1900194	negative regulation of oocyte maturation	biological_process	1	628	3	18430	0.00339917026507884	0.0209009594150911	9.7823779193206	XM_005508087.1
GO:1902213	positive regulation of prolactin signaling pathway	biological_process	1	628	3	18430	0.00339917026507884	0.0209009594150911	9.7823779193206	XM_005509442.1
GO:1902282	voltage-gated potassium channel activity involved in ventricular cardiac muscle cell action potential repolarization	molecular_function	1	628	3	18430	0.00339917026507884	0.0209009594150911	9.7823779193206	XM_005499350.1
GO:1990168	protein K33-linked deubiquitination	biological_process	1	628	3	18430	0.00339917026507884	0.0209009594150911	9.7823779193206	XM_005505791.1
GO:0005199	structural constituent of cell wall	molecular_function	3	628	19	18430	0.00344061947294577	0.0209009594150911	4.63375796178344	TCONS_00055253,TCONS_00056313,TCONS_00056314
GO:0007274	neuromuscular synaptic transmission	biological_process	3	628	19	18430	0.00344061947294577	0.0209009594150911	4.63375796178344	XM_005505823.1,XM_005505824.1,XM_005505826.1
GO:0007413	axonal fasciculation	biological_process	3	628	19	18430	0.00344061947294577	0.0209009594150911	4.63375796178344	TCONS_00047598,TCONS_00047599,TCONS_00047600
GO:0032743	positive regulation of interleukin-2 production	biological_process	3	628	19	18430	0.00344061947294577	0.0209009594150911	4.63375796178344	XM_005498938.1,XM_005498939.1,XM_005515870.1
GO:0050770	regulation of axonogenesis	biological_process	3	628	19	18430	0.00344061947294577	0.0209009594150911	4.63375796178344	TCONS_00047598,TCONS_00047599,TCONS_00047600
GO:0051225	spindle assembly	biological_process	3	628	19	18430	0.00344061947294577	0.0209009594150911	4.63375796178344	XM_005499609.1,XM_005500409.1,XM_005508152.1
GO:0003950	NAD+ ADP-ribosyltransferase activity	molecular_function	4	628	31	18430	0.00368406320290019	0.0223276557751527	3.7867269365112	XM_005500934.1,XM_005505102.1,XM_005505105.1,XM_005507177.1
GO:0001533	cornified envelope	cellular_component	2	628	10	18430	0.00394958222177813	0.023024470351173	5.86942675159236	TCONS_00023162,TCONS_00056408
GO:0001659	temperature homeostasis	biological_process	2	628	10	18430	0.00394958222177813	0.023024470351173	5.86942675159236	XM_005501287.1,XM_005505006.1
GO:0006297	nucleotide-excision repair DNA gap filling	biological_process	2	628	10	18430	0.00394958222177813	0.023024470351173	5.86942675159236	XM_005505930.1,XM_005505931.1
GO:0006402	mRNA catabolic process	biological_process	2	628	10	18430	0.00394958222177813	0.023024470351173	5.86942675159236	XM_005506210.1,XM_005511200.1
GO:0006851	mitochondrial calcium ion transport	biological_process	2	628	10	18430	0.00394958222177813	0.023024470351173	5.86942675159236	XM_005500155.1,XM_005507795.1
GO:0007525	somatic muscle development	biological_process	2	628	10	18430	0.00394958222177813	0.023024470351173	5.86942675159236	XM_005501586.1,XR_272002.1
GO:0014021	secondary neural tube formation	biological_process	2	628	10	18430	0.00394958222177813	0.023024470351173	5.86942675159236	TCONS_00055984,TCONS_00055996
GO:0015677	copper ion import	biological_process	2	628	10	18430	0.00394958222177813	0.023024470351173	5.86942675159236	XM_005505114.1,XM_005511777.1
GO:0016342	catenin complex	cellular_component	2	628	10	18430	0.00394958222177813	0.023024470351173	5.86942675159236	XM_005504832.1,XM_005506209.1
GO:0022027	interkinetic nuclear migration	biological_process	2	628	10	18430	0.00394958222177813	0.023024470351173	5.86942675159236	XM_005506691.1,XM_005514168.1
GO:0030449	regulation of complement activation	biological_process	2	628	10	18430	0.00394958222177813	0.023024470351173	5.86942675159236	XM_005510469.1,XM_005515893.1
GO:0030877	beta-catenin destruction complex	cellular_component	2	628	10	18430	0.00394958222177813	0.023024470351173	5.86942675159236	XM_005506209.1,XM_005514274.1
GO:0042805	actinin binding	molecular_function	2	628	10	18430	0.00394958222177813	0.023024470351173	5.86942675159236	XM_005498022.1,XM_005511107.1
GO:0051457	maintenance of protein location in nucleus	biological_process	2	628	10	18430	0.00394958222177813	0.023024470351173	5.86942675159236	TCONS_00008822,TCONS_00028576
GO:0061053	somite development	biological_process	2	628	10	18430	0.00394958222177813	0.023024470351173	5.86942675159236	XM_005501586.1,XR_272002.1
GO:0097475	motor neuron migration	biological_process	2	628	10	18430	0.00394958222177813	0.023024470351173	5.86942675159236	TCONS_00055984,TCONS_00055996
GO:2001224	positive regulation of neuron migration	biological_process	2	628	10	18430	0.00394958222177813	0.023024470351173	5.86942675159236	XM_005507854.1,XM_005511567.1
GO:0036464	cytoplasmic ribonucleoprotein granule	cellular_component	3	628	20	18430	0.00418629492908467	0.0241338510324172	4.40207006369427	XM_005508144.1,XM_005508145.1,XM_005508146.1
GO:0048663	neuron fate commitment	biological_process	3	628	20	18430	0.00418629492908467	0.0241338510324172	4.40207006369427	TCONS_00057003,XM_005506815.1,XM_005507961.1
GO:0051371	muscle alpha-actinin binding	molecular_function	3	628	20	18430	0.00418629492908467	0.0241338510324172	4.40207006369427	XM_005508187.1,XM_005508188.1,XM_005509551.1
GO:0051693	actin filament capping	biological_process	3	628	20	18430	0.00418629492908467	0.0241338510324172	4.40207006369427	XM_005513945.1,XM_005513950.1,XM_005513952.1
GO:0072332	intrinsic apoptotic signaling pathway by p53 class mediator	biological_process	3	628	20	18430	0.00418629492908467	0.0241338510324172	4.40207006369427	XM_005502799.1,XM_005504059.1,XM_005506059.1
GO:0006921	cellular component disassembly involved in execution phase of apoptosis	biological_process	4	628	32	18430	0.00424597498025461	0.0243698343237572	3.66839171974522	XM_005498455.1,XM_005499100.1,XM_005506209.1,XM_005515363.1
GO:0048041	focal adhesion assembly	biological_process	4	628	32	18430	0.00424597498025461	0.0243698343237572	3.66839171974522	XM_005500050.1,XM_005508657.1,XM_005510281.1,XM_005510284.1
GO:0048661	positive regulation of smooth muscle cell proliferation	biological_process	5	628	46	18430	0.0044905911989948	0.0257170421087808	3.18990584325672	TCONS_00057003,XM_005501287.1,XM_005506815.1,XM_005509570.1,XM_005515870.1
GO:0007093	mitotic cell cycle checkpoint	biological_process	4	628	33	18430	0.00486641396228525	0.0278080797844872	3.5572283342984	XM_005508144.1,XM_005508145.1,XM_005508146.1,XM_005511686.1
GO:0004467	long-chain fatty acid-CoA ligase activity	molecular_function	3	628	21	18430	0.00503382559738428	0.0283288886432882	4.19244767970883	XM_005505177.1,XM_005513915.1,XM_005515450.1
GO:0004523	RNA-DNA hybrid ribonuclease activity	molecular_function	3	628	21	18430	0.00503382559738428	0.0283288886432882	4.19244767970883	TCONS_00007075,TCONS_00029444,XM_005515521.1
GO:0005875	microtubule associated complex	cellular_component	3	628	21	18430	0.00503382559738428	0.0283288886432882	4.19244767970883	XM_005499100.1,XM_005506099.1,XM_005507147.1
GO:0007369	gastrulation	biological_process	3	628	21	18430	0.00503382559738428	0.0283288886432882	4.19244767970883	XM_005508144.1,XM_005508145.1,XM_005508146.1
GO:0008210	estrogen metabolic process	biological_process	3	628	21	18430	0.00503382559738428	0.0283288886432882	4.19244767970883	XM_005505778.1,XM_005506223.1,XM_005507177.1
GO:0008585	female gonad development	biological_process	3	628	21	18430	0.00503382559738428	0.0283288886432882	4.19244767970883	TCONS_00056408,XM_005505778.1,XM_005507177.1
GO:0016050	vesicle organization	biological_process	3	628	21	18430	0.00503382559738428	0.0283288886432882	4.19244767970883	XM_005506229.1,XM_005512660.1,XM_005513834.1
GO:0001754	eye photoreceptor cell differentiation	biological_process	2	628	11	18430	0.00529419995517963	0.0290850720747305	5.3358425014476	XM_005501586.1,XR_272002.1
GO:0004017	adenylate kinase activity	molecular_function	2	628	11	18430	0.00529419995517963	0.0290850720747305	5.3358425014476	XM_005507920.1,XM_005513843.1
GO:0004862	cAMP-dependent protein kinase inhibitor activity	molecular_function	2	628	11	18430	0.00529419995517963	0.0290850720747305	5.3358425014476	XM_005507437.1,XM_005507438.1
GO:0005869	dynactin complex	cellular_component	2	628	11	18430	0.00529419995517963	0.0290850720747305	5.3358425014476	XM_005503384.1,XM_005507803.1
GO:0016407	acetyltransferase activity	molecular_function	2	628	11	18430	0.00529419995517963	0.0290850720747305	5.3358425014476	XM_005500075.1,XM_005514959.1
GO:0035089	establishment of apical/basal cell polarity	biological_process	2	628	11	18430	0.00529419995517963	0.0290850720747305	5.3358425014476	TCONS_00055984,TCONS_00055996
GO:0035327	transcriptionally active chromatin	cellular_component	2	628	11	18430	0.00529419995517963	0.0290850720747305	5.3358425014476	XM_005505010.1,XM_005505474.1
GO:0040015	negative regulation of multicellular organism growth	biological_process	2	628	11	18430	0.00529419995517963	0.0290850720747305	5.3358425014476	XM_005509438.1,XM_005515364.1
GO:0072657	protein localization to membrane	biological_process	2	628	11	18430	0.00529419995517963	0.0290850720747305	5.3358425014476	XM_005510281.1,XM_005510284.1
GO:2000480	negative regulation of cAMP-dependent protein kinase activity	biological_process	2	628	11	18430	0.00529419995517963	0.0290850720747305	5.3358425014476	XM_005507437.1,XM_005507438.1
GO:0030334	regulation of cell migration	biological_process	6	628	64	18430	0.00596119459386814	0.0290850720747305	2.75129378980892	TCONS_00047598,TCONS_00047599,TCONS_00047600,XM_005498381.1,XM_005500399.1,XM_005507271.1
GO:0042752	regulation of circadian rhythm	biological_process	6	628	64	18430	0.00596119459386814	0.0290850720747305	2.75129378980892	TCONS_00057003,XM_005499168.1,XM_005499905.1,XM_005501287.1,XM_005506815.1,XM_005506840.1
GO:0045732	positive regulation of protein catabolic process	biological_process	6	628	64	18430	0.00596119459386814	0.0290850720747305	2.75129378980892	XM_005501586.1,XM_005501907.1,XM_005506209.1,XM_005507177.1,XM_005509442.1,XR_272002.1
GO:0005844	polysome	cellular_component	3	628	22	18430	0.00598909503579268	0.0290850720747305	4.0018818760857	XM_005508144.1,XM_005508145.1,XM_005508146.1
GO:0006198	cAMP catabolic process	biological_process	3	628	22	18430	0.00598909503579268	0.0290850720747305	4.0018818760857	XM_005498938.1,XM_005498939.1,XM_005515870.1
GO:0016573	histone acetylation	biological_process	3	628	22	18430	0.00598909503579268	0.0290850720747305	4.0018818760857	XM_005500075.1,XM_005512868.1,XR_272510.1
GO:0051213	dioxygenase activity	molecular_function	3	628	22	18430	0.00598909503579268	0.0290850720747305	4.0018818760857	XM_005512452.1,XM_005513960.1,XM_005513961.1
GO:0060317	cardiac epithelial to mesenchymal transition	biological_process	3	628	22	18430	0.00598909503579268	0.0290850720747305	4.0018818760857	TCONS_00047598,TCONS_00047599,TCONS_00047600
GO:0000786	nucleosome	cellular_component	5	628	49	18430	0.00615336846421151	0.0290850720747305	2.9946054855063	XM_005500075.1,XM_005505409.1,XM_005515053.1,XM_005515054.1,XM_005515056.1
GO:0008092	cytoskeletal protein binding	molecular_function	5	628	49	18430	0.00615336846421151	0.0290850720747305	2.9946054855063	XM_005500050.1,XM_005502173.1,XM_005504360.1,XM_005511686.1,XM_005513805.1
GO:0050731	positive regulation of peptidyl-tyrosine phosphorylation	biological_process	5	628	49	18430	0.00615336846421151	0.0290850720747305	2.9946054855063	XM_005500004.1,XM_005503394.1,XM_005507271.1,XM_005508024.1,XM_005508308.1
GO:0000248	C-5 sterol desaturase activity	molecular_function	1	628	4	18430	0.00664482031245766	0.0290850720747305	7.33678343949045	XM_005511038.1
GO:0000293	ferric-chelate reductase activity	molecular_function	1	628	4	18430	0.00664482031245766	0.0290850720747305	7.33678343949045	XM_005505114.1
GO:0001855	complement component C4b binding	molecular_function	1	628	4	18430	0.00664482031245766	0.0290850720747305	7.33678343949045	XM_005510469.1
GO:0002199	zona pellucida receptor complex	cellular_component	1	628	4	18430	0.00664482031245766	0.0290850720747305	7.33678343949045	XR_272706.1
GO:0002544	chronic inflammatory response	biological_process	1	628	4	18430	0.00664482031245766	0.0290850720747305	7.33678343949045	XM_005498768.1
GO:0002906	negative regulation of mature B cell apoptotic process	biological_process	1	628	4	18430	0.00664482031245766	0.0290850720747305	7.33678343949045	XM_005503394.1
GO:0003138	primary heart field specification	biological_process	1	628	4	18430	0.00664482031245766	0.0290850720747305	7.33678343949045	XM_005505001.1
GO:0003149	membranous septum morphogenesis	biological_process	1	628	4	18430	0.00664482031245766	0.0290850720747305	7.33678343949045	XM_005506815.1
GO:0003185	sinoatrial valve morphogenesis	biological_process	1	628	4	18430	0.00664482031245766	0.0290850720747305	7.33678343949045	XM_005505001.1
GO:0003857	3-hydroxyacyl-CoA dehydrogenase activity	molecular_function	1	628	4	18430	0.00664482031245766	0.0290850720747305	7.33678343949045	XM_005506223.1
GO:0004034	aldose 1-epimerase activity	molecular_function	1	628	4	18430	0.00664482031245766	0.0290850720747305	7.33678343949045	XM_005508736.1
GO:0004356	glutamate-ammonia ligase activity	molecular_function	1	628	4	18430	0.00664482031245766	0.0290850720747305	7.33678343949045	XM_005501103.1
GO:0004568	chitinase activity	molecular_function	1	628	4	18430	0.00664482031245766	0.0290850720747305	7.33678343949045	XM_005507244.1
GO:0004663	Rab geranylgeranyltransferase activity	molecular_function	1	628	4	18430	0.00664482031245766	0.0290850720747305	7.33678343949045	XM_005499100.1
GO:0004758	serine C-palmitoyltransferase activity	molecular_function	1	628	4	18430	0.00664482031245766	0.0290850720747305	7.33678343949045	XM_005510696.1
GO:0005742	mitochondrial outer membrane translocase complex	cellular_component	1	628	4	18430	0.00664482031245766	0.0290850720747305	7.33678343949045	XM_005505015.1
GO:0006032	chitin catabolic process	biological_process	1	628	4	18430	0.00664482031245766	0.0290850720747305	7.33678343949045	XM_005507244.1
GO:0006109	regulation of carbohydrate metabolic process	biological_process	1	628	4	18430	0.00664482031245766	0.0290850720747305	7.33678343949045	XM_005499746.1
GO:0006407	rRNA export from nucleus	biological_process	1	628	4	18430	0.00664482031245766	0.0290850720747305	7.33678343949045	XM_005512871.1
GO:0006542	glutamine biosynthetic process	biological_process	1	628	4	18430	0.00664482031245766	0.0290850720747305	7.33678343949045	XM_005501103.1
GO:0006714	sesquiterpenoid metabolic process	biological_process	1	628	4	18430	0.00664482031245766	0.0290850720747305	7.33678343949045	XM_005515835.1
GO:0006824	cobalt ion transport	biological_process	1	628	4	18430	0.00664482031245766	0.0290850720747305	7.33678343949045	XM_005505951.1
GO:0007262	STAT protein import into nucleus	biological_process	1	628	4	18430	0.00664482031245766	0.0290850720747305	7.33678343949045	XM_005506636.1
GO:0007521	muscle cell fate determination	biological_process	1	628	4	18430	0.00664482031245766	0.0290850720747305	7.33678343949045	XM_005505001.1
GO:0008131	primary amine oxidase activity	molecular_function	1	628	4	18430	0.00664482031245766	0.0290850720747305	7.33678343949045	XM_005498768.1
GO:0008157	protein phosphatase 1 binding	molecular_function	1	628	4	18430	0.00664482031245766	0.0290850720747305	7.33678343949045	XM_005499350.1
GO:0008466	glycogenin glucosyltransferase activity	molecular_function	1	628	4	18430	0.00664482031245766	0.0290850720747305	7.33678343949045	XM_005510592.1
GO:0008823	cupric reductase activity	molecular_function	1	628	4	18430	0.00664482031245766	0.0290850720747305	7.33678343949045	XM_005505114.1
GO:0009249	protein lipoylation	biological_process	1	628	4	18430	0.00664482031245766	0.0290850720747305	7.33678343949045	XM_005515966.1
GO:0010756	positive regulation of plasminogen activation	biological_process	1	628	4	18430	0.00664482031245766	0.0290850720747305	7.33678343949045	XM_005499792.1
GO:0014029	neural crest formation	biological_process	1	628	4	18430	0.00664482031245766	0.0290850720747305	7.33678343949045	XM_005500645.1
GO:0014813	skeletal muscle satellite cell commitment	biological_process	1	628	4	18430	0.00664482031245766	0.0290850720747305	7.33678343949045	XM_005507961.1
GO:0015088	copper uptake transmembrane transporter activity	molecular_function	1	628	4	18430	0.00664482031245766	0.0290850720747305	7.33678343949045	XM_005511777.1
GO:0016018	cyclosporin A binding	molecular_function	1	628	4	18430	0.00664482031245766	0.0290850720747305	7.33678343949045	XM_005506230.1
GO:0016458	gene silencing	biological_process	1	628	4	18430	0.00664482031245766	0.0290850720747305	7.33678343949045	XM_005499350.1
GO:0016780	phosphotransferase activity for other substituted phosphate groups	molecular_function	1	628	4	18430	0.00664482031245766	0.0290850720747305	7.33678343949045	XM_005507796.1
GO:0018243	protein O-linked glycosylation via threonine	biological_process	1	628	4	18430	0.00664482031245766	0.0290850720747305	7.33678343949045	XM_005512478.1
GO:0018406	protein C-linked glycosylation via 2'-alpha-mannosyl-L-tryptophan	biological_process	1	628	4	18430	0.00664482031245766	0.0290850720747305	7.33678343949045	XM_005514422.1
GO:0019206	nucleoside kinase activity	molecular_function	1	628	4	18430	0.00664482031245766	0.0290850720747305	7.33678343949045	XM_005507920.1
GO:0019888	protein phosphatase regulator activity	molecular_function	1	628	4	18430	0.00664482031245766	0.0290850720747305	7.33678343949045	XM_005503005.1
GO:0021650	vestibulocochlear nerve formation	biological_process	1	628	4	18430	0.00664482031245766	0.0290850720747305	7.33678343949045	XM_005502977.1
GO:0022900	electron transport chain	biological_process	1	628	4	18430	0.00664482031245766	0.0290850720747305	7.33678343949045	XM_005500883.1
GO:0030091	protein repair	biological_process	1	628	4	18430	0.00664482031245766	0.0290850720747305	7.33678343949045	XM_005499808.1
GO:0030947	regulation of vascular endothelial growth factor receptor signaling pathway	biological_process	1	628	4	18430	0.00664482031245766	0.0290850720747305	7.33678343949045	XM_005500004.1
GO:0031123	RNA 3'-end processing	biological_process	1	628	4	18430	0.00664482031245766	0.0290850720747305	7.33678343949045	XM_005508044.1
GO:0031433	telethonin binding	molecular_function	1	628	4	18430	0.00664482031245766	0.0290850720747305	7.33678343949045	XM_005511107.1
GO:0033503	HULC complex	cellular_component	1	628	4	18430	0.00664482031245766	0.0290850720747305	7.33678343949045	XM_005514096.1
GO:0034255	regulation of urea metabolic process	biological_process	1	628	4	18430	0.00664482031245766	0.0290850720747305	7.33678343949045	XM_005499746.1
GO:0034454	microtubule anchoring at centrosome	biological_process	1	628	4	18430	0.00664482031245766	0.0290850720747305	7.33678343949045	XM_005514168.1
GO:0035051	cardiocyte differentiation	biological_process	1	628	4	18430	0.00664482031245766	0.0290850720747305	7.33678343949045	XM_005505001.1
GO:0035526	retrograde transport plasma membrane to Golgi	biological_process	1	628	4	18430	0.00664482031245766	0.0290850720747305	7.33678343949045	XM_005509077.1
GO:0035984	cellular response to trichostatin A	biological_process	1	628	4	18430	0.00664482031245766	0.0290850720747305	7.33678343949045	XM_005505001.1
GO:0038181	bile acid receptor activity	molecular_function	1	628	4	18430	0.00664482031245766	0.0290850720747305	7.33678343949045	XM_005499746.1
GO:0038185	intracellular bile acid receptor signaling pathway	biological_process	1	628	4	18430	0.00664482031245766	0.0290850720747305	7.33678343949045	XM_005499746.1
GO:0042289	MHC class II protein binding	molecular_function	1	628	4	18430	0.00664482031245766	0.0290850720747305	7.33678343949045	XM_005503394.1
GO:0043114	regulation of vascular permeability	biological_process	1	628	4	18430	0.00664482031245766	0.0290850720747305	7.33678343949045	XM_005499211.1
GO:0043415	positive regulation of skeletal muscle tissue regeneration	biological_process	1	628	4	18430	0.00664482031245766	0.0290850720747305	7.33678343949045	XM_005510975.1
GO:0043420	anthranilate metabolic process	biological_process	1	628	4	18430	0.00664482031245766	0.0290850720747305	7.33678343949045	XM_005511723.1
GO:0044183	protein binding involved in protein folding	molecular_function	1	628	4	18430	0.00664482031245766	0.0290850720747305	7.33678343949045	XM_005503394.1
GO:0045261	proton-transporting ATP synthase complex catalytic core F(1)	cellular_component	1	628	4	18430	0.00664482031245766	0.0290850720747305	7.33678343949045	XM_005500426.1
GO:0045408	regulation of interleukin-6 biosynthetic process	biological_process	1	628	4	18430	0.00664482031245766	0.0290850720747305	7.33678343949045	XM_005499741.1
GO:0045578	negative regulation of B cell differentiation	biological_process	1	628	4	18430	0.00664482031245766	0.0290850720747305	7.33678343949045	XM_005506815.1
GO:0045652	regulation of megakaryocyte differentiation	biological_process	1	628	4	18430	0.00664482031245766	0.0290850720747305	7.33678343949045	XM_005505001.1
GO:0045657	positive regulation of monocyte differentiation	biological_process	1	628	4	18430	0.00664482031245766	0.0290850720747305	7.33678343949045	XM_005514274.1
GO:0045661	regulation of myoblast differentiation	biological_process	1	628	4	18430	0.00664482031245766	0.0290850720747305	7.33678343949045	XM_005498642.1
GO:0046456	icosanoid biosynthetic process	biological_process	1	628	4	18430	0.00664482031245766	0.0290850720747305	7.33678343949045	XM_005511038.1
GO:0046577	long-chain-alcohol oxidase activity	molecular_function	1	628	4	18430	0.00664482031245766	0.0290850720747305	7.33678343949045	XM_005515835.1
GO:0046885	regulation of hormone biosynthetic process	biological_process	1	628	4	18430	0.00664482031245766	0.0290850720747305	7.33678343949045	XM_005509438.1
GO:0047130	saccharopine dehydrogenase (NADP+ L-lysine-forming) activity	molecular_function	1	628	4	18430	0.00664482031245766	0.0290850720747305	7.33678343949045	XM_005507734.1
GO:0047131	saccharopine dehydrogenase (NAD+ L-glutamate-forming) activity	molecular_function	1	628	4	18430	0.00664482031245766	0.0290850720747305	7.33678343949045	XM_005507734.1
GO:0047391	alkylglycerophosphoethanolamine phosphodiesterase activity	molecular_function	1	628	4	18430	0.00664482031245766	0.0290850720747305	7.33678343949045	XM_005507271.1
GO:0048541	Peyer's patch development	biological_process	1	628	4	18430	0.00664482031245766	0.0290850720747305	7.33678343949045	XM_005506815.1
GO:0048554	positive regulation of metalloenzyme activity	biological_process	1	628	4	18430	0.00664482031245766	0.0290850720747305	7.33678343949045	XM_005515364.1
GO:0050061	long-chain-aldehyde dehydrogenase activity	molecular_function	1	628	4	18430	0.00664482031245766	0.0290850720747305	7.33678343949045	XM_005515835.1
GO:0050682	AF-2 domain binding	molecular_function	1	628	4	18430	0.00664482031245766	0.0290850720747305	7.33678343949045	XM_005510040.1
GO:0051602	response to electrical stimulus	biological_process	1	628	4	18430	0.00664482031245766	0.0290850720747305	7.33678343949045	XM_005510323.1
GO:0051787	misfolded protein binding	molecular_function	1	628	4	18430	0.00664482031245766	0.0290850720747305	7.33678343949045	XM_005508774.1
GO:0052814	medium-chain-aldehyde dehydrogenase activity	molecular_function	1	628	4	18430	0.00664482031245766	0.0290850720747305	7.33678343949045	XM_005515835.1
GO:0052851	ferric-chelate reductase (NADPH) activity	molecular_function	1	628	4	18430	0.00664482031245766	0.0290850720747305	7.33678343949045	XM_005505114.1
GO:0055087	Ski complex	cellular_component	1	628	4	18430	0.00664482031245766	0.0290850720747305	7.33678343949045	XM_005505010.1
GO:0060025	regulation of synaptic activity	biological_process	1	628	4	18430	0.00664482031245766	0.0290850720747305	7.33678343949045	XM_005505001.1
GO:0060171	stereocilium membrane	cellular_component	1	628	4	18430	0.00664482031245766	0.0290850720747305	7.33678343949045	XM_005505261.1
GO:0060244	negative regulation of cell proliferation involved in contact inhibition	biological_process	1	628	4	18430	0.00664482031245766	0.0290850720747305	7.33678343949045	XM_005501744.1
GO:0060372	regulation of atrial cardiac muscle cell membrane repolarization	biological_process	1	628	4	18430	0.00664482031245766	0.0290850720747305	7.33678343949045	XM_005499350.1
GO:0060662	salivary gland cavitation	biological_process	1	628	4	18430	0.00664482031245766	0.0290850720747305	7.33678343949045	XM_005504832.1
GO:0060931	sinoatrial node cell development	biological_process	1	628	4	18430	0.00664482031245766	0.0290850720747305	7.33678343949045	XM_005502618.1
GO:0061141	lung ciliated cell differentiation	biological_process	1	628	4	18430	0.00664482031245766	0.0290850720747305	7.33678343949045	XM_005503309.1
GO:0061179	negative regulation of insulin secretion involved in cellular response to glucose stimulus	biological_process	1	628	4	18430	0.00664482031245766	0.0290850720747305	7.33678343949045	XM_005500401.1
GO:0070295	renal water absorption	biological_process	1	628	4	18430	0.00664482031245766	0.0290850720747305	7.33678343949045	XM_005511754.1
GO:0070492	oligosaccharide binding	molecular_function	1	628	4	18430	0.00664482031245766	0.0290850720747305	7.33678343949045	XM_005507480.1
GO:0072719	cellular response to cisplatin	biological_process	1	628	4	18430	0.00664482031245766	0.0290850720747305	7.33678343949045	XM_005511777.1
GO:0090043	regulation of tubulin deacetylation	biological_process	1	628	4	18430	0.00664482031245766	0.0290850720747305	7.33678343949045	XM_005514959.1
GO:0097431	mitotic spindle pole	cellular_component	1	628	4	18430	0.00664482031245766	0.0290850720747305	7.33678343949045	XM_005506099.1
GO:0097461	ferric iron import into cell	biological_process	1	628	4	18430	0.00664482031245766	0.0290850720747305	7.33678343949045	XM_005505114.1
GO:0098639	collagen binding involved in cell-matrix adhesion	molecular_function	1	628	4	18430	0.00664482031245766	0.0290850720747305	7.33678343949045	XM_005500876.1
GO:1900102	negative regulation of endoplasmic reticulum unfolded protein response	biological_process	1	628	4	18430	0.00664482031245766	0.0290850720747305	7.33678343949045	XM_005509442.1
GO:1900170	negative regulation of glucocorticoid mediated signaling pathway	biological_process	1	628	4	18430	0.00664482031245766	0.0290850720747305	7.33678343949045	XM_005509442.1
GO:1902122	chenodeoxycholic acid binding	molecular_function	1	628	4	18430	0.00664482031245766	0.0290850720747305	7.33678343949045	XM_005499746.1
GO:1902953	positive regulation of ER to Golgi vesicle-mediated transport	biological_process	1	628	4	18430	0.00664482031245766	0.0290850720747305	7.33678343949045	XM_005499540.1
GO:1903363	negative regulation of cellular protein catabolic process	NA	1	628	4	18430	0.00664482031245766	0.0290850720747305	7.33678343949045	XM_005508068.1
GO:1903413	cellular response to bile acid	NA	1	628	4	18430	0.00664482031245766	0.0290850720747305	7.33678343949045	XM_005499746.1
GO:2000343	positive regulation of chemokine (C-X-C motif) ligand 2 production	biological_process	1	628	4	18430	0.00664482031245766	0.0290850720747305	7.33678343949045	XM_005503394.1
GO:2000505	regulation of energy homeostasis	biological_process	1	628	4	18430	0.00664482031245766	0.0290850720747305	7.33678343949045	XM_005499168.1
GO:2000795	negative regulation of epithelial cell proliferation involved in lung morphogenesis	biological_process	1	628	4	18430	0.00664482031245766	0.0290850720747305	7.33678343949045	XM_005503309.1
GO:2000810	regulation of tight junction assembly	biological_process	1	628	4	18430	0.00664482031245766	0.0290850720747305	7.33678343949045	XM_005506404.1
GO:2000973	regulation of pro-B cell differentiation	biological_process	1	628	4	18430	0.00664482031245766	0.0290850720747305	7.33678343949045	XM_005503497.1
GO:2000978	negative regulation of forebrain neuron differentiation	biological_process	1	628	4	18430	0.00664482031245766	0.0290850720747305	7.33678343949045	XM_005506636.1
GO:2000987	positive regulation of behavioral fear response	biological_process	1	628	4	18430	0.00664482031245766	0.0290850720747305	7.33678343949045	XM_005505001.1
GO:2001016	positive regulation of skeletal muscle cell differentiation	biological_process	1	628	4	18430	0.00664482031245766	0.0290850720747305	7.33678343949045	XM_005505001.1
GO:2001171	positive regulation of ATP biosynthetic process	biological_process	1	628	4	18430	0.00664482031245766	0.0290850720747305	7.33678343949045	XM_005501287.1
GO:2001250	positive regulation of ammonia assimilation cycle	biological_process	1	628	4	18430	0.00664482031245766	0.0290850720747305	7.33678343949045	XM_005499746.1
GO:0000038	very long-chain fatty acid metabolic process	biological_process	2	628	12	18430	0.00688185646584558	0.0292844955993429	4.8911889596603	XM_005506223.1,XM_005515450.1
GO:0006622	protein targeting to lysosome	biological_process	2	628	12	18430	0.00688185646584558	0.0292844955993429	4.8911889596603	XM_005505942.1,XM_005513834.1
GO:0006957	complement activation alternative pathway	biological_process	2	628	12	18430	0.00688185646584558	0.0292844955993429	4.8911889596603	XM_005509358.1,XM_005515893.1
GO:0008198	ferrous iron binding	molecular_function	2	628	12	18430	0.00688185646584558	0.0292844955993429	4.8911889596603	XM_005511723.1,XM_005515364.1
GO:0017017	MAP kinase tyrosine/serine/threonine phosphatase activity	molecular_function	2	628	12	18430	0.00688185646584558	0.0292844955993429	4.8911889596603	XM_005509457.1,XM_005511344.1
GO:0019433	triglyceride catabolic process	biological_process	2	628	12	18430	0.00688185646584558	0.0292844955993429	4.8911889596603	XM_005499093.1,XM_005499094.1
GO:0019915	lipid storage	biological_process	2	628	12	18430	0.00688185646584558	0.0292844955993429	4.8911889596603	XM_005508151.1,XM_005511537.1
GO:0030742	GTP-dependent protein binding	molecular_function	2	628	12	18430	0.00688185646584558	0.0292844955993429	4.8911889596603	XM_005503493.1,XM_005505942.1
GO:0031093	platelet alpha granule lumen	cellular_component	2	628	12	18430	0.00688185646584558	0.0292844955993429	4.8911889596603	XM_005500004.1,XM_005510771.1
GO:0034361	very-low-density lipoprotein particle	cellular_component	2	628	12	18430	0.00688185646584558	0.0292844955993429	4.8911889596603	XM_005499093.1,XM_005499094.1
GO:0042276	error-prone translesion synthesis	biological_process	2	628	12	18430	0.00688185646584558	0.0292844955993429	4.8911889596603	XM_005505930.1,XM_005505931.1
GO:0042788	polysomal ribosome	cellular_component	2	628	12	18430	0.00688185646584558	0.0292844955993429	4.8911889596603	TCONS_00056089,TCONS_00056090
GO:0043220	Schmidt-Lanterman incisure	cellular_component	2	628	12	18430	0.00688185646584558	0.0292844955993429	4.8911889596603	XM_005504832.1,XM_005515192.1
GO:0045722	positive regulation of gluconeogenesis	biological_process	2	628	12	18430	0.00688185646584558	0.0292844955993429	4.8911889596603	XM_005501287.1,XM_005501907.1
GO:0045995	regulation of embryonic development	biological_process	2	628	12	18430	0.00688185646584558	0.0292844955993429	4.8911889596603	XM_005498381.1,XM_005499905.1
GO:0071285	cellular response to lithium ion	biological_process	2	628	12	18430	0.00688185646584558	0.0292844955993429	4.8911889596603	XM_005504832.1,XM_005506815.1
GO:0090557	establishment of endothelial intestinal barrier	biological_process	2	628	12	18430	0.00688185646584558	0.0292844955993429	4.8911889596603	XM_005507854.1,XM_005515363.1
GO:0010043	response to zinc ion	biological_process	3	628	23	18430	0.00705770152621562	0.0298860325214342	3.82788701190806	XM_005498768.1,XM_005505951.1,XM_005511723.1
GO:0032729	positive regulation of interferon-gamma production	biological_process	3	628	23	18430	0.00705770152621562	0.0298860325214342	3.82788701190806	XM_005498938.1,XM_005498939.1,XM_005515870.1
GO:0043392	negative regulation of DNA binding	biological_process	3	628	23	18430	0.00705770152621562	0.0298860325214342	3.82788701190806	XM_005500645.1,XM_005506815.1,XM_005514274.1
GO:0034976	response to endoplasmic reticulum stress	biological_process	5	628	51	18430	0.00748547823167282	0.0316459242314623	2.87716997627076	XM_005499741.1,XM_005501744.1,XM_005508072.1,XM_005509438.1,XM_005509442.1
GO:0005856	cytoskeleton	cellular_component	26	628	479	18430	0.00758619576737477	0.0320196574596987	1.59295506828185	XM_005498642.1,XM_005499211.1,XM_005499776.1,XM_005500008.1,XM_005500208.1,XM_005500990.1,XM_005500991.1,XM_005501444.1,XM_005502799.1,XM_005505244.1,XM_005505602.1,XM_005506156.1,XM_005506236.1,XM_005506738.1,XM_005506741.1,XM_005507816.1,XM_005509908.1,XM_005511107.1,XM_005511870.1,XM_005511871.1,XM_005512871.1,XM_005513805.1,XM_005513808.1,XM_005513945.1,XM_005513950.1,XM_005513952.1
GO:0048705	skeletal system morphogenesis	biological_process	4	628	37	18430	0.00799556600756303	0.0336928227223077	3.17266310896884	XM_005504216.1,XM_005505778.1,XM_005507177.1,XM_005514160.1
GO:0004012	phospholipid-translocating ATPase activity	molecular_function	3	628	24	18430	0.00824493918591411	0.034519874208336	3.66839171974522	XM_005502977.1,XM_005508080.1,XM_005513870.1
GO:0044547	DNA topoisomerase binding	molecular_function	3	628	24	18430	0.00824493918591411	0.034519874208336	3.66839171974522	TCONS_00008822,TCONS_00012771,TCONS_00028576
GO:0045332	phospholipid translocation	biological_process	3	628	24	18430	0.00824493918591411	0.034519874208336	3.66839171974522	XM_005502977.1,XM_005508080.1,XM_005513870.1
GO:0090503	RNA phosphodiester bond hydrolysis exonucleolytic	biological_process	3	628	24	18430	0.00824493918591411	0.034519874208336	3.66839171974522	XM_005499905.1,XM_005506210.1,XM_005511200.1
GO:0006855	drug transmembrane transport	biological_process	2	628	13	18430	0.00872239326425669	0.0360544077695825	4.51494365507104	XM_005502977.1,XM_005511777.1
GO:0006995	cellular response to nitrogen starvation	biological_process	2	628	13	18430	0.00872239326425669	0.0360544077695825	4.51494365507104	TCONS_00025621,XR_272689.1
GO:0030371	translation repressor activity	molecular_function	2	628	13	18430	0.00872239326425669	0.0360544077695825	4.51494365507104	XM_005503572.1,XM_005511741.1
GO:0033622	integrin activation	biological_process	2	628	13	18430	0.00872239326425669	0.0360544077695825	4.51494365507104	XM_005510281.1,XM_005510284.1
GO:0035970	peptidyl-threonine dephosphorylation	biological_process	2	628	13	18430	0.00872239326425669	0.0360544077695825	4.51494365507104	XM_005506947.1,XM_005509457.1
GO:0042056	chemoattractant activity	molecular_function	2	628	13	18430	0.00872239326425669	0.0360544077695825	4.51494365507104	XM_005500004.1,XM_005510771.1
GO:0070328	triglyceride homeostasis	biological_process	2	628	13	18430	0.00872239326425669	0.0360544077695825	4.51494365507104	XM_005499093.1,XM_005499094.1
GO:0090244	Wnt signaling pathway involved in somitogenesis	biological_process	2	628	13	18430	0.00872239326425669	0.0360544077695825	4.51494365507104	XM_005501586.1,XR_272002.1
GO:0003735	structural constituent of ribosome	molecular_function	9	628	122	18430	0.00889599048351519	0.0367136115192691	2.16495249034144	XM_005500893.1,XM_005505981.1,XM_005508041.1,XM_005508093.1,XM_005508144.1,XM_005508145.1,XM_005508146.1,XM_005513848.1,XM_005515832.1
GO:0007519	skeletal muscle tissue development	biological_process	4	628	38	18430	0.00895474994984832	0.0368391611860848	3.08917197452229	XM_005504187.1,XM_005505001.1,XM_005507961.1,XM_005514959.1
GO:0050681	androgen receptor binding	molecular_function	4	628	38	18430	0.00895474994984832	0.0368391611860848	3.08917197452229	XM_005501287.1,XM_005505980.1,XM_005511537.1,XM_005514959.1
GO:0000281	mitotic cytokinesis	biological_process	3	628	25	18430	0.00955578254846721	0.0384506301080377	3.52165605095541	XM_005506209.1,XM_005513054.1,XM_005515927.1
GO:0007566	embryo implantation	biological_process	3	628	25	18430	0.00955578254846721	0.0384506301080377	3.52165605095541	TCONS_00019270,TCONS_00019271,XM_005509438.1
GO:0031122	cytoplasmic microtubule organization	biological_process	3	628	25	18430	0.00955578254846721	0.0384506301080377	3.52165605095541	XM_005500414.1,XM_005506209.1,XM_005514168.1
GO:0043034	costamere	cellular_component	3	628	25	18430	0.00955578254846721	0.0384506301080377	3.52165605095541	XM_005503734.1,XM_005503735.1,XM_005504187.1
GO:0050873	brown fat cell differentiation	biological_process	3	628	25	18430	0.00955578254846721	0.0384506301080377	3.52165605095541	XM_005499741.1,XM_005501287.1,XM_005513523.1
GO:0012501	programmed cell death	biological_process	6	628	70	18430	0.00966639600232312	0.0384506301080377	2.5154686078253	XM_005498455.1,XM_005499100.1,XM_005506209.1,XM_005508052.1,XM_005512027.1,XM_005515363.1
GO:0017137	Rab GTPase binding	molecular_function	6	628	70	18430	0.00966639600232312	0.0384506301080377	2.5154686078253	XM_005498733.1,XM_005499214.1,XM_005508057.1,XM_005508058.1,XM_005508068.1,XM_005509077.1
GO:0030100	regulation of endocytosis	biological_process	4	628	39	18430	0.00999046576599242	0.0384506301080377	3.00996243671403	XM_005499580.1,XM_005502173.1,XM_005510753.1,XM_005513834.1
GO:0030593	neutrophil chemotaxis	biological_process	4	628	39	18430	0.00999046576599242	0.0384506301080377	3.00996243671403	XM_005498938.1,XM_005498939.1,XM_005500876.1,XM_005515870.1
GO:0032543	mitochondrial translation	biological_process	4	628	39	18430	0.00999046576599242	0.0384506301080377	3.00996243671403	XM_005500893.1,XM_005505981.1,XM_005508093.1,XM_005511872.1
GO:0034446	substrate adhesion-dependent cell spreading	biological_process	4	628	39	18430	0.00999046576599242	0.0384506301080377	3.00996243671403	XM_005497988.1,XM_005499211.1,XM_005510281.1,XM_005510284.1
GO:0055072	iron ion homeostasis	biological_process	4	628	39	18430	0.00999046576599242	0.0384506301080377	3.00996243671403	XM_005501567.1,XM_005505114.1,XM_005510753.1,XR_272702.1
GO:0000188	inactivation of MAPK activity	biological_process	2	628	14	18430	0.0108237561321865	0.0384506301080377	4.19244767970883	XM_005509457.1,XM_005511344.1
GO:0004553	hydrolase activity hydrolyzing O-glycosyl compounds	molecular_function	2	628	14	18430	0.0108237561321865	0.0384506301080377	4.19244767970883	XM_005504598.1,XM_005504599.1
GO:0005675	holo TFIIH complex	cellular_component	2	628	14	18430	0.0108237561321865	0.0384506301080377	4.19244767970883	XM_005505980.1,XM_005515924.1
GO:0005916	fascia adherens	cellular_component	2	628	14	18430	0.0108237561321865	0.0384506301080377	4.19244767970883	XM_005508187.1,XM_005508188.1
GO:0006471	protein ADP-ribosylation	biological_process	2	628	14	18430	0.0108237561321865	0.0384506301080377	4.19244767970883	XM_005500934.1,XM_005507177.1
GO:0030033	microvillus assembly	biological_process	2	628	14	18430	0.0108237561321865	0.0384506301080377	4.19244767970883	XM_005503493.1,XM_005507854.1
GO:0032715	negative regulation of interleukin-6 production	biological_process	2	628	14	18430	0.0108237561321865	0.0384506301080377	4.19244767970883	XM_005499522.1,XM_005505557.1
GO:0046914	transition metal ion binding	molecular_function	2	628	14	18430	0.0108237561321865	0.0384506301080377	4.19244767970883	XM_005510211.1,XM_005510212.1
GO:0048557	embryonic digestive tract morphogenesis	biological_process	2	628	14	18430	0.0108237561321865	0.0384506301080377	4.19244767970883	TCONS_00057003,XM_005506815.1
GO:0060561	apoptotic process involved in morphogenesis	biological_process	2	628	14	18430	0.0108237561321865	0.0384506301080377	4.19244767970883	TCONS_00055984,TCONS_00055996
GO:0000276	mitochondrial proton-transporting ATP synthase complex coupling factor F(o)	cellular_component	1	628	5	18430	0.0108253312458014	0.0384506301080377	5.86942675159236	XM_005504582.1
GO:0000470	maturation of LSU-rRNA	biological_process	1	628	5	18430	0.0108253312458014	0.0384506301080377	5.86942675159236	TCONS_00044681
GO:0000779	condensed chromosome centromeric region	cellular_component	1	628	5	18430	0.0108253312458014	0.0384506301080377	5.86942675159236	XM_005499741.1
GO:0000989	transcription factor binding transcription factor activity	molecular_function	1	628	5	18430	0.0108253312458014	0.0384506301080377	5.86942675159236	XM_005501907.1
GO:0003211	cardiac ventricle formation	biological_process	1	628	5	18430	0.0108253312458014	0.0384506301080377	5.86942675159236	XM_005505001.1
GO:0003300	cardiac muscle hypertrophy	biological_process	1	628	5	18430	0.0108253312458014	0.0384506301080377	5.86942675159236	XM_005511107.1
GO:0004351	glutamate decarboxylase activity	molecular_function	1	628	5	18430	0.0108253312458014	0.0384506301080377	5.86942675159236	XM_005501103.1
GO:0004468	lysine N-acetyltransferase activity acting on acetyl phosphate as donor	molecular_function	1	628	5	18430	0.0108253312458014	0.0384506301080377	5.86942675159236	XM_005514959.1
GO:0004699	calcium-independent protein kinase C activity	molecular_function	1	628	5	18430	0.0108253312458014	0.0384506301080377	5.86942675159236	XM_005506404.1
GO:0004908	interleukin-1 receptor activity	molecular_function	1	628	5	18430	0.0108253312458014	0.0384506301080377	5.86942675159236	XM_005504640.1
GO:0005890	sodium	cellular_component	1	628	5	18430	0.0108253312458014	0.0384506301080377	5.86942675159236	XM_005504430.1
GO:0006020	inositol metabolic process	biological_process	1	628	5	18430	0.0108253312458014	0.0384506301080377	5.86942675159236	XM_005511165.1
GO:0006154	adenosine catabolic process	biological_process	1	628	5	18430	0.0108253312458014	0.0384506301080377	5.86942675159236	XM_005500297.1
GO:0006552	leucine catabolic process	biological_process	1	628	5	18430	0.0108253312458014	0.0384506301080377	5.86942675159236	XM_005510544.1
GO:0006882	cellular zinc ion homeostasis	biological_process	1	628	5	18430	0.0108253312458014	0.0384506301080377	5.86942675159236	XM_005505951.1
GO:0008199	ferric iron binding	molecular_function	1	628	5	18430	0.0108253312458014	0.0384506301080377	5.86942675159236	XM_005515364.1
GO:0008607	phosphorylase kinase regulator activity	molecular_function	1	628	5	18430	0.0108253312458014	0.0384506301080377	5.86942675159236	XM_005514560.1
GO:0009303	rRNA transcription	biological_process	1	628	5	18430	0.0108253312458014	0.0384506301080377	5.86942675159236	XM_005505033.1
GO:0009313	oligosaccharide catabolic process	biological_process	1	628	5	18430	0.0108253312458014	0.0384506301080377	5.86942675159236	XM_005507244.1
GO:0009987	cellular process	biological_process	1	628	5	18430	0.0108253312458014	0.0384506301080377	5.86942675159236	XM_005507147.1
GO:0015936	coenzyme A metabolic process	biological_process	1	628	5	18430	0.0108253312458014	0.0384506301080377	5.86942675159236	XM_005510544.1
GO:0016528	sarcoplasm	cellular_component	1	628	5	18430	0.0108253312458014	0.0384506301080377	5.86942675159236	XM_005504360.1
GO:0016540	protein autoprocessing	biological_process	1	628	5	18430	0.0108253312458014	0.0384506301080377	5.86942675159236	XM_005515364.1
GO:0016941	natriuretic peptide receptor activity	molecular_function	1	628	5	18430	0.0108253312458014	0.0384506301080377	5.86942675159236	XM_005508087.1
GO:0017059	serine C-palmitoyltransferase complex	cellular_component	1	628	5	18430	0.0108253312458014	0.0384506301080377	5.86942675159236	XM_005510696.1
GO:0018076	N-terminal peptidyl-lysine acetylation	biological_process	1	628	5	18430	0.0108253312458014	0.0384506301080377	5.86942675159236	XM_005514959.1
GO:0019209	kinase activator activity	molecular_function	1	628	5	18430	0.0108253312458014	0.0384506301080377	5.86942675159236	XM_005511376.1
GO:0019805	quinolinate biosynthetic process	biological_process	1	628	5	18430	0.0108253312458014	0.0384506301080377	5.86942675159236	XM_005511723.1
GO:0019887	protein kinase regulator activity	molecular_function	1	628	5	18430	0.0108253312458014	0.0384506301080377	5.86942675159236	XM_005506209.1
GO:0019907	cyclin-dependent protein kinase activating kinase holoenzyme complex	cellular_component	1	628	5	18430	0.0108253312458014	0.0384506301080377	5.86942675159236	XM_005515924.1
GO:0021740	principal sensory nucleus of trigeminal nerve development	biological_process	1	628	5	18430	0.0108253312458014	0.0384506301080377	5.86942675159236	XM_005503309.1
GO:0021960	anterior commissure morphogenesis	biological_process	1	628	5	18430	0.0108253312458014	0.0384506301080377	5.86942675159236	XM_005503309.1
GO:0022614	membrane to membrane docking	biological_process	1	628	5	18430	0.0108253312458014	0.0384506301080377	5.86942675159236	XM_005498768.1
GO:0030366	molybdopterin synthase activity	molecular_function	1	628	5	18430	0.0108253312458014	0.0384506301080377	5.86942675159236	XM_005500878.1
GO:0031697	beta-1 adrenergic receptor binding	molecular_function	1	628	5	18430	0.0108253312458014	0.0384506301080377	5.86942675159236	XM_005507854.1
GO:0032388	positive regulation of intracellular transport	biological_process	1	628	5	18430	0.0108253312458014	0.0384506301080377	5.86942675159236	XM_005509442.1
GO:0032717	negative regulation of interleukin-8 production	biological_process	1	628	5	18430	0.0108253312458014	0.0384506301080377	5.86942675159236	XM_005499522.1
GO:0032754	positive regulation of interleukin-5 production	biological_process	1	628	5	18430	0.0108253312458014	0.0384506301080377	5.86942675159236	XM_005515870.1
GO:0032878	regulation of establishment or maintenance of cell polarity	biological_process	1	628	5	18430	0.0108253312458014	0.0384506301080377	5.86942675159236	XM_005499211.1
GO:0033588	Elongator holoenzyme complex	cellular_component	1	628	5	18430	0.0108253312458014	0.0384506301080377	5.86942675159236	XM_005514560.1
GO:0033596	TSC1-TSC2 complex	cellular_component	1	628	5	18430	0.0108253312458014	0.0384506301080377	5.86942675159236	XM_005512871.1
GO:0034354	'de novo' NAD biosynthetic process from tryptophan	biological_process	1	628	5	18430	0.0108253312458014	0.0384506301080377	5.86942675159236	XM_005511723.1
GO:0034418	urate biosynthetic process	biological_process	1	628	5	18430	0.0108253312458014	0.0384506301080377	5.86942675159236	XM_005500367.1
GO:0034638	phosphatidylcholine catabolic process	biological_process	1	628	5	18430	0.0108253312458014	0.0384506301080377	5.86942675159236	XM_005507271.1
GO:0035401	histone kinase activity (H3-Y41 specific)	molecular_function	1	628	5	18430	0.0108253312458014	0.0384506301080377	5.86942675159236	XM_005499776.1
GO:0035409	histone H3-Y41 phosphorylation	biological_process	1	628	5	18430	0.0108253312458014	0.0384506301080377	5.86942675159236	XM_005499776.1
GO:0035563	positive regulation of chromatin binding	biological_process	1	628	5	18430	0.0108253312458014	0.0384506301080377	5.86942675159236	XM_005513523.1
GO:0042977	activation of JAK2 kinase activity	biological_process	1	628	5	18430	0.0108253312458014	0.0384506301080377	5.86942675159236	XM_005499776.1
GO:0043201	response to leucine	biological_process	1	628	5	18430	0.0108253312458014	0.0384506301080377	5.86942675159236	XM_005501287.1
GO:0043426	MRF binding	molecular_function	1	628	5	18430	0.0108253312458014	0.0384506301080377	5.86942675159236	XM_005511107.1
GO:0045182	translation regulator activity	molecular_function	1	628	5	18430	0.0108253312458014	0.0384506301080377	5.86942675159236	XM_005513848.1
GO:0045822	negative regulation of heart contraction	biological_process	1	628	5	18430	0.0108253312458014	0.0384506301080377	5.86942675159236	XM_005515870.1
GO:0048007	antigen processing and presentation exogenous lipid antigen via MHC class Ib	biological_process	1	628	5	18430	0.0108253312458014	0.0384506301080377	5.86942675159236	XM_005505942.1
GO:0048022	negative regulation of melanin biosynthetic process	biological_process	1	628	5	18430	0.0108253312458014	0.0384506301080377	5.86942675159236	XM_005507854.1
GO:0048070	regulation of developmental pigmentation	biological_process	1	628	5	18430	0.0108253312458014	0.0384506301080377	5.86942675159236	XM_005499924.1
GO:0048643	positive regulation of skeletal muscle tissue development	biological_process	1	628	5	18430	0.0108253312458014	0.0384506301080377	5.86942675159236	XM_005505001.1
GO:0050663	cytokine secretion	biological_process	1	628	5	18430	0.0108253312458014	0.0384506301080377	5.86942675159236	XM_005508975.1
GO:0050684	regulation of mRNA processing	biological_process	1	628	5	18430	0.0108253312458014	0.0384506301080377	5.86942675159236	XM_005511857.1
GO:0051155	positive regulation of striated muscle cell differentiation	biological_process	1	628	5	18430	0.0108253312458014	0.0384506301080377	5.86942675159236	XM_005510975.1
GO:0051222	positive regulation of protein transport	biological_process	1	628	5	18430	0.0108253312458014	0.0384506301080377	5.86942675159236	XM_005509442.1
GO:0051488	activation of anaphase-promoting complex activity	biological_process	1	628	5	18430	0.0108253312458014	0.0384506301080377	5.86942675159236	XM_005506653.1
GO:0051560	mitochondrial calcium ion homeostasis	biological_process	1	628	5	18430	0.0108253312458014	0.0384506301080377	5.86942675159236	XM_005500155.1
GO:0051645	Golgi localization	biological_process	1	628	5	18430	0.0108253312458014	0.0384506301080377	5.86942675159236	XM_005514168.1
GO:0060052	neurofilament cytoskeleton organization	biological_process	1	628	5	18430	0.0108253312458014	0.0384506301080377	5.86942675159236	XM_005511874.1
GO:0060710	chorio-allantoic fusion	biological_process	1	628	5	18430	0.0108253312458014	0.0384506301080377	5.86942675159236	XM_005498768.1
GO:0060770	negative regulation of epithelial cell proliferation involved in prostate gland development	biological_process	1	628	5	18430	0.0108253312458014	0.0384506301080377	5.86942675159236	XM_005506209.1
GO:0060850	regulation of transcription involved in cell fate commitment	biological_process	1	628	5	18430	0.0108253312458014	0.0384506301080377	5.86942675159236	XM_005499741.1
GO:0061029	eyelid development in camera-type eye	biological_process	1	628	5	18430	0.0108253312458014	0.0384506301080377	5.86942675159236	XM_005500399.1
GO:0071374	cellular response to parathyroid hormone stimulus	biological_process	1	628	5	18430	0.0108253312458014	0.0384506301080377	5.86942675159236	XM_005505001.1
GO:0071417	cellular response to organonitrogen compound	biological_process	1	628	5	18430	0.0108253312458014	0.0384506301080377	5.86942675159236	XM_005499746.1
GO:0071681	cellular response to indole-3-methanol	biological_process	1	628	5	18430	0.0108253312458014	0.0384506301080377	5.86942675159236	XM_005504832.1
GO:0071875	adrenergic receptor signaling pathway	biological_process	1	628	5	18430	0.0108253312458014	0.0384506301080377	5.86942675159236	XM_005515870.1
GO:0090481	pyrimidine nucleotide-sugar transmembrane transport	biological_process	1	628	5	18430	0.0108253312458014	0.0384506301080377	5.86942675159236	XM_005506647.1
GO:1901532	regulation of hematopoietic progenitor cell differentiation	biological_process	1	628	5	18430	0.0108253312458014	0.0384506301080377	5.86942675159236	TCONS_00033206
GO:1903358	regulation of Golgi organization	NA	1	628	5	18430	0.0108253312458014	0.0384506301080377	5.86942675159236	XM_005509077.1
GO:1903993	negative regulation of protein stabilization	NA	1	628	5	18430	0.0108253312458014	0.0384506301080377	5.86942675159236	XM_005514959.1
GO:2000507	positive regulation of energy homeostasis	biological_process	1	628	5	18430	0.0108253312458014	0.0384506301080377	5.86942675159236	XM_005501287.1
GO:2000974	negative regulation of pro-B cell differentiation	biological_process	1	628	5	18430	0.0108253312458014	0.0384506301080377	5.86942675159236	XM_005506636.1
GO:0046939	nucleotide phosphorylation	biological_process	3	628	26	18430	0.0109948743114242	0.0389464212666253	3.38620774130328	XM_005511686.1,XM_005513843.1,XM_005515363.1
GO:0097192	extrinsic apoptotic signaling pathway in absence of ligand	biological_process	3	628	26	18430	0.0109948743114242	0.0389464212666253	3.38620774130328	XM_005508052.1,XM_005508308.1,XM_005511656.1
GO:0071944	cell periphery	cellular_component	4	628	40	18430	0.0111054542249882	0.03928459997955	2.93471337579618	TCONS_00023162,XM_005498938.1,XM_005498939.1,XM_005505244.1
GO:0070125	mitochondrial translational elongation	biological_process	3	628	27	18430	0.0125665159681996	0.0443323494129157	3.26079263977353	XM_005500893.1,XM_005505981.1,XM_005508093.1
GO:0070126	mitochondrial translational termination	biological_process	3	628	27	18430	0.0125665159681996	0.0443323494129157	3.26079263977353	XM_005500893.1,XM_005505981.1,XM_005508093.1
GO:0005158	insulin receptor binding	molecular_function	2	628	15	18430	0.0131921443768593	0.0454901530236528	3.91295116772824	XM_005500050.1,XM_005506229.1
GO:0005247	voltage-gated chloride channel activity	molecular_function	2	628	15	18430	0.0131921443768593	0.0454901530236528	3.91295116772824	XM_005506338.1,XM_005509546.1
GO:0005753	mitochondrial proton-transporting ATP synthase complex	cellular_component	2	628	15	18430	0.0131921443768593	0.0454901530236528	3.91295116772824	XM_005500426.1,XM_005504582.1
GO:0008353	RNA polymerase II carboxy-terminal domain kinase activity	molecular_function	2	628	15	18430	0.0131921443768593	0.0454901530236528	3.91295116772824	XM_005505980.1,XM_005515924.1
GO:0010633	negative regulation of epithelial cell migration	biological_process	2	628	15	18430	0.0131921443768593	0.0454901530236528	3.91295116772824	XM_005506211.1,XM_005512768.1
GO:0010839	negative regulation of keratinocyte proliferation	biological_process	2	628	15	18430	0.0131921443768593	0.0454901530236528	3.91295116772824	TCONS_00019270,TCONS_00019271
GO:0015986	ATP synthesis coupled proton transport	biological_process	2	628	15	18430	0.0131921443768593	0.0454901530236528	3.91295116772824	XM_005500426.1,XM_005504582.1
GO:0017015	regulation of transforming growth factor beta receptor signaling pathway	biological_process	2	628	15	18430	0.0131921443768593	0.0454901530236528	3.91295116772824	XM_005513602.1,XM_005515394.1
GO:0021952	central nervous system projection neuron axonogenesis	biological_process	2	628	15	18430	0.0131921443768593	0.0454901530236528	3.91295116772824	XM_005501876.1,XM_005509129.1
GO:0030274	LIM domain binding	molecular_function	2	628	15	18430	0.0131921443768593	0.0454901530236528	3.91295116772824	XM_005501303.1,XM_005501308.1
GO:0035497	cAMP response element binding	molecular_function	2	628	15	18430	0.0131921443768593	0.0454901530236528	3.91295116772824	XM_005508072.1,XM_005511149.1
GO:0044804	nucleophagy	biological_process	2	628	15	18430	0.0131921443768593	0.0454901530236528	3.91295116772824	TCONS_00025621,XR_272689.1
GO:0045777	positive regulation of blood pressure	biological_process	2	628	15	18430	0.0131921443768593	0.0454901530236528	3.91295116772824	TCONS_00057003,XM_005506815.1
GO:0048715	negative regulation of oligodendrocyte differentiation	biological_process	2	628	15	18430	0.0131921443768593	0.0454901530236528	3.91295116772824	XM_005506636.1,XM_005506815.1
GO:0048814	regulation of dendrite morphogenesis	biological_process	2	628	15	18430	0.0131921443768593	0.0454901530236528	3.91295116772824	XM_005510833.1,XM_005511567.1
GO:0071158	positive regulation of cell cycle arrest	biological_process	2	628	15	18430	0.0131921443768593	0.0454901530236528	3.91295116772824	TCONS_00057003,XM_005506815.1
GO:0097150	neuronal stem cell maintenance	biological_process	2	628	15	18430	0.0131921443768593	0.0454901530236528	3.91295116772824	XM_005501907.1,XM_005514168.1
GO:0050900	leukocyte migration	biological_process	4	628	42	18430	0.0135837288695757	0.0467784040541679	2.79496511980588	XM_005498938.1,XM_005498939.1,XM_005499211.1,XM_005515870.1
GO:0072583	clathrin-mediated endocytosis	biological_process	3	628	28	18430	0.0142746610609989	0.049092749680684	3.14433575978162	XM_005504596.1,XM_005504597.1,XM_005510753.1
GO:0006488	dolichol-linked oligosaccharide biosynthetic process	biological_process	4	628	43	18430	0.0149519942035989	0.0491905925457886	2.72996593097319	XM_005504595.1,XM_005504598.1,XM_005504599.1,XM_005508591.1
GO:0010212	response to ionizing radiation	biological_process	4	628	43	18430	0.0149519942035989	0.0491905925457886	2.72996593097319	XM_005498768.1,XM_005513421.1,XM_005513422.1,XM_005513423.1
GO:0008017	microtubule binding	molecular_function	7	628	95	18430	0.0157726862022134	0.0491905925457886	2.1624203821656	XM_005499100.1,XM_005506099.1,XM_005506163.1,XM_005506209.1,XM_005512330.1,XM_005513156.1,XM_005514168.1
GO:0032496	response to lipopolysaccharide	biological_process	7	628	95	18430	0.0157726862022134	0.0491905925457886	2.1624203821656	XM_005498768.1,XM_005499741.1,XM_005499746.1,XM_005499905.1,XM_005501567.1,XM_005511344.1,XR_272702.1
GO:0000983	RNA polymerase II core promoter sequence-specific DNA binding transcription factor activity	molecular_function	2	628	16	18430	0.0158321510732855	0.0491905925457886	3.66839171974522	XM_005505001.1,XM_005507961.1
GO:0005762	mitochondrial large ribosomal subunit	cellular_component	2	628	16	18430	0.0158321510732855	0.0491905925457886	3.66839171974522	XM_005508093.1,XM_005515832.1
GO:0006895	Golgi to endosome transport	biological_process	2	628	16	18430	0.0158321510732855	0.0491905925457886	3.66839171974522	XM_005507935.1,XM_005509571.1
GO:0008023	transcription elongation factor complex	cellular_component	2	628	16	18430	0.0158321510732855	0.0491905925457886	3.66839171974522	XM_005505474.1,XM_005514560.1
GO:0016279	protein-lysine N-methyltransferase activity	molecular_function	2	628	16	18430	0.0158321510732855	0.0491905925457886	3.66839171974522	XM_005509979.1,XM_005509980.1
GO:0045333	cellular respiration	biological_process	2	628	16	18430	0.0158321510732855	0.0491905925457886	3.66839171974522	XM_005500883.1,XM_005501287.1
GO:0048711	positive regulation of astrocyte differentiation	biological_process	2	628	16	18430	0.0158321510732855	0.0491905925457886	3.66839171974522	XM_005506636.1,XM_005506815.1
GO:0060509	Type I pneumocyte differentiation	biological_process	2	628	16	18430	0.0158321510732855	0.0491905925457886	3.66839171974522	XM_005503309.1,XM_005505557.1
GO:2000310	regulation of N-methyl-D-aspartate selective glutamate receptor activity	biological_process	2	628	16	18430	0.0158321510732855	0.0491905925457886	3.66839171974522	XM_005501287.1,XM_005508052.1
GO:0001514	selenocysteine incorporation	biological_process	1	628	6	18430	0.0158734258253526	0.0491905925457886	4.8911889596603	XM_005510568.1
GO:0002329	pre-B cell differentiation	biological_process	1	628	6	18430	0.0158734258253526	0.0491905925457886	4.8911889596603	XM_005513870.1
GO:0002526	acute inflammatory response	biological_process	1	628	6	18430	0.0158734258253526	0.0491905925457886	4.8911889596603	XM_005498768.1
GO:0003166	bundle of His development	biological_process	1	628	6	18430	0.0158734258253526	0.0491905925457886	4.8911889596603	XM_005506815.1
GO:0003836	beta-galactoside (CMP) alpha-2 3-sialyltransferase activity	molecular_function	1	628	6	18430	0.0158734258253526	0.0491905925457886	4.8911889596603	XM_005508591.1
GO:0004322	ferroxidase activity	molecular_function	1	628	6	18430	0.0158734258253526	0.0491905925457886	4.8911889596603	XM_005515364.1
GO:0004551	nucleotide diphosphatase activity	molecular_function	1	628	6	18430	0.0158734258253526	0.0491905925457886	4.8911889596603	XM_005507271.1
GO:0005536	glucose binding	molecular_function	1	628	6	18430	0.0158734258253526	0.0491905925457886	4.8911889596603	XM_005510592.1
GO:0006119	oxidative phosphorylation	biological_process	1	628	6	18430	0.0158734258253526	0.0491905925457886	4.8911889596603	XM_005515364.1
GO:0006189	'de novo' IMP biosynthetic process	biological_process	1	628	6	18430	0.0158734258253526	0.0491905925457886	4.8911889596603	XM_005501342.1
GO:0006473	protein acetylation	biological_process	1	628	6	18430	0.0158734258253526	0.0491905925457886	4.8911889596603	XM_005514959.1
GO:0006475	internal protein amino acid acetylation	biological_process	1	628	6	18430	0.0158734258253526	0.0491905925457886	4.8911889596603	XM_005514959.1
GO:0006499	N-terminal protein myristoylation	biological_process	1	628	6	18430	0.0158734258253526	0.0491905925457886	4.8911889596603	XM_005506947.1
GO:0008306	associative learning	biological_process	1	628	6	18430	0.0158734258253526	0.0491905925457886	4.8911889596603	XM_005510323.1
GO:0009416	response to light stimulus	biological_process	1	628	6	18430	0.0158734258253526	0.0491905925457886	4.8911889596603	XM_005509457.1
GO:0009792	embryo development ending in birth or egg hatching	biological_process	1	628	6	18430	0.0158734258253526	0.0491905925457886	4.8911889596603	XM_005515364.1
GO:0015165	pyrimidine nucleotide-sugar transmembrane transporter activity	molecular_function	1	628	6	18430	0.0158734258253526	0.0491905925457886	4.8911889596603	XM_005506647.1
GO:0015379	potassium	molecular_function	1	628	6	18430	0.0158734258253526	0.0491905925457886	4.8911889596603	XR_272232.1
GO:0015949	nucleobase-containing small molecule interconversion	biological_process	1	628	6	18430	0.0158734258253526	0.0491905925457886	4.8911889596603	XM_005507920.1
GO:0016075	rRNA catabolic process	biological_process	1	628	6	18430	0.0158734258253526	0.0491905925457886	4.8911889596603	XM_005511200.1
GO:0016316	phosphatidylinositol-3 4-bisphosphate 4-phosphatase activity	molecular_function	1	628	6	18430	0.0158734258253526	0.0491905925457886	4.8911889596603	XM_005502581.1
GO:0016884	carbon-nitrogen ligase activity with glutamine as amido-N-donor	molecular_function	1	628	6	18430	0.0158734258253526	0.0491905925457886	4.8911889596603	XM_005501003.1
GO:0021884	forebrain neuron development	biological_process	1	628	6	18430	0.0158734258253526	0.0491905925457886	4.8911889596603	XM_005507854.1
GO:0030118	clathrin coat	cellular_component	1	628	6	18430	0.0158734258253526	0.0491905925457886	4.8911889596603	XM_005504596.1
GO:0030123	AP-3 adaptor complex	cellular_component	1	628	6	18430	0.0158734258253526	0.0491905925457886	4.8911889596603	XM_005505942.1
GO:0030284	estrogen receptor activity	molecular_function	1	628	6	18430	0.0158734258253526	0.0491905925457886	4.8911889596603	XM_005507653.1
GO:0030510	regulation of BMP signaling pathway	biological_process	1	628	6	18430	0.0158734258253526	0.0491905925457886	4.8911889596603	XM_005513602.1
GO:0030853	negative regulation of granulocyte differentiation	biological_process	1	628	6	18430	0.0158734258253526	0.0491905925457886	4.8911889596603	TCONS_00045108
GO:0030858	positive regulation of epithelial cell differentiation	biological_process	1	628	6	18430	0.0158734258253526	0.0491905925457886	4.8911889596603	XM_005506209.1
GO:0030915	Smc5-Smc6 complex	cellular_component	1	628	6	18430	0.0158734258253526	0.0491905925457886	4.8911889596603	XM_005504227.1
GO:0031062	positive regulation of histone methylation	biological_process	1	628	6	18430	0.0158734258253526	0.0491905925457886	4.8911889596603	XM_005507961.1
GO:0031116	positive regulation of microtubule polymerization	biological_process	1	628	6	18430	0.0158734258253526	0.0491905925457886	4.8911889596603	XM_005506209.1
GO:0031547	brain-derived neurotrophic factor receptor signaling pathway	biological_process	1	628	6	18430	0.0158734258253526	0.0491905925457886	4.8911889596603	XM_005507854.1
GO:0031932	TORC2 complex	cellular_component	1	628	6	18430	0.0158734258253526	0.0491905925457886	4.8911889596603	XM_005508024.1
GO:0033512	L-lysine catabolic process to acetyl-CoA via saccharopine	biological_process	1	628	6	18430	0.0158734258253526	0.0491905925457886	4.8911889596603	XM_005507734.1
GO:0034388	Pwp2p-containing subcomplex of 90S preribosome	cellular_component	1	628	6	18430	0.0158734258253526	0.0491905925457886	4.8911889596603	XM_005506207.1
GO:0034597	phosphatidylinositol-4 5-bisphosphate 4-phosphatase activity	molecular_function	1	628	6	18430	0.0158734258253526	0.0491905925457886	4.8911889596603	XM_005502581.1
GO:0036459	ubiquitinyl hydrolase activity	molecular_function	1	628	6	18430	0.0158734258253526	0.0491905925457886	4.8911889596603	XM_005500053.1
GO:0042048	olfactory behavior	biological_process	1	628	6	18430	0.0158734258253526	0.0491905925457886	4.8911889596603	XM_005498652.1
GO:0042134	rRNA primary transcript binding	molecular_function	1	628	6	18430	0.0158734258253526	0.0491905925457886	4.8911889596603	TCONS_00044681
GO:0043031	negative regulation of macrophage activation	biological_process	1	628	6	18430	0.0158734258253526	0.0491905925457886	4.8911889596603	XM_005499522.1
GO:0045650	negative regulation of macrophage differentiation	biological_process	1	628	6	18430	0.0158734258253526	0.0491905925457886	4.8911889596603	TCONS_00045108
GO:0045667	regulation of osteoblast differentiation	biological_process	1	628	6	18430	0.0158734258253526	0.0491905925457886	4.8911889596603	XM_005506209.1
GO:0045842	positive regulation of mitotic metaphase/anaphase transition	biological_process	1	628	6	18430	0.0158734258253526	0.0491905925457886	4.8911889596603	XM_005504227.1
GO:0045945	positive regulation of transcription from RNA polymerase III promoter	biological_process	1	628	6	18430	0.0158734258253526	0.0491905925457886	4.8911889596603	XM_005505474.1
GO:0046321	positive regulation of fatty acid oxidation	biological_process	1	628	6	18430	0.0158734258253526	0.0491905925457886	4.8911889596603	XM_005501287.1
GO:0047760	butyrate-CoA ligase activity	molecular_function	1	628	6	18430	0.0158734258253526	0.0491905925457886	4.8911889596603	XM_005505679.1
GO:0048333	mesodermal cell differentiation	biological_process	1	628	6	18430	0.0158734258253526	0.0491905925457886	4.8911889596603	XM_005513602.1
GO:0050861	positive regulation of B cell receptor signaling pathway	biological_process	1	628	6	18430	0.0158734258253526	0.0491905925457886	4.8911889596603	XM_005506404.1
GO:0051353	positive regulation of oxidoreductase activity	biological_process	1	628	6	18430	0.0158734258253526	0.0491905925457886	4.8911889596603	XM_005515364.1
GO:0051919	positive regulation of fibrinolysis	biological_process	1	628	6	18430	0.0158734258253526	0.0491905925457886	4.8911889596603	XM_005500217.1
GO:0060022	hard palate development	biological_process	1	628	6	18430	0.0158734258253526	0.0491905925457886	4.8911889596603	XM_005511686.1
GO:0060415	muscle tissue morphogenesis	biological_process	1	628	6	18430	0.0158734258253526	0.0491905925457886	4.8911889596603	XM_005507961.1
GO:0060486	Clara cell differentiation	biological_process	1	628	6	18430	0.0158734258253526	0.0491905925457886	4.8911889596603	XM_005503309.1
GO:0060576	intestinal epithelial cell development	biological_process	1	628	6	18430	0.0158734258253526	0.0491905925457886	4.8911889596603	XM_005504832.1
GO:0061314	Notch signaling involved in heart development	biological_process	1	628	6	18430	0.0158734258253526	0.0491905925457886	4.8911889596603	XM_005512478.1
GO:0070009	serine-type aminopeptidase activity	molecular_function	1	628	6	18430	0.0158734258253526	0.0491905925457886	4.8911889596603	XM_005500217.1
GO:0070182	DNA polymerase binding	molecular_function	1	628	6	18430	0.0158734258253526	0.0491905925457886	4.8911889596603	XM_005498255.1
GO:0070858	negative regulation of bile acid biosynthetic process	biological_process	1	628	6	18430	0.0158734258253526	0.0491905925457886	4.8911889596603	XM_005499746.1
GO:0071455	cellular response to hyperoxia	biological_process	1	628	6	18430	0.0158734258253526	0.0491905925457886	4.8911889596603	XM_005501907.1
GO:0090026	positive regulation of monocyte chemotaxis	biological_process	1	628	6	18430	0.0158734258253526	0.0491905925457886	4.8911889596603	XM_005508072.1
GO:0097062	dendritic spine maintenance	biological_process	1	628	6	18430	0.0158734258253526	0.0491905925457886	4.8911889596603	XM_005513602.1
GO:0097440	apical dendrite	cellular_component	1	628	6	18430	0.0158734258253526	0.0491905925457886	4.8911889596603	XM_005511567.1
GO:1902861	copper ion import into cell	biological_process	1	628	6	18430	0.0158734258253526	0.0491905925457886	4.8911889596603	XM_005511777.1
GO:1903553	positive regulation of extracellular exosome assembly	NA	1	628	6	18430	0.0158734258253526	0.0491905925457886	4.8911889596603	XM_005512696.1
GO:1990023	mitotic spindle midzone	cellular_component	1	628	6	18430	0.0158734258253526	0.0491905925457886	4.8911889596603	XM_005506099.1
GO:2000008	regulation of protein localization to cell surface	biological_process	1	628	6	18430	0.0158734258253526	0.0491905925457886	4.8911889596603	XM_005504832.1
GO:2000111	positive regulation of macrophage apoptotic process	biological_process	1	628	6	18430	0.0158734258253526	0.0491905925457886	4.8911889596603	XM_005505001.1
GO:2000670	positive regulation of dendritic cell apoptotic process	biological_process	1	628	6	18430	0.0158734258253526	0.0491905925457886	4.8911889596603	XM_005507854.1
GO:2000791	negative regulation of mesenchymal cell proliferation involved in lung development	biological_process	1	628	6	18430	0.0158734258253526	0.0491905925457886	4.8911889596603	XM_005503309.1
GO:0001932	regulation of protein phosphorylation	biological_process	3	628	29	18430	0.0161229108096654	0.0496677347217179	3.03591038875467	XM_005500883.1,XM_005507852.1,XM_005513156.1
GO:0006383	transcription from RNA polymerase III promoter	biological_process	3	628	29	18430	0.0161229108096654	0.0496677347217179	3.03591038875467	XM_005505694.1,XM_005512868.1,XR_272510.1
GO:0012507	ER to Golgi transport vesicle membrane	cellular_component	3	628	29	18430	0.0161229108096654	0.0496677347217179	3.03591038875467	XM_005498517.1,XM_005503394.1,XM_005508102.1
GO:0046329	negative regulation of JNK cascade	biological_process	3	628	29	18430	0.0161229108096654	0.0496677347217179	3.03591038875467	XM_005499086.1,XM_005511344.1,XM_005513254.1
GO:0070124	mitochondrial translational initiation	biological_process	3	628	29	18430	0.0161229108096654	0.0496677347217179	3.03591038875467	XM_005500893.1,XM_005505981.1,XM_005508093.1
GO:0008138	protein tyrosine/serine/threonine phosphatase activity	molecular_function	4	628	44	18430	0.0164094790931798	0.0503120821253155	2.6679212507238	XM_005501852.1,XM_005506653.1,XM_005509457.1,XM_005511344.1
GO:0015074	DNA integration	biological_process	4	628	44	18430	0.0164094790931798	0.0503120821253155	2.6679212507238	TCONS_00007075,TCONS_00012771,TCONS_00029444,XM_005515521.1
GO:0032526	response to retinoic acid	biological_process	4	628	44	18430	0.0164094790931798	0.0503120821253155	2.6679212507238	XM_005508140.1,XM_005508142.1,XM_005508143.1,XM_005509457.1
GO:0051384	response to glucocorticoid	biological_process	4	628	44	18430	0.0164094790931798	0.0503120821253155	2.6679212507238	XM_005509360.1,XM_005509457.1,XM_005512696.1,XM_005515450.1
GO:0005777	peroxisome	cellular_component	8	628	115	18430	0.0168180809889144	0.0515041349483833	2.0415397396843	XM_005500367.1,XM_005502023.1,XM_005502845.1,XM_005502846.1,XM_005506223.1,XM_005508475.1,XM_005513428.1,XM_005515835.1
GO:0007623	circadian rhythm	biological_process	6	628	79	18430	0.0180282635880107	0.0551452768574444	2.22889623478191	TCONS_00019270,TCONS_00019271,XM_005501287.1,XM_005505051.1,XM_005511537.1,XM_005514959.1
GO:0004896	cytokine receptor activity	molecular_function	3	628	30	18430	0.0181145118883678	0.0552790268893852	2.93471337579618	XM_005503394.1,XM_005507780.1,XM_005514555.1
GO:0043202	lysosomal lumen	cellular_component	3	628	30	18430	0.0181145118883678	0.0552790268893852	2.93471337579618	XM_005503394.1,XM_005510592.1,XM_005512696.1
GO:0001935	endothelial cell proliferation	biological_process	2	628	17	18430	0.0187468947697106	0.0567426384182162	3.45260397152492	XM_005499211.1,XM_005511686.1
GO:0002102	podosome	cellular_component	2	628	17	18430	0.0187468947697106	0.0567426384182162	3.45260397152492	XM_005498768.1,XM_005504187.1
GO:0004550	nucleoside diphosphate kinase activity	molecular_function	2	628	17	18430	0.0187468947697106	0.0567426384182162	3.45260397152492	XM_005504385.1,XM_005507920.1
GO:0005537	mannose binding	molecular_function	2	628	17	18430	0.0187468947697106	0.0567426384182162	3.45260397152492	XM_005506812.1,XM_005509757.1
GO:0008137	NADH dehydrogenase (ubiquinone) activity	molecular_function	2	628	17	18430	0.0187468947697106	0.0567426384182162	3.45260397152492	XM_005500401.1,XM_005500883.1
GO:0035257	nuclear hormone receptor binding	molecular_function	2	628	17	18430	0.0187468947697106	0.0567426384182162	3.45260397152492	XM_005511537.1,XM_005514959.1
GO:0036126	sperm flagellum	cellular_component	2	628	17	18430	0.0187468947697106	0.0567426384182162	3.45260397152492	XM_005504591.1,XM_005504593.1
GO:0043065	positive regulation of apoptotic process	biological_process	14	628	242	18430	0.0191326849577228	0.057843001034976	1.69776806864242	TCONS_00033206,TCONS_00055984,TCONS_00055996,XM_005501240.1,XM_005501907.1,XM_005504761.1,XM_005506209.1,XM_005508144.1,XM_005508145.1,XM_005508146.1,XM_005509457.1,XM_005509570.1,XM_005511376.1,XM_005512027.1
GO:0051259	protein oligomerization	biological_process	4	628	46	18430	0.0196008019597962	0.0590855815747507	2.55192467460537	XM_005499211.1,XM_005506229.1,XM_005507795.1,XM_005516137.1
GO:0090630	activation of GTPase activity	NA	4	628	46	18430	0.0196008019597962	0.0590855815747507	2.55192467460537	TCONS_00055984,TCONS_00055996,XM_005512871.1,XM_005513194.1
GO:0005801	cis-Golgi network	cellular_component	3	628	31	18430	0.0202523561380666	0.0590855815747507	2.8400452023834	XM_005499086.1,XM_005513254.1,XM_005514168.1
GO:0008234	cysteine-type peptidase activity	molecular_function	3	628	31	18430	0.0202523561380666	0.0590855815747507	2.8400452023834	XM_005512952.1,XR_271918.1,XR_271919.1
GO:0003779	actin binding	molecular_function	8	628	119	18430	0.0205589493434157	0.0590855815747507	1.97291655515709	XM_005498022.1,XM_005498455.1,XM_005500050.1,XM_005504360.1,XM_005508187.1,XM_005508188.1,XM_005510088.1,XM_005513156.1
GO:0016491	oxidoreductase activity	molecular_function	7	628	100	18430	0.0208703895290081	0.0590855815747507	2.05429936305732	XM_005501652.1,XM_005504783.1,XM_005511038.1,XM_005512543.1,XM_005513428.1,XM_005513640.1,XM_005515122.1
GO:0006915	apoptotic process	biological_process	25	628	499	18430	0.0216290618469479	0.0590855815747507	1.47029728246302	TCONS_00047598,TCONS_00047599,TCONS_00047600,XM_005498455.1,XM_005499100.1,XM_005499208.1,XM_005500008.1,XM_005500893.1,XM_005501907.1,XM_005505001.1,XM_005505114.1,XM_005505196.1,XM_005505197.1,XM_005506020.1,XM_005506209.1,XM_005508052.1,XM_005508086.1,XM_005508542.1,XM_005510840.1,XM_005512027.1,XM_005512660.1,XM_005513254.1,XM_005513762.1,XM_005514959.1,XM_005515363.1
GO:0000103	sulfate assimilation	biological_process	1	628	7	18430	0.0217253138405622	0.0590855815747507	4.19244767970883	XM_005504843.1
GO:0000177	cytoplasmic exosome (RNase complex)	cellular_component	1	628	7	18430	0.0217253138405622	0.0590855815747507	4.19244767970883	XM_005511200.1
GO:0000290	deadenylation-dependent decapping of nuclear-transcribed mRNA	biological_process	1	628	7	18430	0.0217253138405622	0.0590855815747507	4.19244767970883	XM_005499905.1
GO:0002369	T cell cytokine production	biological_process	1	628	7	18430	0.0217253138405622	0.0590855815747507	4.19244767970883	XM_005511686.1
GO:0003016	respiratory system process	biological_process	1	628	7	18430	0.0217253138405622	0.0590855815747507	4.19244767970883	XM_005504216.1
GO:0003835	beta-galactoside alpha-2 6-sialyltransferase activity	molecular_function	1	628	7	18430	0.0217253138405622	0.0590855815747507	4.19244767970883	XM_005505038.1
GO:0004030	aldehyde dehydrogenase [NAD(P)+] activity	molecular_function	1	628	7	18430	0.0217253138405622	0.0590855815747507	4.19244767970883	XM_005515835.1
GO:0004499	N N-dimethylaniline monooxygenase activity	molecular_function	1	628	7	18430	0.0217253138405622	0.0590855815747507	4.19244767970883	XM_005498836.1
GO:0004528	phosphodiesterase I activity	molecular_function	1	628	7	18430	0.0217253138405622	0.0590855815747507	4.19244767970883	XM_005507271.1
GO:0005477	pyruvate secondary active transmembrane transporter activity	molecular_function	1	628	7	18430	0.0217253138405622	0.0590855815747507	4.19244767970883	XM_005505609.1
GO:0005606	laminin-1 complex	cellular_component	1	628	7	18430	0.0217253138405622	0.0590855815747507	4.19244767970883	XM_005498381.1
GO:0005833	hemoglobin complex	cellular_component	1	628	7	18430	0.0217253138405622	0.0590855815747507	4.19244767970883	XM_005508461.1
GO:0006081	cellular aldehyde metabolic process	biological_process	1	628	7	18430	0.0217253138405622	0.0590855815747507	4.19244767970883	XM_005515835.1
GO:0006165	nucleoside diphosphate phosphorylation	biological_process	1	628	7	18430	0.0217253138405622	0.0590855815747507	4.19244767970883	XM_005507920.1
GO:0006636	unsaturated fatty acid biosynthetic process	biological_process	1	628	7	18430	0.0217253138405622	0.0590855815747507	4.19244767970883	XM_005511038.1
GO:0006896	Golgi to vacuole transport	biological_process	1	628	7	18430	0.0217253138405622	0.0590855815747507	4.19244767970883	XM_005508102.1
GO:0006929	substrate-dependent cell migration	biological_process	1	628	7	18430	0.0217253138405622	0.0590855815747507	4.19244767970883	XM_005500004.1
GO:0007196	adenylate cyclase-inhibiting G-protein coupled glutamate receptor signaling pathway	biological_process	1	628	7	18430	0.0217253138405622	0.0590855815747507	4.19244767970883	XM_005513708.1
GO:0008762	UDP-N-acetylmuramate dehydrogenase activity	molecular_function	1	628	7	18430	0.0217253138405622	0.0590855815747507	4.19244767970883	XM_005500367.1
GO:0009744	response to sucrose	biological_process	1	628	7	18430	0.0217253138405622	0.0590855815747507	4.19244767970883	XM_005505177.1
GO:0010226	response to lithium ion	biological_process	1	628	7	18430	0.0217253138405622	0.0590855815747507	4.19244767970883	XR_271977.1
GO:0010453	regulation of cell fate commitment	biological_process	1	628	7	18430	0.0217253138405622	0.0590855815747507	4.19244767970883	XM_005507961.1
GO:0010830	regulation of myotube differentiation	biological_process	1	628	7	18430	0.0217253138405622	0.0590855815747507	4.19244767970883	TCONS_00045594
GO:0015057	thrombin receptor activity	molecular_function	1	628	7	18430	0.0217253138405622	0.0590855815747507	4.19244767970883	XM_005505935.1
GO:0015693	magnesium ion transport	biological_process	1	628	7	18430	0.0217253138405622	0.0590855815747507	4.19244767970883	XM_005515937.1
GO:0015793	glycerol transport	biological_process	1	628	7	18430	0.0217253138405622	0.0590855815747507	4.19244767970883	XM_005511754.1
GO:0015909	long-chain fatty acid transport	biological_process	1	628	7	18430	0.0217253138405622	0.0590855815747507	4.19244767970883	XM_005508151.1
GO:0016064	immunoglobulin mediated immune response	biological_process	1	628	7	18430	0.0217253138405622	0.0590855815747507	4.19244767970883	XM_005503394.1
GO:0019013	viral nucleocapsid	cellular_component	1	628	7	18430	0.0217253138405622	0.0590855815747507	4.19244767970883	XM_005515521.1
GO:0019227	neuronal action potential propagation	biological_process	1	628	7	18430	0.0217253138405622	0.0590855815747507	4.19244767970883	XM_005506338.1
GO:0019955	cytokine binding	molecular_function	1	628	7	18430	0.0217253138405622	0.0590855815747507	4.19244767970883	XM_005503394.1
GO:0021542	dentate gyrus development	biological_process	1	628	7	18430	0.0217253138405622	0.0590855815747507	4.19244767970883	XM_005510323.1
GO:0021954	central nervous system neuron development	biological_process	1	628	7	18430	0.0217253138405622	0.0590855815747507	4.19244767970883	XM_005510323.1
GO:0030375	thyroid hormone receptor coactivator activity	molecular_function	1	628	7	18430	0.0217253138405622	0.0590855815747507	4.19244767970883	XM_005508657.1
GO:0030953	astral microtubule organization	biological_process	1	628	7	18430	0.0217253138405622	0.0590855815747507	4.19244767970883	XM_005506691.1
GO:0031313	extrinsic component of endosome membrane	cellular_component	1	628	7	18430	0.0217253138405622	0.0590855815747507	4.19244767970883	XM_005513054.1
GO:0031466	Cul5-RING ubiquitin ligase complex	cellular_component	1	628	7	18430	0.0217253138405622	0.0590855815747507	4.19244767970883	XM_005506128.1
GO:0031579	membrane raft organization	biological_process	1	628	7	18430	0.0217253138405622	0.0590855815747507	4.19244767970883	XM_005511686.1
GO:0031954	positive regulation of protein autophosphorylation	biological_process	1	628	7	18430	0.0217253138405622	0.0590855815747507	4.19244767970883	XM_005500004.1
GO:0032516	positive regulation of phosphoprotein phosphatase activity	biological_process	1	628	7	18430	0.0217253138405622	0.0590855815747507	4.19244767970883	XM_005500876.1
GO:0032534	regulation of microvillus assembly	biological_process	1	628	7	18430	0.0217253138405622	0.0590855815747507	4.19244767970883	XM_005502977.1
GO:0032688	negative regulation of interferon-beta production	biological_process	1	628	7	18430	0.0217253138405622	0.0590855815747507	4.19244767970883	XM_005506947.1
GO:0032790	ribosome disassembly	biological_process	1	628	7	18430	0.0217253138405622	0.0590855815747507	4.19244767970883	XM_005511872.1
GO:0033559	unsaturated fatty acid metabolic process	biological_process	1	628	7	18430	0.0217253138405622	0.0590855815747507	4.19244767970883	XM_005511038.1
GO:0034236	protein kinase A catalytic subunit binding	molecular_function	1	628	7	18430	0.0217253138405622	0.0590855815747507	4.19244767970883	XM_005499350.1
GO:0034351	negative regulation of glial cell apoptotic process	biological_process	1	628	7	18430	0.0217253138405622	0.0590855815747507	4.19244767970883	XM_005506404.1
GO:0035066	positive regulation of histone acetylation	biological_process	1	628	7	18430	0.0217253138405622	0.0590855815747507	4.19244767970883	XM_005501287.1
GO:0035873	lactate transmembrane transport	biological_process	1	628	7	18430	0.0217253138405622	0.0590855815747507	4.19244767970883	XM_005505609.1
GO:0036109	alpha-linolenic acid metabolic process	biological_process	1	628	7	18430	0.0217253138405622	0.0590855815747507	4.19244767970883	XM_005511038.1
GO:0039660	structural constituent of virion	molecular_function	1	628	7	18430	0.0217253138405622	0.0590855815747507	4.19244767970883	XM_005515521.1
GO:0042613	MHC class II protein complex	cellular_component	1	628	7	18430	0.0217253138405622	0.0590855815747507	4.19244767970883	XM_005503394.1
GO:0043353	enucleate erythrocyte differentiation	biological_process	1	628	7	18430	0.0217253138405622	0.0590855815747507	4.19244767970883	XM_005506815.1
GO:0043395	heparan sulfate proteoglycan binding	molecular_function	1	628	7	18430	0.0217253138405622	0.0590855815747507	4.19244767970883	XM_005515893.1
GO:0043666	regulation of phosphoprotein phosphatase activity	biological_process	1	628	7	18430	0.0217253138405622	0.0590855815747507	4.19244767970883	XM_005512871.1
GO:0043950	positive regulation of cAMP-mediated signaling	biological_process	1	628	7	18430	0.0217253138405622	0.0590855815747507	4.19244767970883	XM_005507854.1
GO:0045134	uridine-diphosphatase activity	molecular_function	1	628	7	18430	0.0217253138405622	0.0590855815747507	4.19244767970883	XM_005502332.1
GO:0045581	negative regulation of T cell differentiation	biological_process	1	628	7	18430	0.0217253138405622	0.0590855815747507	4.19244767970883	XM_005503394.1
GO:0046933	proton-transporting ATP synthase activity rotational mechanism	molecular_function	1	628	7	18430	0.0217253138405622	0.0590855815747507	4.19244767970883	XM_005500426.1
GO:0048608	reproductive structure development	biological_process	1	628	7	18430	0.0217253138405622	0.0590855815747507	4.19244767970883	XM_005511686.1
GO:0048771	tissue remodeling	biological_process	1	628	7	18430	0.0217253138405622	0.0590855815747507	4.19244767970883	XR_271977.1
GO:0050427	3'-phosphoadenosine 5'-phosphosulfate metabolic process	biological_process	1	628	7	18430	0.0217253138405622	0.0590855815747507	4.19244767970883	XM_005504843.1
GO:0050892	intestinal absorption	biological_process	1	628	7	18430	0.0217253138405622	0.0590855815747507	4.19244767970883	XM_005515363.1
GO:0055012	ventricular cardiac muscle cell differentiation	biological_process	1	628	7	18430	0.0217253138405622	0.0590855815747507	4.19244767970883	XM_005505001.1
GO:0060215	primitive hemopoiesis	biological_process	1	628	7	18430	0.0217253138405622	0.0590855815747507	4.19244767970883	XM_005510242.1
GO:0060252	positive regulation of glial cell proliferation	biological_process	1	628	7	18430	0.0217253138405622	0.0590855815747507	4.19244767970883	XM_005506404.1
GO:0060749	mammary gland alveolus development	biological_process	1	628	7	18430	0.0217253138405622	0.0590855815747507	4.19244767970883	XM_005506815.1
GO:0060907	positive regulation of macrophage cytokine production	biological_process	1	628	7	18430	0.0217253138405622	0.0590855815747507	4.19244767970883	XM_005503394.1
GO:0070309	lens fiber cell morphogenesis	biological_process	1	628	7	18430	0.0217253138405622	0.0590855815747507	4.19244767970883	XM_005499540.1
GO:0070886	positive regulation of calcineurin-NFAT signaling cascade	biological_process	1	628	7	18430	0.0217253138405622	0.0590855815747507	4.19244767970883	XM_005509030.1
GO:0071435	potassium ion export	biological_process	1	628	7	18430	0.0217253138405622	0.0590855815747507	4.19244767970883	XM_005499350.1
GO:0071539	protein localization to centrosome	biological_process	1	628	7	18430	0.0217253138405622	0.0590855815747507	4.19244767970883	XM_005514168.1
GO:0071679	commissural neuron axon guidance	biological_process	1	628	7	18430	0.0217253138405622	0.0590855815747507	4.19244767970883	XM_005503309.1
GO:0071880	adenylate cyclase-activating adrenergic receptor signaling pathway	biological_process	1	628	7	18430	0.0217253138405622	0.0590855815747507	4.19244767970883	XM_005507854.1
GO:0072307	regulation of metanephric nephron tubule epithelial cell differentiation	biological_process	1	628	7	18430	0.0217253138405622	0.0590855815747507	4.19244767970883	XM_005506040.1
GO:0086036	regulation of cardiac muscle cell membrane potential	biological_process	1	628	7	18430	0.0217253138405622	0.0590855815747507	4.19244767970883	XM_005500155.1
GO:0090073	positive regulation of protein homodimerization activity	biological_process	1	628	7	18430	0.0217253138405622	0.0590855815747507	4.19244767970883	XM_005505001.1
GO:0097157	pre-mRNA intronic binding	molecular_function	1	628	7	18430	0.0217253138405622	0.0590855815747507	4.19244767970883	XM_005514959.1
GO:0097459	iron ion import into cell	biological_process	1	628	7	18430	0.0217253138405622	0.0590855815747507	4.19244767970883	XM_005510753.1
GO:1901475	pyruvate transmembrane transport	biological_process	1	628	7	18430	0.0217253138405622	0.0590855815747507	4.19244767970883	XM_005505609.1
GO:1901844	regulation of cell communication by electrical coupling involved in cardiac conduction	biological_process	1	628	7	18430	0.0217253138405622	0.0590855815747507	4.19244767970883	XM_005515870.1
GO:1901888	regulation of cell junction assembly	biological_process	1	628	7	18430	0.0217253138405622	0.0590855815747507	4.19244767970883	XM_005507854.1
GO:1902018	negative regulation of cilium assembly	biological_process	1	628	7	18430	0.0217253138405622	0.0590855815747507	4.19244767970883	XM_005498733.1
GO:1902035	positive regulation of hematopoietic stem cell proliferation	biological_process	1	628	7	18430	0.0217253138405622	0.0590855815747507	4.19244767970883	TCONS_00033206
GO:1902167	positive regulation of intrinsic apoptotic signaling pathway in response to DNA damage by p53 class mediator	biological_process	1	628	7	18430	0.0217253138405622	0.0590855815747507	4.19244767970883	XM_005505114.1
GO:1902533	positive regulation of intracellular signal transduction	biological_process	1	628	7	18430	0.0217253138405622	0.0590855815747507	4.19244767970883	XM_005499211.1
GO:1902959	regulation of aspartic-type endopeptidase activity involved in amyloid precursor protein catabolic process	biological_process	1	628	7	18430	0.0217253138405622	0.0590855815747507	4.19244767970883	XM_005510753.1
GO:1902961	positive regulation of aspartic-type endopeptidase activity involved in amyloid precursor protein catabolic process	biological_process	1	628	7	18430	0.0217253138405622	0.0590855815747507	4.19244767970883	XM_005510753.1
GO:2000279	negative regulation of DNA biosynthetic process	biological_process	1	628	7	18430	0.0217253138405622	0.0590855815747507	4.19244767970883	XM_005509457.1
GO:2000623	negative regulation of nuclear-transcribed mRNA catabolic process nonsense-mediated decay	biological_process	1	628	7	18430	0.0217253138405622	0.0590855815747507	4.19244767970883	XM_005510568.1
GO:0031527	filopodium membrane	cellular_component	2	628	18	18430	0.0219381431081099	0.0593539771915564	3.26079263977353	XM_005497988.1,XM_005513602.1
GO:0043651	linoleic acid metabolic process	biological_process	2	628	18	18430	0.0219381431081099	0.0593539771915564	3.26079263977353	XM_005498904.1,XM_005511038.1
GO:0051145	smooth muscle cell differentiation	biological_process	2	628	18	18430	0.0219381431081099	0.0593539771915564	3.26079263977353	XM_005505001.1,XM_005510088.1
GO:0060027	convergent extension involved in gastrulation	biological_process	2	628	18	18430	0.0219381431081099	0.0593539771915564	3.26079263977353	TCONS_00055984,TCONS_00055996
GO:0070300	phosphatidic acid binding	molecular_function	2	628	18	18430	0.0219381431081099	0.0593539771915564	3.26079263977353	XM_005503493.1,XM_005507854.1
GO:0005737	cytoplasm	cellular_component	187	628	4855	18430	0.0219892115071281	0.0594303013706164	1.13036333939008	TCONS_00019270,TCONS_00019271,TCONS_00023162,TCONS_00033206,TCONS_00045594,TCONS_00055984,TCONS_00055996,TCONS_00056089,TCONS_00056090,TCONS_00056408,TCONS_00057003,XM_005497970.1,XM_005498172.1,XM_005498606.1,XM_005498642.1,XM_005498652.1,XM_005498857.1,XM_005498858.1,XM_005498904.1,XM_005499100.1,XM_005499214.1,XM_005499522.1,XM_005499609.1,XM_005499741.1,XM_005499905.1,XM_005500008.1,XM_005500…
GO:0016337	single organismal cell-cell adhesion	biological_process	7	628	101	18430	0.02201530073555	0.0594390258696054	2.03395976540329	TCONS_00055984,TCONS_00055996,XM_005498172.1,XM_005498769.1,XM_005499211.1,XM_005504832.1,XM_005511686.1
GO:0050727	regulation of inflammatory response	biological_process	3	628	32	18430	0.0225389820177541	0.0607267909286638	2.75129378980892	XM_005499168.1,XM_005504640.1,XM_005506013.1
GO:0090004	positive regulation of establishment of protein localization to plasma membrane	biological_process	3	628	32	18430	0.0225389820177541	0.0607267909286638	2.75129378980892	XM_005500050.1,XM_005511686.1,XM_005513602.1
GO:0003684	damaged DNA binding	molecular_function	5	628	65	18430	0.0230900466066662	0.0621471233719793	2.25747182753552	XM_005505930.1,XM_005505931.1,XM_005508455.1,XM_005510531.1,XM_005514959.1
GO:0008333	endosome to lysosome transport	biological_process	4	628	48	18430	0.0231738402497194	0.0623081537220997	2.44559447983015	XM_005509757.1,XM_005510639.1,XM_005510643.1,XM_005514168.1
GO:0016787	hydrolase activity	molecular_function	8	628	122	18430	0.0237334737618687	0.0637469336579117	1.92440221363684	XM_005498223.1,XM_005501003.1,XM_005502799.1,XM_005504220.1,XM_005506704.1,XM_005507271.1,XM_005508086.1,XM_005510287.1
GO:0004888	transmembrane signaling receptor activity	molecular_function	6	628	84	18430	0.0244019205290569	0.0654747093658907	2.09622383985441	XM_005497988.1,XM_005504640.1,XM_005505116.1,XM_005508087.1,XM_005509757.1,XM_005513884.1
GO:0030176	integral component of endoplasmic reticulum membrane	cellular_component	5	628	66	18430	0.0246938869528204	0.0661898000797249	2.2232677089365	TCONS_00047598,TCONS_00047599,TCONS_00047600,XM_005508072.1,XM_005513006.1
GO:0043434	response to peptide hormone	biological_process	3	628	33	18430	0.0249765776116119	0.0668097755043116	2.6679212507238	XM_005499211.1,XM_005509438.1,XM_005510323.1
GO:0051258	protein polymerization	biological_process	3	628	33	18430	0.0249765776116119	0.0668097755043116	2.6679212507238	XM_005499609.1,XM_005500286.1,XM_005500287.1
GO:0003382	epithelial cell morphogenesis	biological_process	2	628	19	18430	0.0254064287897031	0.0677504767725416	3.08917197452229	XM_005500399.1,XM_005504832.1
GO:0005605	basal lamina	cellular_component	2	628	19	18430	0.0254064287897031	0.0677504767725416	3.08917197452229	TCONS_00055683,XM_005511686.1
GO:0021591	ventricular system development	biological_process	2	628	19	18430	0.0254064287897031	0.0677504767725416	3.08917197452229	XM_005507854.1,XM_005510060.1
GO:0001942	hair follicle development	biological_process	3	628	34	18430	0.0275669850225265	0.070327971640956	2.58945297864369	XM_005501303.1,XM_005501308.1,XM_005506209.1
GO:0008654	phospholipid biosynthetic process	biological_process	3	628	34	18430	0.0275669850225265	0.070327971640956	2.58945297864369	XM_005505177.1,XM_005505949.1,XM_005511038.1
GO:0019903	protein phosphatase binding	molecular_function	3	628	34	18430	0.0275669850225265	0.070327971640956	2.58945297864369	XM_005500876.1,XM_005503005.1,XM_005505942.1
GO:0070330	aromatase activity	molecular_function	3	628	34	18430	0.0275669850225265	0.070327971640956	2.58945297864369	TCONS_00057284,XM_005498904.1,XM_005512698.1
GO:0072562	blood microparticle	cellular_component	5	628	68	18430	0.0281207767552853	0.070327971640956	2.15787748220307	TCONS_00037047,TCONS_00045108,XM_005505244.1,XM_005506292.1,XM_005515893.1
GO:0000220	vacuolar proton-transporting V-type ATPase V0 domain	cellular_component	1	628	8	18430	0.0283205331954157	0.070327971640956	3.66839171974522	XM_005513587.1
GO:0001961	positive regulation of cytokine-mediated signaling pathway	biological_process	1	628	8	18430	0.0283205331954157	0.070327971640956	3.66839171974522	XM_005503394.1
GO:0002026	regulation of the force of heart contraction	biological_process	1	628	8	18430	0.0283205331954157	0.070327971640956	3.66839171974522	XM_005511107.1
GO:0002606	positive regulation of dendritic cell antigen processing and presentation	biological_process	1	628	8	18430	0.0283205331954157	0.070327971640956	3.66839171974522	XM_005503394.1
GO:0004000	adenosine deaminase activity	molecular_function	1	628	8	18430	0.0283205331954157	0.070327971640956	3.66839171974522	XM_005500297.1
GO:0004726	non-membrane spanning protein tyrosine phosphatase activity	molecular_function	1	628	8	18430	0.0283205331954157	0.070327971640956	3.66839171974522	XM_005509457.1
GO:0005385	zinc ion transmembrane transporter activity	molecular_function	1	628	8	18430	0.0283205331954157	0.070327971640956	3.66839171974522	XM_005505951.1
GO:0006172	ADP biosynthetic process	biological_process	1	628	8	18430	0.0283205331954157	0.070327971640956	3.66839171974522	XM_005507920.1
GO:0006569	tryptophan catabolic process	biological_process	1	628	8	18430	0.0283205331954157	0.070327971640956	3.66839171974522	XM_005511723.1
GO:0006983	ER overload response	biological_process	1	628	8	18430	0.0283205331954157	0.070327971640956	3.66839171974522	XM_005513006.1
GO:0007215	glutamate receptor signaling pathway	biological_process	1	628	8	18430	0.0283205331954157	0.070327971640956	3.66839171974522	XM_005509570.1
GO:0007276	gamete generation	biological_process	1	628	8	18430	0.0283205331954157	0.070327971640956	3.66839171974522	XM_005512106.1
GO:0009142	nucleoside triphosphate biosynthetic process	biological_process	1	628	8	18430	0.0283205331954157	0.070327971640956	3.66839171974522	XM_005507920.1
GO:0010939	regulation of necrotic cell death	biological_process	1	628	8	18430	0.0283205331954157	0.070327971640956	3.66839171974522	XM_005512027.1
GO:0014033	neural crest cell differentiation	biological_process	1	628	8	18430	0.0283205331954157	0.070327971640956	3.66839171974522	XM_005505001.1
GO:0014066	regulation of phosphatidylinositol 3-kinase signaling	biological_process	1	628	8	18430	0.0283205331954157	0.070327971640956	3.66839171974522	XM_005502332.1
GO:0015254	glycerol channel activity	molecular_function	1	628	8	18430	0.0283205331954157	0.070327971640956	3.66839171974522	XM_005511754.1
GO:0016331	morphogenesis of embryonic epithelium	biological_process	1	628	8	18430	0.0283205331954157	0.070327971640956	3.66839171974522	XM_005500004.1
GO:0018393	internal peptidyl-lysine acetylation	biological_process	1	628	8	18430	0.0283205331954157	0.070327971640956	3.66839171974522	XM_005514959.1
GO:0019008	molybdopterin synthase complex	cellular_component	1	628	8	18430	0.0283205331954157	0.070327971640956	3.66839171974522	XM_005500878.1
GO:0019855	calcium channel inhibitor activity	molecular_function	1	628	8	18430	0.0283205331954157	0.070327971640956	3.66839171974522	XM_005502173.1
GO:0020002	host cell plasma membrane	cellular_component	1	628	8	18430	0.0283205331954157	0.070327971640956	3.66839171974522	XM_005515521.1
GO:0021861	forebrain radial glial cell differentiation	biological_process	1	628	8	18430	0.0283205331954157	0.070327971640956	3.66839171974522	XM_005506636.1
GO:0022400	regulation of rhodopsin mediated signaling pathway	biological_process	1	628	8	18430	0.0283205331954157	0.070327971640956	3.66839171974522	XM_005499100.1
GO:0030162	regulation of proteolysis	biological_process	1	628	8	18430	0.0283205331954157	0.070327971640956	3.66839171974522	XM_005515394.1
GO:0030169	low-density lipoprotein particle binding	molecular_function	1	628	8	18430	0.0283205331954157	0.070327971640956	3.66839171974522	XM_005511870.1
GO:0030814	regulation of cAMP metabolic process	biological_process	1	628	8	18430	0.0283205331954157	0.070327971640956	3.66839171974522	XM_005515870.1
GO:0031904	endosome lumen	cellular_component	1	628	8	18430	0.0283205331954157	0.070327971640956	3.66839171974522	XM_005510376.1
GO:0032052	bile acid binding	molecular_function	1	628	8	18430	0.0283205331954157	0.070327971640956	3.66839171974522	XM_005499746.1
GO:0033306	phytol metabolic process	biological_process	1	628	8	18430	0.0283205331954157	0.070327971640956	3.66839171974522	XM_005515835.1
GO:0034464	BBSome	cellular_component	1	628	8	18430	0.0283205331954157	0.070327971640956	3.66839171974522	XM_005498641.1
GO:0035459	cargo loading into vesicle	biological_process	1	628	8	18430	0.0283205331954157	0.070327971640956	3.66839171974522	XM_005510753.1
GO:0036003	positive regulation of transcription from RNA polymerase II promoter in response to stress	biological_process	1	628	8	18430	0.0283205331954157	0.070327971640956	3.66839171974522	XM_005505557.1
GO:0042417	dopamine metabolic process	biological_process	1	628	8	18430	0.0283205331954157	0.070327971640956	3.66839171974522	XM_005506228.1
GO:0042982	amyloid precursor protein metabolic process	biological_process	1	628	8	18430	0.0283205331954157	0.070327971640956	3.66839171974522	XM_005511686.1
GO:0042994	cytoplasmic sequestering of transcription factor	biological_process	1	628	8	18430	0.0283205331954157	0.070327971640956	3.66839171974522	XM_005508072.1
GO:0043024	ribosomal small subunit binding	molecular_function	1	628	8	18430	0.0283205331954157	0.070327971640956	3.66839171974522	XM_005500901.1
GO:0043267	negative regulation of potassium ion transport	biological_process	1	628	8	18430	0.0283205331954157	0.070327971640956	3.66839171974522	XM_005509570.1
GO:0043277	apoptotic cell clearance	biological_process	1	628	8	18430	0.0283205331954157	0.070327971640956	3.66839171974522	XM_005505116.1
GO:0043303	mast cell degranulation	biological_process	1	628	8	18430	0.0283205331954157	0.070327971640956	3.66839171974522	XM_005508975.1
GO:0043394	proteoglycan binding	molecular_function	1	628	8	18430	0.0283205331954157	0.070327971640956	3.66839171974522	XM_005500297.1
GO:0043403	skeletal muscle tissue regeneration	biological_process	1	628	8	18430	0.0283205331954157	0.070327971640956	3.66839171974522	XM_005507961.1
GO:0043497	regulation of protein heterodimerization activity	biological_process	1	628	8	18430	0.0283205331954157	0.070327971640956	3.66839171974522	XM_005500645.1
GO:0043536	positive regulation of blood vessel endothelial cell migration	biological_process	1	628	8	18430	0.0283205331954157	0.070327971640956	3.66839171974522	XM_005500004.1
GO:0044387	negative regulation of protein kinase activity by regulation of protein phosphorylation	biological_process	1	628	8	18430	0.0283205331954157	0.070327971640956	3.66839171974522	XM_005511344.1
GO:0045820	negative regulation of glycolytic process	biological_process	1	628	8	18430	0.0283205331954157	0.070327971640956	3.66839171974522	XM_005501287.1
GO:0051085	chaperone mediated protein folding requiring cofactor	biological_process	1	628	8	18430	0.0283205331954157	0.070327971640956	3.66839171974522	XM_005503394.1
GO:0051138	positive regulation of NK T cell differentiation	biological_process	1	628	8	18430	0.0283205331954157	0.070327971640956	3.66839171974522	XM_005505942.1
GO:0051926	negative regulation of calcium ion transport	biological_process	1	628	8	18430	0.0283205331954157	0.070327971640956	3.66839171974522	XM_005502173.1
GO:0055003	cardiac myofibril assembly	biological_process	1	628	8	18430	0.0283205331954157	0.070327971640956	3.66839171974522	XM_005511107.1
GO:0060119	inner ear receptor cell development	biological_process	1	628	8	18430	0.0283205331954157	0.070327971640956	3.66839171974522	XM_005502977.1
GO:0060306	regulation of membrane repolarization	biological_process	1	628	8	18430	0.0283205331954157	0.070327971640956	3.66839171974522	XM_005499350.1
GO:0060613	fat pad development	biological_process	1	628	8	18430	0.0283205331954157	0.070327971640956	3.66839171974522	XM_005505006.1
GO:0070498	interleukin-1-mediated signaling pathway	biological_process	1	628	8	18430	0.0283205331954157	0.070327971640956	3.66839171974522	XM_005504640.1
GO:0071438	invadopodium membrane	cellular_component	1	628	8	18430	0.0283205331954157	0.070327971640956	3.66839171974522	XM_005513602.1
GO:0071596	ubiquitin-dependent protein catabolic process via the N-end rule pathway	biological_process	1	628	8	18430	0.0283205331954157	0.070327971640956	3.66839171974522	XM_005498652.1
GO:0071782	endoplasmic reticulum tubular network	cellular_component	1	628	8	18430	0.0283205331954157	0.070327971640956	3.66839171974522	XM_005500934.1
GO:0097011	cellular response to granulocyte macrophage colony-stimulating factor stimulus	biological_process	1	628	8	18430	0.0283205331954157	0.070327971640956	3.66839171974522	XM_005508087.1
GO:0097418	neurofibrillary tangle	cellular_component	1	628	8	18430	0.0283205331954157	0.070327971640956	3.66839171974522	XM_005510753.1
GO:1900745	positive regulation of p38MAPK cascade	biological_process	1	628	8	18430	0.0283205331954157	0.070327971640956	3.66839171974522	XM_005507691.1
GO:1901797	negative regulation of signal transduction by p53 class mediator	biological_process	1	628	8	18430	0.0283205331954157	0.070327971640956	3.66839171974522	XM_005501973.1
GO:1902004	positive regulation of beta-amyloid formation	biological_process	1	628	8	18430	0.0283205331954157	0.070327971640956	3.66839171974522	XM_005510753.1
GO:1902963	negative regulation of metalloendopeptidase activity involved in amyloid precursor protein catabolic process	biological_process	1	628	8	18430	0.0283205331954157	0.070327971640956	3.66839171974522	XM_005510753.1
GO:1990182	exosomal secretion	biological_process	1	628	8	18430	0.0283205331954157	0.070327971640956	3.66839171974522	XM_005505114.1
GO:2000288	positive regulation of myoblast proliferation	biological_process	1	628	8	18430	0.0283205331954157	0.070327971640956	3.66839171974522	XM_005507961.1
GO:2001256	regulation of store-operated calcium entry	biological_process	1	628	8	18430	0.0283205331954157	0.070327971640956	3.66839171974522	XM_005509438.1
GO:2001271	negative regulation of cysteine-type endopeptidase activity involved in execution phase of apoptosis	biological_process	1	628	8	18430	0.0283205331954157	0.070327971640956	3.66839171974522	XM_005501973.1
GO:0014911	positive regulation of smooth muscle cell migration	biological_process	2	628	20	18430	0.0291511582945181	0.0717736851948363	2.93471337579618	XM_005510060.1,XM_005515870.1
GO:0015078	hydrogen ion transmembrane transporter activity	molecular_function	2	628	20	18430	0.0291511582945181	0.0717736851948363	2.93471337579618	XM_005504582.1,XM_005513587.1
GO:0022904	respiratory electron transport chain	biological_process	2	628	20	18430	0.0291511582945181	0.0717736851948363	2.93471337579618	XM_005500401.1,XM_005501287.1
GO:0030277	maintenance of gastrointestinal epithelium	biological_process	2	628	20	18430	0.0291511582945181	0.0717736851948363	2.93471337579618	TCONS_00051504,XM_005512768.1
GO:0030666	endocytic vesicle membrane	cellular_component	2	628	20	18430	0.0291511582945181	0.0717736851948363	2.93471337579618	XM_005503394.1,XM_005505116.1
GO:0030904	retromer complex	cellular_component	2	628	20	18430	0.0291511582945181	0.0717736851948363	2.93471337579618	XM_005506229.1,XM_005508148.1
GO:0031424	keratinization	biological_process	2	628	20	18430	0.0291511582945181	0.0717736851948363	2.93471337579618	TCONS_00023162,TCONS_00056408
GO:0032886	regulation of microtubule-based process	biological_process	2	628	20	18430	0.0291511582945181	0.0717736851948363	2.93471337579618	XM_005506209.1,XM_005506691.1
GO:0072673	lamellipodium morphogenesis	biological_process	2	628	20	18430	0.0291511582945181	0.0717736851948363	2.93471337579618	XM_005506229.1,XM_005513805.1
GO:0003964	RNA-directed DNA polymerase activity	molecular_function	4	628	51	18430	0.0292793221744855	0.0720210384613645	2.30173598101661	TCONS_00007075,TCONS_00026423,TCONS_00029444,XM_005515521.1
GO:0044325	ion channel binding	molecular_function	5	628	69	18430	0.0299460592817421	0.0735914500307463	2.12660389550448	XM_005498938.1,XM_005498939.1,XM_005499350.1,XM_005511686.1,XM_005515870.1
GO:0004693	cyclin-dependent protein serine/threonine kinase activity	molecular_function	3	628	35	18430	0.0303117059948809	0.0742094497049816	2.5154686078253	XM_005505980.1,XM_005511709.1,XM_005515924.1
GO:0032956	regulation of actin cytoskeleton organization	biological_process	3	628	35	18430	0.0303117059948809	0.0742094497049816	2.5154686078253	XM_005506840.1,XM_005508024.1,XM_005513156.1
GO:0043647	inositol phosphate metabolic process	biological_process	3	628	35	18430	0.0303117059948809	0.0742094497049816	2.5154686078253	XM_005505219.1,XM_005508870.1,XM_005511165.1
GO:0055086	nucleobase-containing small molecule metabolic process	biological_process	3	628	35	18430	0.0303117059948809	0.0742094497049816	2.5154686078253	XM_005500367.1,XM_005501342.1,XM_005507920.1
GO:0090090	negative regulation of canonical Wnt signaling pathway	biological_process	7	628	108	18430	0.031293070190439	0.0765399647179128	1.90212903986789	XM_005499909.1,XM_005501586.1,XM_005501907.1,XM_005504832.1,XM_005506209.1,XM_005506211.1,XR_272002.1
GO:0001676	long-chain fatty acid metabolic process	biological_process	2	628	21	18430	0.0331707137440405	0.0804761998278356	2.79496511980588	XM_005505177.1,XM_005515450.1
GO:0001736	establishment of planar polarity	biological_process	2	628	21	18430	0.0331707137440405	0.0804761998278356	2.79496511980588	TCONS_00055984,TCONS_00055996
GO:0002040	sprouting angiogenesis	biological_process	2	628	21	18430	0.0331707137440405	0.0804761998278356	2.79496511980588	XM_005499211.1,XM_005500887.1
GO:0006363	termination of RNA polymerase I transcription	biological_process	2	628	21	18430	0.0331707137440405	0.0804761998278356	2.79496511980588	XM_005505033.1,XM_005505980.1
GO:0006749	glutathione metabolic process	biological_process	2	628	21	18430	0.0331707137440405	0.0804761998278356	2.79496511980588	XM_005506788.1,XM_005506789.1
GO:0010508	positive regulation of autophagy	biological_process	2	628	21	18430	0.0331707137440405	0.0804761998278356	2.79496511980588	XM_005501907.1,XM_005512660.1
GO:0070536	protein K63-linked deubiquitination	biological_process	2	628	21	18430	0.0331707137440405	0.0804761998278356	2.79496511980588	XM_005505791.1,XM_005513054.1
GO:0019825	oxygen binding	molecular_function	3	628	36	18430	0.0332119086212568	0.0804761998278356	2.44559447983015	XM_005498904.1,XM_005508461.1,XM_005511723.1
GO:0031430	M band	cellular_component	3	628	36	18430	0.0332119086212568	0.0804761998278356	2.44559447983015	XM_005498642.1,XM_005503734.1,XM_005503735.1
GO:0046718	viral entry into host cell	biological_process	3	628	36	18430	0.0332119086212568	0.0804761998278356	2.44559447983015	TCONS_00007075,TCONS_00029444,XM_005515521.1
GO:0005198	structural molecule activity	molecular_function	9	628	151	18430	0.0341123259824662	0.081411322906558	1.7491669127262	TCONS_00023162,XM_005498381.1,XM_005498455.1,XM_005498606.1,XM_005504596.1,XM_005504597.1,XM_005507147.1,XM_005515192.1,XR_272706.1
GO:0006461	protein complex assembly	biological_process	7	628	110	18430	0.034370805897763	0.081411322906558	1.86754487550666	XM_005501287.1,XM_005503394.1,XM_005506209.1,XM_005506636.1,XM_005510753.1,XM_005514560.1,XM_005515329.1
GO:0000176	nuclear exosome (RNase complex)	cellular_component	1	628	9	18430	0.0356017977479832	0.081411322906558	3.26079263977353	XM_005511200.1
GO:0001829	trophectodermal cell differentiation	biological_process	1	628	9	18430	0.0356017977479832	0.081411322906558	3.26079263977353	XM_005504832.1
GO:0002467	germinal center formation	biological_process	1	628	9	18430	0.0356017977479832	0.081411322906558	3.26079263977353	XM_005505001.1
GO:0002634	regulation of germinal center formation	biological_process	1	628	9	18430	0.0356017977479832	0.081411322906558	3.26079263977353	XM_005505001.1
GO:0003139	secondary heart field specification	biological_process	1	628	9	18430	0.0356017977479832	0.081411322906558	3.26079263977353	XM_005505001.1
GO:0003708	retinoic acid receptor activity	molecular_function	1	628	9	18430	0.0356017977479832	0.081411322906558	3.26079263977353	XM_005510040.1
GO:0004028	3-chloroallyl aldehyde dehydrogenase activity	molecular_function	1	628	9	18430	0.0356017977479832	0.081411322906558	3.26079263977353	XM_005515835.1
GO:0004950	chemokine receptor activity	molecular_function	1	628	9	18430	0.0356017977479832	0.081411322906558	3.26079263977353	XM_005505576.1
GO:0005736	DNA-directed RNA polymerase I complex	cellular_component	1	628	9	18430	0.0356017977479832	0.081411322906558	3.26079263977353	XM_005505033.1
GO:0005786	signal recognition particle endoplasmic reticulum targeting	cellular_component	1	628	9	18430	0.0356017977479832	0.081411322906558	3.26079263977353	XM_005506237.1
GO:0005915	zonula adherens	cellular_component	1	628	9	18430	0.0356017977479832	0.081411322906558	3.26079263977353	XM_005500050.1
GO:0006183	GTP biosynthetic process	biological_process	1	628	9	18430	0.0356017977479832	0.081411322906558	3.26079263977353	XM_005504385.1
GO:0006228	UTP biosynthetic process	biological_process	1	628	9	18430	0.0356017977479832	0.081411322906558	3.26079263977353	XM_005504385.1
GO:0007091	metaphase/anaphase transition of mitotic cell cycle	biological_process	1	628	9	18430	0.0356017977479832	0.081411322906558	3.26079263977353	XM_005506209.1
GO:0008061	chitin binding	molecular_function	1	628	9	18430	0.0356017977479832	0.081411322906558	3.26079263977353	XM_005507244.1
GO:0008312	7S RNA binding	molecular_function	1	628	9	18430	0.0356017977479832	0.081411322906558	3.26079263977353	XM_005506237.1
GO:0009931	calcium-dependent protein serine/threonine kinase activity	molecular_function	1	628	9	18430	0.0356017977479832	0.081411322906558	3.26079263977353	XM_005511656.1
GO:0010225	response to UV-C	biological_process	1	628	9	18430	0.0356017977479832	0.081411322906558	3.26079263977353	XM_005507691.1
GO:0010891	negative regulation of sequestering of triglyceride	biological_process	1	628	9	18430	0.0356017977479832	0.081411322906558	3.26079263977353	XM_005510246.1
GO:0015250	water channel activity	molecular_function	1	628	9	18430	0.0356017977479832	0.081411322906558	3.26079263977353	XM_005511754.1
GO:0016056	rhodopsin mediated signaling pathway	biological_process	1	628	9	18430	0.0356017977479832	0.081411322906558	3.26079263977353	XM_005499100.1
GO:0016538	cyclin-dependent protein serine/threonine kinase regulator activity	molecular_function	1	628	9	18430	0.0356017977479832	0.081411322906558	3.26079263977353	XM_005515924.1
GO:0017034	Rap guanyl-nucleotide exchange factor activity	molecular_function	1	628	9	18430	0.0356017977479832	0.081411322906558	3.26079263977353	XM_005507854.1
GO:0020027	hemoglobin metabolic process	biological_process	1	628	9	18430	0.0356017977479832	0.081411322906558	3.26079263977353	XM_005498455.1
GO:0021680	cerebellar Purkinje cell layer development	biological_process	1	628	9	18430	0.0356017977479832	0.081411322906558	3.26079263977353	XM_005513006.1
GO:0030210	heparin biosynthetic process	biological_process	1	628	9	18430	0.0356017977479832	0.081411322906558	3.26079263977353	XM_005511180.1
GO:0030432	peristalsis	biological_process	1	628	9	18430	0.0356017977479832	0.081411322906558	3.26079263977353	XM_005511686.1
GO:0030516	regulation of axon extension	biological_process	1	628	9	18430	0.0356017977479832	0.081411322906558	3.26079263977353	XM_005506207.1
GO:0030833	regulation of actin filament polymerization	biological_process	1	628	9	18430	0.0356017977479832	0.081411322906558	3.26079263977353	XM_005515927.1
GO:0032000	positive regulation of fatty acid beta-oxidation	biological_process	1	628	9	18430	0.0356017977479832	0.081411322906558	3.26079263977353	XM_005505177.1
GO:0032045	guanyl-nucleotide exchange factor complex	cellular_component	1	628	9	18430	0.0356017977479832	0.081411322906558	3.26079263977353	XM_005500008.1
GO:0032786	positive regulation of DNA-templated transcription elongation	biological_process	1	628	9	18430	0.0356017977479832	0.081411322906558	3.26079263977353	XM_005505474.1
GO:0036094	small molecule binding	molecular_function	1	628	9	18430	0.0356017977479832	0.081411322906558	3.26079263977353	XM_005513677.1
GO:0042476	odontogenesis	biological_process	1	628	9	18430	0.0356017977479832	0.081411322906558	3.26079263977353	XM_005512696.1
GO:0042562	hormone binding	molecular_function	1	628	9	18430	0.0356017977479832	0.081411322906558	3.26079263977353	XM_005508087.1
GO:0043030	regulation of macrophage activation	biological_process	1	628	9	18430	0.0356017977479832	0.081411322906558	3.26079263977353	XM_005503394.1
GO:0043422	protein kinase B binding	molecular_function	1	628	9	18430	0.0356017977479832	0.081411322906558	3.26079263977353	XM_005513156.1
GO:0043539	protein serine/threonine kinase activator activity	molecular_function	1	628	9	18430	0.0356017977479832	0.081411322906558	3.26079263977353	XM_005500934.1
GO:0044336	canonical Wnt signaling pathway involved in negative regulation of apoptotic process	biological_process	1	628	9	18430	0.0356017977479832	0.081411322906558	3.26079263977353	XM_005506209.1
GO:0045059	positive thymic T cell selection	biological_process	1	628	9	18430	0.0356017977479832	0.081411322906558	3.26079263977353	XM_005503394.1
GO:0045060	negative thymic T cell selection	biological_process	1	628	9	18430	0.0356017977479832	0.081411322906558	3.26079263977353	XM_005503394.1
GO:0045295	gamma-catenin binding	molecular_function	1	628	9	18430	0.0356017977479832	0.081411322906558	3.26079263977353	XM_005506209.1
GO:0045475	locomotor rhythm	biological_process	1	628	9	18430	0.0356017977479832	0.081411322906558	3.26079263977353	XM_005506815.1
GO:0045618	positive regulation of keratinocyte differentiation	biological_process	1	628	9	18430	0.0356017977479832	0.081411322906558	3.26079263977353	XM_005506404.1
GO:0046621	negative regulation of organ growth	biological_process	1	628	9	18430	0.0356017977479832	0.081411322906558	3.26079263977353	XM_005515364.1
GO:0046628	positive regulation of insulin receptor signaling pathway	biological_process	1	628	9	18430	0.0356017977479832	0.081411322906558	3.26079263977353	XM_005510246.1
GO:0048261	negative regulation of receptor-mediated endocytosis	biological_process	1	628	9	18430	0.0356017977479832	0.081411322906558	3.26079263977353	XM_005510753.1
GO:0050833	pyruvate transmembrane transporter activity	molecular_function	1	628	9	18430	0.0356017977479832	0.081411322906558	3.26079263977353	XM_005505609.1
GO:0051013	microtubule severing	biological_process	1	628	9	18430	0.0356017977479832	0.081411322906558	3.26079263977353	XM_005500414.1
GO:0060324	face development	biological_process	1	628	9	18430	0.0356017977479832	0.081411322906558	3.26079263977353	XM_005504216.1
GO:0061418	regulation of transcription from RNA polymerase II promoter in response to hypoxia	biological_process	1	628	9	18430	0.0356017977479832	0.081411322906558	3.26079263977353	XM_005514959.1
GO:0070050	neuron cellular homeostasis	biological_process	1	628	9	18430	0.0356017977479832	0.081411322906558	3.26079263977353	XM_005511723.1
GO:0071044	histone mRNA catabolic process	biological_process	1	628	9	18430	0.0356017977479832	0.081411322906558	3.26079263977353	XM_005506210.1
GO:0071398	cellular response to fatty acid	biological_process	1	628	9	18430	0.0356017977479832	0.081411322906558	3.26079263977353	XM_005501287.1
GO:0071850	mitotic cell cycle arrest	biological_process	1	628	9	18430	0.0356017977479832	0.081411322906558	3.26079263977353	XM_005509457.1
GO:0097016	L27 domain binding	molecular_function	1	628	9	18430	0.0356017977479832	0.081411322906558	3.26079263977353	XM_005511686.1
GO:0097296	activation of cysteine-type endopeptidase activity involved in apoptotic signaling pathway	biological_process	1	628	9	18430	0.0356017977479832	0.081411322906558	3.26079263977353	XM_005512027.1
GO:1901017	negative regulation of potassium ion transmembrane transporter activity	biological_process	1	628	9	18430	0.0356017977479832	0.081411322906558	3.26079263977353	XM_005508657.1
GO:1901381	positive regulation of potassium ion transmembrane transport	biological_process	1	628	9	18430	0.0356017977479832	0.081411322906558	3.26079263977353	XM_005499350.1
GO:1902041	regulation of extrinsic apoptotic signaling pathway via death domain receptors	biological_process	1	628	9	18430	0.0356017977479832	0.081411322906558	3.26079263977353	XM_005512027.1
GO:2000394	positive regulation of lamellipodium morphogenesis	biological_process	1	628	9	18430	0.0356017977479832	0.081411322906558	3.26079263977353	XM_005507271.1
GO:2000727	positive regulation of cardiac muscle cell differentiation	biological_process	1	628	9	18430	0.0356017977479832	0.081411322906558	3.26079263977353	XM_005505001.1
GO:0010629	negative regulation of gene expression	biological_process	7	628	111	18430	0.0359840001057106	0.0822130055139257	1.85072014689849	TCONS_00057003,XM_005499905.1,XM_005505001.1,XM_005506815.1,XM_005507177.1,XM_005509438.1,XM_005510753.1
GO:0009267	cellular response to starvation	biological_process	3	628	37	18430	0.0362684349986742	0.0825300938443718	2.37949733172663	XM_005501907.1,XM_005503497.1,XM_005511038.1
GO:1900034	regulation of cellular response to heat	biological_process	3	628	37	18430	0.0362684349986742	0.0825300938443718	2.37949733172663	XM_005508018.1,XM_005509529.1,XM_005514959.1
GO:0003887	DNA-directed DNA polymerase activity	molecular_function	4	628	54	18430	0.0363132412915236	0.0825300938443718	2.17386175984902	TCONS_00029444,XM_005505930.1,XM_005505931.1,XM_005515521.1
GO:0005913	cell-cell adherens junction	cellular_component	4	628	54	18430	0.0363132412915236	0.0825300938443718	2.17386175984902	TCONS_00055984,TCONS_00055996,XM_005500050.1,XM_005504832.1
GO:0042552	myelination	biological_process	4	628	54	18430	0.0363132412915236	0.0825300938443718	2.17386175984902	XM_005505949.1,XM_005512871.1,XM_005515192.1,XM_005515450.1
GO:0048010	vascular endothelial growth factor receptor signaling pathway	biological_process	4	628	54	18430	0.0363132412915236	0.0825300938443718	2.17386175984902	XM_005500004.1,XM_005508024.1,XM_005510771.1,XM_005513805.1
GO:0002576	platelet degranulation	biological_process	2	628	22	18430	0.0374625482769217	0.0842583265743915	2.6679212507238	XM_005500004.1,XM_005510771.1
GO:0003823	antigen binding	molecular_function	2	628	22	18430	0.0374625482769217	0.0842583265743915	2.6679212507238	TCONS_00008822,TCONS_00028576
GO:0006144	purine nucleobase metabolic process	biological_process	2	628	22	18430	0.0374625482769217	0.0842583265743915	2.6679212507238	XM_005500367.1,XM_005501342.1
GO:0006362	transcription elongation from RNA polymerase I promoter	biological_process	2	628	22	18430	0.0374625482769217	0.0842583265743915	2.6679212507238	XM_005505033.1,XM_005505980.1
GO:0006939	smooth muscle contraction	biological_process	2	628	22	18430	0.0374625482769217	0.0842583265743915	2.6679212507238	XM_005506840.1,XM_005515870.1
GO:0016746	transferase activity transferring acyl groups	molecular_function	2	628	22	18430	0.0374625482769217	0.0842583265743915	2.6679212507238	XM_005514959.1,XM_005515966.1
GO:0018146	keratan sulfate biosynthetic process	biological_process	2	628	22	18430	0.0374625482769217	0.0842583265743915	2.6679212507238	XM_005506647.1,XM_005508591.1
GO:0031941	filamentous actin	cellular_component	2	628	22	18430	0.0374625482769217	0.0842583265743915	2.6679212507238	XM_005510281.1,XM_005510284.1
GO:0048565	digestive tract development	biological_process	2	628	22	18430	0.0374625482769217	0.0842583265743915	2.6679212507238	XM_005499746.1,XM_005506040.1
GO:0051603	proteolysis involved in cellular protein catabolic process	biological_process	2	628	22	18430	0.0374625482769217	0.0842583265743915	2.6679212507238	XM_005506013.1,XM_005513006.1
GO:0072593	reactive oxygen species metabolic process	biological_process	2	628	22	18430	0.0374625482769217	0.0842583265743915	2.6679212507238	XM_005500401.1,XM_005500883.1
GO:1902042	negative regulation of extrinsic apoptotic signaling pathway via death domain receptors	biological_process	2	628	22	18430	0.0374625482769217	0.0842583265743915	2.6679212507238	XM_005501973.1,XM_005508052.1
GO:0006928	movement of cell or subcellular component	biological_process	3	628	38	18430	0.0394818097103008	0.0884937114196396	2.31687898089172	XM_005500008.1,XM_005507271.1,XM_005513805.1
GO:0007017	microtubule-based process	biological_process	3	628	38	18430	0.0394818097103008	0.0884937114196396	2.31687898089172	XM_005500286.1,XM_005500287.1,XM_005507803.1
GO:0035914	skeletal muscle cell differentiation	biological_process	3	628	38	18430	0.0394818097103008	0.0884937114196396	2.31687898089172	XM_005498642.1,XM_005506128.1,XM_005510323.1
GO:0042800	histone methyltransferase activity (H3-K4 specific)	molecular_function	3	628	38	18430	0.0394818097103008	0.0884937114196396	2.31687898089172	TCONS_00012771,XM_005514747.1,XM_005514751.1
GO:0032880	regulation of protein localization	biological_process	4	628	56	18430	0.0415322405104195	0.0920574566613424	2.09622383985441	XM_005501876.1,XM_005506691.1,XM_005509129.1,XM_005510753.1
GO:0006361	transcription initiation from RNA polymerase I promoter	biological_process	2	628	23	18430	0.0420232752895276	0.0920574566613424	2.55192467460537	XM_005505033.1,XM_005505980.1
GO:0006956	complement activation	biological_process	2	628	23	18430	0.0420232752895276	0.0920574566613424	2.55192467460537	XM_005506292.1,XM_005515893.1
GO:0019216	regulation of lipid metabolic process	biological_process	2	628	23	18430	0.0420232752895276	0.0920574566613424	2.55192467460537	XM_005499168.1,XM_005506815.1
GO:0019933	cAMP-mediated signaling	biological_process	2	628	23	18430	0.0420232752895276	0.0920574566613424	2.55192467460537	XM_005500883.1,XM_005507854.1
GO:0034045	pre-autophagosomal structure membrane	cellular_component	2	628	23	18430	0.0420232752895276	0.0920574566613424	2.55192467460537	TCONS_00025621,XR_272689.1
GO:0042130	negative regulation of T cell proliferation	biological_process	2	628	23	18430	0.0420232752895276	0.0920574566613424	2.55192467460537	XM_005509358.1,XM_005511686.1
GO:0042339	keratan sulfate metabolic process	biological_process	2	628	23	18430	0.0420232752895276	0.0920574566613424	2.55192467460537	XM_005506647.1,XM_005508591.1
GO:0061028	establishment of endothelial barrier	biological_process	2	628	23	18430	0.0420232752895276	0.0920574566613424	2.55192467460537	XM_005507854.1,XM_005515870.1
GO:1901998	toxin transport	biological_process	2	628	23	18430	0.0420232752895276	0.0920574566613424	2.55192467460537	XM_005512052.1,XM_005513006.1
GO:0006919	activation of cysteine-type endopeptidase activity involved in apoptotic process	biological_process	5	628	75	18430	0.0425231115456042	0.0920574566613424	1.95647558386412	TCONS_00033206,XM_005508140.1,XM_005508142.1,XM_005508143.1,XM_005512027.1
GO:0021987	cerebral cortex development	biological_process	3	628	39	18430	0.0428522490182218	0.0920574566613424	2.25747182753552	XM_005506040.1,XM_005506691.1,XM_005512871.1
GO:0030838	positive regulation of actin filament polymerization	biological_process	3	628	39	18430	0.0428522490182218	0.0920574566613424	2.25747182753552	XM_005500399.1,XM_005508024.1,XM_005511686.1
GO:0000718	nucleotide-excision repair DNA damage removal	biological_process	1	628	10	18430	0.0435148516295345	0.0920574566613424	2.93471337579618	XM_005505980.1
GO:0001675	acrosome assembly	biological_process	1	628	10	18430	0.0435148516295345	0.0920574566613424	2.93471337579618	XM_005499540.1
GO:0001952	regulation of cell-matrix adhesion	biological_process	1	628	10	18430	0.0435148516295345	0.0920574566613424	2.93471337579618	XM_005512871.1
GO:0003993	acid phosphatase activity	molecular_function	1	628	10	18430	0.0435148516295345	0.0920574566613424	2.93471337579618	XM_005511165.1
GO:0004521	endoribonuclease activity	molecular_function	1	628	10	18430	0.0435148516295345	0.0920574566613424	2.93471337579618	XM_005499794.1
GO:0004983	neuropeptide Y receptor activity	molecular_function	1	628	10	18430	0.0435148516295345	0.0920574566613424	2.93471337579618	XM_005509360.1
GO:0005024	transforming growth factor beta-activated receptor activity	molecular_function	1	628	10	18430	0.0435148516295345	0.0920574566613424	2.93471337579618	XM_005515394.1
GO:0005338	nucleotide-sugar transmembrane transporter activity	molecular_function	1	628	10	18430	0.0435148516295345	0.0920574566613424	2.93471337579618	XM_005506647.1
GO:0005432	calcium	molecular_function	1	628	10	18430	0.0435148516295345	0.0920574566613424	2.93471337579618	XM_005500155.1
GO:0005587	collagen type IV trimer	cellular_component	1	628	10	18430	0.0435148516295345	0.0920574566613424	2.93471337579618	TCONS_00055683
GO:0006182	cGMP biosynthetic process	biological_process	1	628	10	18430	0.0435148516295345	0.0920574566613424	2.93471337579618	XM_005508087.1
GO:0006241	CTP biosynthetic process	biological_process	1	628	10	18430	0.0435148516295345	0.0920574566613424	2.93471337579618	XM_005504385.1
GO:0006278	RNA-dependent DNA replication	biological_process	1	628	10	18430	0.0435148516295345	0.0920574566613424	2.93471337579618	TCONS_00026423
GO:0006307	DNA dealkylation involved in DNA repair	biological_process	1	628	10	18430	0.0435148516295345	0.0920574566613424	2.93471337579618	XM_005508455.1
GO:0006385	transcription elongation from RNA polymerase III promoter	biological_process	1	628	10	18430	0.0435148516295345	0.0920574566613424	2.93471337579618	XM_005505694.1
GO:0006497	protein lipidation	biological_process	1	628	10	18430	0.0435148516295345	0.0920574566613424	2.93471337579618	XR_272689.1
GO:0006690	icosanoid metabolic process	biological_process	1	628	10	18430	0.0435148516295345	0.0920574566613424	2.93471337579618	XM_005498904.1
GO:0006807	nitrogen compound metabolic process	biological_process	1	628	10	18430	0.0435148516295345	0.0920574566613424	2.93471337579618	XM_005507177.1
GO:0006998	nuclear envelope organization	biological_process	1	628	10	18430	0.0435148516295345	0.0920574566613424	2.93471337579618	XM_005508018.1
GO:0008290	F-actin capping protein complex	cellular_component	1	628	10	18430	0.0435148516295345	0.0920574566613424	2.93471337579618	XM_005498455.1
GO:0008568	microtubule-severing ATPase activity	molecular_function	1	628	10	18430	0.0435148516295345	0.0920574566613424	2.93471337579618	XM_005500414.1
GO:0010039	response to iron ion	biological_process	1	628	10	18430	0.0435148516295345	0.0920574566613424	2.93471337579618	XM_005515364.1
GO:0010460	positive regulation of heart rate	biological_process	1	628	10	18430	0.0435148516295345	0.0920574566613424	2.93471337579618	XM_005499350.1
GO:0010510	regulation of acetyl-CoA biosynthetic process from pyruvate	biological_process	1	628	10	18430	0.0435148516295345	0.0920574566613424	2.93471337579618	XM_005504783.1
GO:0010694	positive regulation of alkaline phosphatase activity	biological_process	1	628	10	18430	0.0435148516295345	0.0920574566613424	2.93471337579618	XM_005505001.1
GO:0010804	negative regulation of tumor necrosis factor-mediated signaling pathway	biological_process	1	628	10	18430	0.0435148516295345	0.0920574566613424	2.93471337579618	XM_005501973.1
GO:0010867	positive regulation of triglyceride biosynthetic process	biological_process	1	628	10	18430	0.0435148516295345	0.0920574566613424	2.93471337579618	XM_005505177.1
GO:0014850	response to muscle activity	biological_process	1	628	10	18430	0.0435148516295345	0.0920574566613424	2.93471337579618	XM_005501287.1
GO:0030252	growth hormone secretion	biological_process	1	628	10	18430	0.0435148516295345	0.0920574566613424	2.93471337579618	XM_005515394.1
GO:0030687	preribosome large subunit precursor	cellular_component	1	628	10	18430	0.0435148516295345	0.0920574566613424	2.93471337579618	TCONS_00044681
GO:0031639	plasminogen activation	biological_process	1	628	10	18430	0.0435148516295345	0.0920574566613424	2.93471337579618	XM_005500217.1
GO:0032592	integral component of mitochondrial membrane	cellular_component	1	628	10	18430	0.0435148516295345	0.0920574566613424	2.93471337579618	XM_005500155.1
GO:0032593	insulin-responsive compartment	cellular_component	1	628	10	18430	0.0435148516295345	0.0920574566613424	2.93471337579618	XM_005508148.1
GO:0033598	mammary gland epithelial cell proliferation	biological_process	1	628	10	18430	0.0435148516295345	0.0920574566613424	2.93471337579618	XM_005506815.1
GO:0035615	clathrin adaptor activity	molecular_function	1	628	10	18430	0.0435148516295345	0.0920574566613424	2.93471337579618	XM_005510753.1
GO:0035748	myelin sheath abaxonal region	cellular_component	1	628	10	18430	0.0435148516295345	0.0920574566613424	2.93471337579618	XM_005511686.1
GO:0042711	maternal behavior	biological_process	1	628	10	18430	0.0435148516295345	0.0920574566613424	2.93471337579618	XM_005509442.1
GO:0043249	erythrocyte maturation	biological_process	1	628	10	18430	0.0435148516295345	0.0920574566613424	2.93471337579618	XM_005505557.1
GO:0043281	regulation of cysteine-type endopeptidase activity involved in apoptotic process	biological_process	1	628	10	18430	0.0435148516295345	0.0920574566613424	2.93471337579618	XM_005504832.1
GO:0045821	positive regulation of glycolytic process	biological_process	1	628	10	18430	0.0435148516295345	0.0920574566613424	2.93471337579618	XM_005502332.1
GO:0050687	negative regulation of defense response to virus	biological_process	1	628	10	18430	0.0435148516295345	0.0920574566613424	2.93471337579618	XM_005506947.1
GO:0051084	'de novo' posttranslational protein folding	biological_process	1	628	10	18430	0.0435148516295345	0.0920574566613424	2.93471337579618	XM_005502332.1
GO:0051552	flavone metabolic process	biological_process	1	628	10	18430	0.0435148516295345	0.0920574566613424	2.93471337579618	XM_005501287.1
GO:0051988	regulation of attachment of spindle microtubules to kinetochore	biological_process	1	628	10	18430	0.0435148516295345	0.0920574566613424	2.93471337579618	XM_005506209.1
GO:0060510	Type II pneumocyte differentiation	biological_process	1	628	10	18430	0.0435148516295345	0.0920574566613424	2.93471337579618	XM_005503309.1
GO:0070932	histone H3 deacetylation	biological_process	1	628	10	18430	0.0435148516295345	0.0920574566613424	2.93471337579618	XM_005505299.1
GO:0071257	cellular response to electrical stimulus	biological_process	1	628	10	18430	0.0435148516295345	0.0920574566613424	2.93471337579618	XM_005511567.1
GO:0071321	cellular response to cGMP	biological_process	1	628	10	18430	0.0435148516295345	0.0920574566613424	2.93471337579618	XM_005507854.1
GO:0071371	cellular response to gonadotropin stimulus	biological_process	1	628	10	18430	0.0435148516295345	0.0920574566613424	2.93471337579618	XM_005511567.1
GO:0071556	integral component of lumenal side of endoplasmic reticulum membrane	cellular_component	1	628	10	18430	0.0435148516295345	0.0920574566613424	2.93471337579618	XM_005503394.1
GO:0071837	HMG box domain binding	molecular_function	1	628	10	18430	0.0435148516295345	0.0920574566613424	2.93471337579618	XM_005511149.1
GO:0072001	renal system development	biological_process	1	628	10	18430	0.0435148516295345	0.0920574566613424	2.93471337579618	XM_005513254.1
GO:0097025	MPP7-DLG1-LIN7 complex	cellular_component	1	628	10	18430	0.0435148516295345	0.0920574566613424	2.93471337579618	XM_005511686.1
GO:0097228	sperm principal piece	cellular_component	1	628	10	18430	0.0435148516295345	0.0920574566613424	2.93471337579618	XM_005500388.1
GO:1900271	regulation of long-term synaptic potentiation	biological_process	1	628	10	18430	0.0435148516295345	0.0920574566613424	2.93471337579618	XM_005503572.1
GO:1901018	positive regulation of potassium ion transmembrane transporter activity	biological_process	1	628	10	18430	0.0435148516295345	0.0920574566613424	2.93471337579618	XM_005508657.1
GO:0043234	protein complex	cellular_component	15	628	293	18430	0.0438843676072327	0.0927637038852073	1.50241299102193	TCONS_00057003,XM_005503285.1,XM_005505001.1,XM_005505823.1,XM_005505824.1,XM_005505826.1,XM_005505827.1,XM_005506229.1,XM_005506815.1,XM_005507854.1,XM_005508068.1,XM_005509570.1,XM_005509931.1,XM_005512696.1,XM_005512871.1
GO:0005874	microtubule	cellular_component	17	628	341	18430	0.0449535669723806	0.0949466077402026	1.4630535891066	XM_005499609.1,XM_005500286.1,XM_005500287.1,XM_005500388.1,XM_005500409.1,XM_005500414.1,XM_005500574.1,XM_005504617.1,XM_005505941.1,XM_005506099.1,XM_005506163.1,XM_005507147.1,XM_005508152.1,XM_005508795.1,XM_005511686.1,XM_005514168.1,XM_005516112.1
GO:0008270	zinc ion binding	molecular_function	57	628	1361	18430	0.045417816473965	0.0958492880132377	1.22908642483749	TCONS_00008822,TCONS_00012771,TCONS_00028576,TCONS_00029444,TCONS_00056026,XM_005497978.1,XM_005498022.1,XM_005498652.1,XM_005499168.1,XM_005499580.1,XM_005499746.1,XM_005499808.1,XM_005499909.1,XM_005499924.1,XM_005500075.1,XM_005500297.1,XM_005500399.1,XM_005501101.1,XM_005501876.1,XM_005501973.1,XM_005502668.1,XM_005502815.1,XM_005503552.1,XM_005504059.1,XM_005504216.1,XM_005504591.1,XM_005504…
GO:0030521	androgen receptor signaling pathway	biological_process	3	628	40	18430	0.0463796706619143	0.0975234226396886	2.20103503184713	XM_005501287.1,XM_005505980.1,XM_005511537.1
GO:0042771	intrinsic apoptotic signaling pathway in response to DNA damage by p53 class mediator	biological_process	3	628	40	18430	0.0463796706619143	0.0975234226396886	2.20103503184713	TCONS_00008822,TCONS_00028576,XM_005514959.1
GO:0045930	negative regulation of mitotic cell cycle	biological_process	3	628	40	18430	0.0463796706619143	0.0975234226396886	2.20103503184713	TCONS_00055984,TCONS_00055996,XM_005511686.1
GO:0000422	mitochondrion degradation	biological_process	2	628	24	18430	0.0468487518757581	0.0975234226396886	2.44559447983015	TCONS_00025621,XR_272689.1
GO:0004385	guanylate kinase activity	molecular_function	2	628	24	18430	0.0468487518757581	0.0975234226396886	2.44559447983015	XM_005511686.1,XM_005515363.1
GO:0005891	voltage-gated calcium channel complex	cellular_component	2	628	24	18430	0.0468487518757581	0.0975234226396886	2.44559447983015	XM_005511595.1,XM_005515349.1
GO:0007052	mitotic spindle organization	biological_process	2	628	24	18430	0.0468487518757581	0.0975234226396886	2.44559447983015	XM_005500388.1,XM_005506099.1
GO:0007077	mitotic nuclear envelope disassembly	biological_process	2	628	24	18430	0.0468487518757581	0.0975234226396886	2.44559447983015	XM_005508018.1,XM_005509529.1
GO:0007094	mitotic spindle assembly checkpoint	biological_process	2	628	24	18430	0.0468487518757581	0.0975234226396886	2.44559447983015	XM_005499873.1,XM_005506209.1
GO:0016339	calcium-dependent cell-cell adhesion via plasma membrane cell adhesion molecules	biological_process	2	628	24	18430	0.0468487518757581	0.0975234226396886	2.44559447983015	XM_005498172.1,XM_005504832.1
GO:0045595	regulation of cell differentiation	biological_process	2	628	24	18430	0.0468487518757581	0.0975234226396886	2.44559447983015	XM_005511038.1,XM_005515394.1
GO:0046034	ATP metabolic process	biological_process	2	628	24	18430	0.0468487518757581	0.0975234226396886	2.44559447983015	XM_005502332.1,XM_005507920.1
GO:0048738	cardiac muscle tissue development	biological_process	2	628	24	18430	0.0468487518757581	0.0975234226396886	2.44559447983015	XM_005501444.1,XM_005511107.1
GO:0051010	microtubule plus-end binding	molecular_function	2	628	24	18430	0.0468487518757581	0.0975234226396886	2.44559447983015	XM_005506209.1,XM_005512330.1
GO:0051297	centrosome organization	biological_process	2	628	24	18430	0.0468487518757581	0.0975234226396886	2.44559447983015	XM_005500409.1,XM_005508152.1
GO:0070555	response to interleukin-1	biological_process	2	628	24	18430	0.0468487518757581	0.0975234226396886	2.44559447983015	XM_005504640.1,XM_005506213.1
GO:0097503	sialylation	biological_process	2	628	24	18430	0.0468487518757581	0.0975234226396886	2.44559447983015	XM_005505038.1,XM_005508591.1
GO:0007032	endosome organization	biological_process	3	628	41	18430	0.0500637041655425	0.101823537218687	2.14735125058257	XM_005512660.1,XM_005513054.1,XM_005514168.1
GO:0035019	somatic stem cell maintenance	biological_process	3	628	41	18430	0.0500637041655425	0.101823537218687	2.14735125058257	XM_005501303.1,XM_005501308.1,XM_005506209.1
GO:0008584	male gonad development	biological_process	4	628	59	18430	0.0501685993655135	0.101823537218687	1.98963618698046	XM_005504591.1,XM_005504593.1,XM_005508308.1,XM_005512027.1
GO:0071356	cellular response to tumor necrosis factor	biological_process	4	628	59	18430	0.0501685993655135	0.101823537218687	1.98963618698046	XM_005498768.1,XM_005501287.1,XM_005505557.1,XM_005506013.1
GO:0005771	multivesicular body	cellular_component	2	628	25	18430	0.051934156784025	0.101823537218687	2.34777070063694	XM_005503394.1,XM_005505114.1
GO:0008180	COP9 signalosome	cellular_component	2	628	25	18430	0.051934156784025	0.101823537218687	2.34777070063694	XM_005500426.1,XM_005513006.1
GO:0010827	regulation of glucose transport	biological_process	2	628	25	18430	0.051934156784025	0.101823537218687	2.34777070063694	XM_005508018.1,XM_005509529.1
GO:0019897	extrinsic component of plasma membrane	cellular_component	2	628	25	18430	0.051934156784025	0.101823537218687	2.34777070063694	XM_005507795.1,XM_005513054.1
GO:0031674	I band	cellular_component	2	628	25	18430	0.051934156784025	0.101823537218687	2.34777070063694	XM_005510281.1,XM_005510284.1
GO:0034047	regulation of protein phosphatase type 2A activity	biological_process	2	628	25	18430	0.051934156784025	0.101823537218687	2.34777070063694	XM_005501586.1,XR_272002.1
GO:0000030	mannosyltransferase activity	molecular_function	1	628	11	18430	0.0520083297793911	0.101823537218687	2.6679212507238	XM_005514422.1
GO:0001530	lipopolysaccharide binding	molecular_function	1	628	11	18430	0.0520083297793911	0.101823537218687	2.6679212507238	XM_005499522.1
GO:0001553	luteinization	biological_process	1	628	11	18430	0.0520083297793911	0.101823537218687	2.6679212507238	XM_005505778.1
GO:0001758	retinal dehydrogenase activity	molecular_function	1	628	11	18430	0.0520083297793911	0.101823537218687	2.6679212507238	XM_005504213.1
GO:0001779	natural killer cell differentiation	biological_process	1	628	11	18430	0.0520083297793911	0.101823537218687	2.6679212507238	XM_005506815.1
GO:0001944	vasculature development	biological_process	1	628	11	18430	0.0520083297793911	0.101823537218687	2.6679212507238	XM_005504216.1
GO:0004383	guanylate cyclase activity	molecular_function	1	628	11	18430	0.0520083297793911	0.101823537218687	2.6679212507238	XM_005508087.1
GO:0004806	triglyceride lipase activity	molecular_function	1	628	11	18430	0.0520083297793911	0.101823537218687	2.6679212507238	XM_005502631.1
GO:0005112	Notch binding	molecular_function	1	628	11	18430	0.0520083297793911	0.101823537218687	2.6679212507238	XM_005512478.1
GO:0005216	ion channel activity	molecular_function	1	628	11	18430	0.0520083297793911	0.101823537218687	2.6679212507238	XM_005501852.1
GO:0005773	vacuole	cellular_component	1	628	11	18430	0.0520083297793911	0.101823537218687	2.6679212507238	XM_005503394.1
GO:0006275	regulation of DNA replication	biological_process	1	628	11	18430	0.0520083297793911	0.101823537218687	2.6679212507238	XM_005513156.1
GO:0006285	base-excision repair AP site formation	biological_process	1	628	11	18430	0.0520083297793911	0.101823537218687	2.6679212507238	XM_005508455.1
GO:0006386	termination of RNA polymerase III transcription	biological_process	1	628	11	18430	0.0520083297793911	0.101823537218687	2.6679212507238	XM_005505694.1
GO:0007097	nuclear migration	biological_process	1	628	11	18430	0.0520083297793911	0.101823537218687	2.6679212507238	XM_005503384.1
GO:0007340	acrosome reaction	biological_process	1	628	11	18430	0.0520083297793911	0.101823537218687	2.6679212507238	XR_272706.1
GO:0007597	blood coagulation intrinsic pathway	biological_process	1	628	11	18430	0.0520083297793911	0.101823537218687	2.6679212507238	XM_005500217.1
GO:0008158	hedgehog receptor activity	molecular_function	1	628	11	18430	0.0520083297793911	0.101823537218687	2.6679212507238	XM_005506642.1
GO:0008195	phosphatidate phosphatase activity	molecular_function	1	628	11	18430	0.0520083297793911	0.101823537218687	2.6679212507238	XM_005500903.1
GO:0008299	isoprenoid biosynthetic process	biological_process	1	628	11	18430	0.0520083297793911	0.101823537218687	2.6679212507238	XM_005513640.1
GO:0008404	arachidonic acid 14 15-epoxygenase activity	molecular_function	1	628	11	18430	0.0520083297793911	0.101823537218687	2.6679212507238	XM_005498904.1
GO:0008405	arachidonic acid 11 12-epoxygenase activity	molecular_function	1	628	11	18430	0.0520083297793911	0.101823537218687	2.6679212507238	XM_005498904.1
GO:0009651	response to salt stress	biological_process	1	628	11	18430	0.0520083297793911	0.101823537218687	2.6679212507238	XM_005511656.1
GO:0010314	phosphatidylinositol-5-phosphate binding	molecular_function	1	628	11	18430	0.0520083297793911	0.101823537218687	2.6679212507238	XM_005512660.1
GO:0010469	regulation of receptor activity	biological_process	1	628	11	18430	0.0520083297793911	0.101823537218687	2.6679212507238	XM_005515870.1
GO:0010762	regulation of fibroblast migration	biological_process	1	628	11	18430	0.0520083297793911	0.101823537218687	2.6679212507238	XM_005501973.1
GO:0014912	negative regulation of smooth muscle cell migration	biological_process	1	628	11	18430	0.0520083297793911	0.101823537218687	2.6679212507238	XM_005510060.1
GO:0015355	secondary active monocarboxylate transmembrane transporter activity	molecular_function	1	628	11	18430	0.0520083297793911	0.101823537218687	2.6679212507238	XM_005505609.1
GO:0016442	RISC complex	cellular_component	1	628	11	18430	0.0520083297793911	0.101823537218687	2.6679212507238	XM_005506210.1
GO:0016602	CCAAT-binding factor complex	cellular_component	1	628	11	18430	0.0520083297793911	0.101823537218687	2.6679212507238	XM_005509624.1
GO:0017016	Ras GTPase binding	molecular_function	1	628	11	18430	0.0520083297793911	0.101823537218687	2.6679212507238	XM_005503493.1
GO:0019208	phosphatase regulator activity	molecular_function	1	628	11	18430	0.0520083297793911	0.101823537218687	2.6679212507238	XM_005512052.1
GO:0030695	GTPase regulator activity	molecular_function	1	628	11	18430	0.0520083297793911	0.101823537218687	2.6679212507238	XM_005512871.1
GO:0031253	cell projection membrane	cellular_component	1	628	11	18430	0.0520083297793911	0.101823537218687	2.6679212507238	XM_005511686.1
GO:0031274	positive regulation of pseudopodium assembly	biological_process	1	628	11	18430	0.0520083297793911	0.101823537218687	2.6679212507238	XM_005506209.1
GO:0031592	centrosomal corona	cellular_component	1	628	11	18430	0.0520083297793911	0.101823537218687	2.6679212507238	XM_005512330.1
GO:0031683	G-protein beta/gamma-subunit complex binding	molecular_function	1	628	11	18430	0.0520083297793911	0.101823537218687	2.6679212507238	XM_005509570.1
GO:0031988	membrane-bounded vesicle	cellular_component	1	628	11	18430	0.0520083297793911	0.101823537218687	2.6679212507238	XM_005502173.1
GO:0032525	somite rostral/caudal axis specification	biological_process	1	628	11	18430	0.0520083297793911	0.101823537218687	2.6679212507238	XM_005499853.1
GO:0032703	negative regulation of interleukin-2 production	biological_process	1	628	11	18430	0.0520083297793911	0.101823537218687	2.6679212507238	XM_005509358.1
GO:0033280	response to vitamin D	biological_process	1	628	11	18430	0.0520083297793911	0.101823537218687	2.6679212507238	XM_005509438.1
GO:0033574	response to testosterone	biological_process	1	628	11	18430	0.0520083297793911	0.101823537218687	2.6679212507238	XM_005509457.1
GO:0034237	protein kinase A regulatory subunit binding	molecular_function	1	628	11	18430	0.0520083297793911	0.101823537218687	2.6679212507238	XM_005499350.1
GO:0035094	response to nicotine	biological_process	1	628	11	18430	0.0520083297793911	0.101823537218687	2.6679212507238	XM_005498768.1
GO:0038180	nerve growth factor signaling pathway	biological_process	1	628	11	18430	0.0520083297793911	0.101823537218687	2.6679212507238	XM_005507854.1
GO:0043522	leucine zipper domain binding	molecular_function	1	628	11	18430	0.0520083297793911	0.101823537218687	2.6679212507238	XM_005510088.1
GO:0045445	myoblast differentiation	biological_process	1	628	11	18430	0.0520083297793911	0.101823537218687	2.6679212507238	XM_005506128.1
GO:0045792	negative regulation of cell size	biological_process	1	628	11	18430	0.0520083297793911	0.101823537218687	2.6679212507238	XM_005512871.1
GO:0045839	negative regulation of mitotic nuclear division	biological_process	1	628	11	18430	0.0520083297793911	0.101823537218687	2.6679212507238	XM_005504385.1
GO:0046716	muscle cell cellular homeostasis	biological_process	1	628	11	18430	0.0520083297793911	0.101823537218687	2.6679212507238	XM_005506209.1
GO:0048280	vesicle fusion with Golgi apparatus	biological_process	1	628	11	18430	0.0520083297793911	0.101823537218687	2.6679212507238	XM_005508102.1
GO:0048747	muscle fiber development	biological_process	1	628	11	18430	0.0520083297793911	0.101823537218687	2.6679212507238	XM_005504360.1
GO:0050768	negative regulation of neurogenesis	biological_process	1	628	11	18430	0.0520083297793911	0.101823537218687	2.6679212507238	XM_005514168.1
GO:0050811	GABA receptor binding	molecular_function	1	628	11	18430	0.0520083297793911	0.101823537218687	2.6679212507238	XM_005510643.1
GO:0051492	regulation of stress fiber assembly	biological_process	1	628	11	18430	0.0520083297793911	0.101823537218687	2.6679212507238	XM_005512871.1
GO:0060322	head development	biological_process	1	628	11	18430	0.0520083297793911	0.101823537218687	2.6679212507238	XM_005507780.1
GO:0060765	regulation of androgen receptor signaling pathway	biological_process	1	628	11	18430	0.0520083297793911	0.101823537218687	2.6679212507238	XM_005514959.1
GO:0070063	RNA polymerase binding	molecular_function	1	628	11	18430	0.0520083297793911	0.101823537218687	2.6679212507238	XM_005506213.1
GO:0070723	response to cholesterol	biological_process	1	628	11	18430	0.0520083297793911	0.101823537218687	2.6679212507238	XM_005505177.1
GO:0071499	cellular response to laminar fluid shear stress	biological_process	1	628	11	18430	0.0520083297793911	0.101823537218687	2.6679212507238	XM_005505557.1
GO:0071614	linoleic acid epoxygenase activity	molecular_function	1	628	11	18430	0.0520083297793911	0.101823537218687	2.6679212507238	XM_005498904.1
GO:0072160	nephron tubule epithelial cell differentiation	biological_process	1	628	11	18430	0.0520083297793911	0.101823537218687	2.6679212507238	XM_005505001.1
GO:0072358	cardiovascular system development	biological_process	1	628	11	18430	0.0520083297793911	0.101823537218687	2.6679212507238	XM_005499350.1
GO:0097320	membrane tubulation	biological_process	1	628	11	18430	0.0520083297793911	0.101823537218687	2.6679212507238	XM_005502173.1
GO:1902166	negative regulation of intrinsic apoptotic signaling pathway in response to DNA damage by p53 class mediator	biological_process	1	628	11	18430	0.0520083297793911	0.101823537218687	2.6679212507238	XM_005503394.1
GO:1903959	regulation of anion transmembrane transport	NA	1	628	11	18430	0.0520083297793911	0.101823537218687	2.6679212507238	XM_005509546.1
GO:2000251	positive regulation of actin cytoskeleton reorganization	biological_process	1	628	11	18430	0.0520083297793911	0.101823537218687	2.6679212507238	XM_005499211.1
GO:2001013	epithelial cell proliferation involved in renal tubule morphogenesis	biological_process	1	628	11	18430	0.0520083297793911	0.101823537218687	2.6679212507238	XM_005505001.1
GO:2001222	regulation of neuron migration	biological_process	1	628	11	18430	0.0520083297793911	0.101823537218687	2.6679212507238	XM_005504832.1
GO:0005635	nuclear envelope	cellular_component	8	628	141	18430	0.0522083956469696	0.10213832105502	1.66508560328861	TCONS_00047598,TCONS_00047599,TCONS_00047600,TCONS_00056089,TCONS_00056090,XM_005500934.1,XM_005508018.1,XM_005511567.1
GO:0072659	protein localization to plasma membrane	biological_process	5	628	79	18430	0.0525082872507326	0.102647779587898	1.85741352898492	XM_005503493.1,XM_005507854.1,XM_005508148.1,XM_005511686.1,XM_005512660.1
GO:0004725	protein tyrosine phosphatase activity	molecular_function	7	628	120	18430	0.0528251389971867	0.103189602849501	1.7119161358811	XM_005501852.1,XM_005506156.1,XM_005506427.1,XM_005506653.1,XM_005509393.1,XM_005509394.1,XM_005511344.1
GO:0050680	negative regulation of epithelial cell proliferation	biological_process	4	628	60	18430	0.0532642421735278	0.103969241479859	1.95647558386412	XM_005504832.1,XM_005506211.1,XM_005511686.1,XM_005512768.1
GO:0001658	branching involved in ureteric bud morphogenesis	biological_process	3	628	42	18430	0.053903701565118	0.104902413225529	2.09622383985441	XM_005506040.1,XM_005511686.1,XM_005514274.1
GO:0032092	positive regulation of protein binding	biological_process	3	628	42	18430	0.053903701565118	0.104902413225529	2.09622383985441	XM_005498455.1,XM_005507854.1,XM_005514959.1
GO:0032266	phosphatidylinositol-3-phosphate binding	molecular_function	3	628	42	18430	0.053903701565118	0.104902413225529	2.09622383985441	XM_005498641.1,XM_005512660.1,XR_272689.1
GO:0071230	cellular response to amino acid stimulus	biological_process	3	628	42	18430	0.053903701565118	0.104902413225529	2.09622383985441	XM_005499741.1,XM_005504832.1,XM_005511567.1
GO:0005925	focal adhesion	cellular_component	18	628	374	18430	0.0550433617798592	0.107040194934655	1.41242889744201	XM_005498455.1,XM_005499211.1,XM_005500050.1,XM_005500177.1,XM_005500208.1,XM_005500876.1,XM_005504187.1,XM_005504360.1,XM_005504832.1,XM_005508137.1,XM_005508657.1,XM_005509551.1,XM_005510281.1,XM_005510284.1,XM_005511829.1,XM_005512696.1,XM_005513006.1,XM_005513602.1
GO:0031234	extrinsic component of cytoplasmic side of plasma membrane	cellular_component	5	628	80	18430	0.0552092064414523	0.107282463937052	1.83419585987261	XM_005505823.1,XM_005505824.1,XM_005505826.1,XM_005510281.1,XM_005510284.1
GO:0000159	protein phosphatase type 2A complex	cellular_component	2	628	26	18430	0.0572740631934948	0.110305603187471	2.25747182753552	XM_005501586.1,XR_272002.1
GO:0001578	microtubule bundle formation	biological_process	2	628	26	18430	0.0572740631934948	0.110305603187471	2.25747182753552	XM_005507147.1,XM_005512330.1
GO:0002027	regulation of heart rate	biological_process	2	628	26	18430	0.0572740631934948	0.110305603187471	2.25747182753552	XM_005502618.1,XM_005515870.1
GO:0004364	glutathione transferase activity	molecular_function	2	628	26	18430	0.0572740631934948	0.110305603187471	2.25747182753552	XM_005506788.1,XM_005506789.1
GO:0005978	glycogen biosynthetic process	biological_process	2	628	26	18430	0.0572740631934948	0.110305603187471	2.25747182753552	XM_005503005.1,XM_005510592.1
GO:0006360	transcription from RNA polymerase I promoter	biological_process	2	628	26	18430	0.0572740631934948	0.110305603187471	2.25747182753552	XM_005505033.1,XM_005505980.1
GO:0007157	heterophilic cell-cell adhesion via plasma membrane cell adhesion molecules	biological_process	2	628	26	18430	0.0572740631934948	0.110305603187471	2.25747182753552	XM_005498768.1,XM_005506040.1
GO:0032040	small-subunit processome	cellular_component	2	628	26	18430	0.0572740631934948	0.110305603187471	2.25747182753552	XM_005506207.1,XM_005511873.1
GO:0042177	negative regulation of protein catabolic process	biological_process	2	628	26	18430	0.0572740631934948	0.110305603187471	2.25747182753552	XM_005501876.1,XM_005509129.1
GO:0043393	regulation of protein binding	biological_process	2	628	26	18430	0.0572740631934948	0.110305603187471	2.25747182753552	XM_005507961.1,XM_005510975.1
GO:0050434	positive regulation of viral transcription	biological_process	2	628	26	18430	0.0572740631934948	0.110305603187471	2.25747182753552	XM_005505474.1,XM_005505980.1
GO:0071346	cellular response to interferon-gamma	biological_process	2	628	26	18430	0.0572740631934948	0.110305603187471	2.25747182753552	XM_005508052.1,XM_005511754.1
GO:0009790	embryo development	biological_process	3	628	43	18430	0.0578987484739917	0.111261453091189	2.04747444822989	XM_005498652.1,XM_005508024.1,XM_005515927.1
GO:0019886	antigen processing and presentation of exogenous peptide antigen via MHC class II	biological_process	3	628	43	18430	0.0578987484739917	0.111261453091189	2.04747444822989	XM_005500388.1,XM_005503384.1,XM_005503394.1
GO:0045727	positive regulation of translation	biological_process	3	628	43	18430	0.0578987484739917	0.111261453091189	2.04747444822989	TCONS_00056089,TCONS_00056090,XM_005511741.1
GO:0046872	metal ion binding	molecular_function	69	628	1706	18430	0.0584232638160799	0.112186474092916	1.18695910275461	TCONS_00019270,TCONS_00019271,TCONS_00033206,XM_005497988.1,XM_005498404.1,XM_005498938.1,XM_005498939.1,XM_005499781.1,XM_005499782.1,XM_005499783.1,XM_005499905.1,XM_005500208.1,XM_005500416.1,XM_005500417.1,XM_005500418.1,XM_005500875.1,XM_005500876.1,XM_005501567.1,XM_005502845.1,XM_005502846.1,XM_005502976.1,XM_005503054.1,XM_005503285.1,XM_005503714.1,XM_005504385.1,XM_005504598.1,XM_005504…
GO:0006470	protein dephosphorylation	biological_process	7	628	123	18430	0.0593998619473473	0.113105790127912	1.67016208378644	XM_005501586.1,XM_005506156.1,XM_005506653.1,XM_005506947.1,XM_005509457.1,XM_005511344.1,XR_272002.1
GO:0006334	nucleosome assembly	biological_process	4	628	62	18430	0.0597813527275545	0.113105790127912	1.8933634682556	XM_005500075.1,XM_005510242.1,XM_005515053.1,XM_005515056.1
GO:0000178	exosome (RNase complex)	cellular_component	1	628	12	18430	0.0610336244421003	0.113105790127912	2.44559447983015	XM_005500902.1
GO:0000722	telomere maintenance via recombination	biological_process	1	628	12	18430	0.0610336244421003	0.113105790127912	2.44559447983015	XM_005504227.1
GO:0001158	enhancer sequence-specific DNA binding	molecular_function	1	628	12	18430	0.0610336244421003	0.113105790127912	2.44559447983015	XM_005499741.1
GO:0001771	immunological synapse formation	biological_process	1	628	12	18430	0.0610336244421003	0.113105790127912	2.44559447983015	XM_005511686.1
GO:0004535	poly(A)-specific ribonuclease activity	molecular_function	1	628	12	18430	0.0610336244421003	0.113105790127912	2.44559447983015	XM_005499905.1
GO:0005344	oxygen transporter activity	molecular_function	1	628	12	18430	0.0610336244421003	0.113105790127912	2.44559447983015	XM_005508461.1
GO:0006777	Mo-molybdopterin cofactor biosynthetic process	biological_process	1	628	12	18430	0.0610336244421003	0.113105790127912	2.44559447983015	XM_005500878.1
GO:0006839	mitochondrial transport	biological_process	1	628	12	18430	0.0610336244421003	0.113105790127912	2.44559447983015	XM_005501809.1
GO:0007168	receptor guanylyl cyclase signaling pathway	biological_process	1	628	12	18430	0.0610336244421003	0.113105790127912	2.44559447983015	XM_005508087.1
GO:0008637	apoptotic mitochondrial changes	biological_process	1	628	12	18430	0.0610336244421003	0.113105790127912	2.44559447983015	XM_005500399.1
GO:0009060	aerobic respiration	biological_process	1	628	12	18430	0.0610336244421003	0.113105790127912	2.44559447983015	XM_005515364.1
GO:0017056	structural constituent of nuclear pore	molecular_function	1	628	12	18430	0.0610336244421003	0.113105790127912	2.44559447983015	XM_005508018.1
GO:0022408	negative regulation of cell-cell adhesion	biological_process	1	628	12	18430	0.0610336244421003	0.113105790127912	2.44559447983015	XM_005504832.1
GO:0030239	myofibril assembly	biological_process	1	628	12	18430	0.0610336244421003	0.113105790127912	2.44559447983015	XM_005498642.1
GO:0031111	negative regulation of microtubule polymerization or depolymerization	biological_process	1	628	12	18430	0.0610336244421003	0.113105790127912	2.44559447983015	XM_005512330.1
GO:0031434	mitogen-activated protein kinase kinase binding	molecular_function	1	628	12	18430	0.0610336244421003	0.113105790127912	2.44559447983015	XM_005511686.1
GO:0032486	Rap protein signal transduction	biological_process	1	628	12	18430	0.0610336244421003	0.113105790127912	2.44559447983015	XM_005507854.1
GO:0035269	protein O-linked mannosylation	biological_process	1	628	12	18430	0.0610336244421003	0.113105790127912	2.44559447983015	XM_005499086.1
GO:0035326	enhancer binding	molecular_function	1	628	12	18430	0.0610336244421003	0.113105790127912	2.44559447983015	XM_005507177.1
GO:0043149	stress fiber assembly	biological_process	1	628	12	18430	0.0610336244421003	0.113105790127912	2.44559447983015	XM_005500050.1
GO:0045178	basal part of cell	cellular_component	1	628	12	18430	0.0610336244421003	0.113105790127912	2.44559447983015	XM_005500876.1
GO:0045582	positive regulation of T cell differentiation	biological_process	1	628	12	18430	0.0610336244421003	0.113105790127912	2.44559447983015	XM_005503394.1
GO:0045651	positive regulation of macrophage differentiation	biological_process	1	628	12	18430	0.0610336244421003	0.113105790127912	2.44559447983015	XM_005506815.1
GO:0045670	regulation of osteoclast differentiation	biological_process	1	628	12	18430	0.0610336244421003	0.113105790127912	2.44559447983015	XM_005506209.1
GO:0046658	anchored component of plasma membrane	cellular_component	1	628	12	18430	0.0610336244421003	0.113105790127912	2.44559447983015	XM_005504585.1
GO:0046697	decidualization	biological_process	1	628	12	18430	0.0610336244421003	0.113105790127912	2.44559447983015	XM_005509438.1
GO:0048168	regulation of neuronal synaptic plasticity	biological_process	1	628	12	18430	0.0610336244421003	0.113105790127912	2.44559447983015	XM_005511567.1
GO:0050774	negative regulation of dendrite morphogenesis	biological_process	1	628	12	18430	0.0610336244421003	0.113105790127912	2.44559447983015	XM_005507854.1
GO:0051276	chromosome organization	biological_process	1	628	12	18430	0.0610336244421003	0.113105790127912	2.44559447983015	XM_005506209.1
GO:0051294	establishment of spindle orientation	biological_process	1	628	12	18430	0.0610336244421003	0.113105790127912	2.44559447983015	XM_005512330.1
GO:0060122	inner ear receptor stereocilium organization	biological_process	1	628	12	18430	0.0610336244421003	0.113105790127912	2.44559447983015	XM_005506040.1
GO:0060314	regulation of ryanodine-sensitive calcium-release channel activity	biological_process	1	628	12	18430	0.0610336244421003	0.113105790127912	2.44559447983015	XM_005515870.1
GO:0061333	renal tubule morphogenesis	biological_process	1	628	12	18430	0.0610336244421003	0.113105790127912	2.44559447983015	XM_005505001.1
GO:0070695	FHF complex	cellular_component	1	628	12	18430	0.0610336244421003	0.113105790127912	2.44559447983015	XM_005514168.1
GO:0070702	inner mucus layer	cellular_component	1	628	12	18430	0.0610336244421003	0.113105790127912	2.44559447983015	TCONS_00051504
GO:0070703	outer mucus layer	cellular_component	1	628	12	18430	0.0610336244421003	0.113105790127912	2.44559447983015	TCONS_00051504
GO:0070776	MOZ/MORF histone acetyltransferase complex	cellular_component	1	628	12	18430	0.0610336244421003	0.113105790127912	2.44559447983015	XM_005500075.1
GO:0071377	cellular response to glucagon stimulus	biological_process	1	628	12	18430	0.0610336244421003	0.113105790127912	2.44559447983015	XM_005513424.1
GO:0072102	glomerulus morphogenesis	biological_process	1	628	12	18430	0.0610336244421003	0.113105790127912	2.44559447983015	XM_005505001.1
GO:1901653	cellular response to peptide	biological_process	1	628	12	18430	0.0610336244421003	0.113105790127912	2.44559447983015	XM_005505557.1
GO:1902236	negative regulation of endoplasmic reticulum stress-induced intrinsic apoptotic signaling pathway	biological_process	1	628	12	18430	0.0610336244421003	0.113105790127912	2.44559447983015	XM_005508072.1
GO:2000009	negative regulation of protein localization to cell surface	biological_process	1	628	12	18430	0.0610336244421003	0.113105790127912	2.44559447983015	XM_005508657.1
GO:2000144	positive regulation of DNA-templated transcription initiation	biological_process	1	628	12	18430	0.0610336244421003	0.113105790127912	2.44559447983015	XM_005499741.1
GO:2000177	regulation of neural precursor cell proliferation	biological_process	1	628	12	18430	0.0610336244421003	0.113105790127912	2.44559447983015	XM_005501907.1
GO:2000481	positive regulation of cAMP-dependent protein kinase activity	biological_process	1	628	12	18430	0.0610336244421003	0.113105790127912	2.44559447983015	XM_005507854.1
GO:2001214	positive regulation of vasculogenesis	biological_process	1	628	12	18430	0.0610336244421003	0.113105790127912	2.44559447983015	XM_005507854.1
GO:2001241	positive regulation of extrinsic apoptotic signaling pathway in absence of ligand	biological_process	1	628	12	18430	0.0610336244421003	0.113105790127912	2.44559447983015	XM_005501744.1
GO:0008630	intrinsic apoptotic signaling pathway in response to DNA damage	biological_process	3	628	44	18430	0.0620476754120729	0.114821321047252	2.00094093804285	TCONS_00008822,TCONS_00028576,XM_005507852.1
GO:0016328	lateral plasma membrane	cellular_component	3	628	44	18430	0.0620476754120729	0.114821321047252	2.00094093804285	XM_005504832.1,XM_005506209.1,XM_005511686.1
GO:0005719	nuclear euchromatin	cellular_component	2	628	27	18430	0.0628625065966566	0.115752490900359	2.17386175984902	XM_005499746.1,XM_005511567.1
GO:0007603	phototransduction visible light	biological_process	2	628	27	18430	0.0628625065966566	0.115752490900359	2.17386175984902	XM_005499100.1,XM_005512696.1
GO:0008016	regulation of heart contraction	biological_process	2	628	27	18430	0.0628625065966566	0.115752490900359	2.17386175984902	XM_005498904.1,XM_005510975.1
GO:0008601	protein phosphatase type 2A regulator activity	molecular_function	2	628	27	18430	0.0628625065966566	0.115752490900359	2.17386175984902	XM_005501586.1,XR_272002.1
GO:0016235	aggresome	cellular_component	2	628	27	18430	0.0628625065966566	0.115752490900359	2.17386175984902	XM_005504832.1,XM_005513254.1
GO:0032481	positive regulation of type I interferon production	biological_process	2	628	27	18430	0.0628625065966566	0.115752490900359	2.17386175984902	XM_005505694.1,XM_005514959.1
GO:0046907	intracellular transport	biological_process	2	628	27	18430	0.0628625065966566	0.115752490900359	2.17386175984902	XM_005498641.1,XM_005509529.1
GO:0006665	sphingolipid metabolic process	biological_process	4	628	63	18430	0.0632025461729489	0.116296263304789	1.86331007987059	XM_005505949.1,XM_005506450.1,XM_005509664.1,XM_005510696.1
GO:0005794	Golgi apparatus	cellular_component	32	628	733	18430	0.0634155802129079	0.11660573447918	1.28118455696423	XM_005498768.1,XM_005498857.1,XM_005498858.1,XM_005499086.1,XM_005502803.1,XM_005502977.1,XM_005505942.1,XM_005505951.1,XM_005506647.1,XM_005506814.1,XM_005507800.1,XM_005508080.1,XM_005508102.1,XM_005508140.1,XM_005508142.1,XM_005508143.1,XM_005509077.1,XM_005509438.1,XM_005509546.1,XM_005510026.1,XM_005510753.1,XM_005511180.1,XM_005511344.1,XM_005511686.1,XM_005512330.1,XM_005513054.1,XM_005513…
GO:0044822	poly(A) RNA binding	molecular_function	41	628	967	18430	0.0635486109247974	0.116767765656872	1.24429419242651	TCONS_00044681,TCONS_00047598,TCONS_00047599,TCONS_00047600,TCONS_00056089,TCONS_00056090,XM_005498455.1,XM_005498747.1,XM_005500208.1,XM_005500426.1,XM_005500825.1,XM_005500893.1,XM_005500901.1,XM_005500902.1,XM_005502815.1,XM_005503540.1,XM_005503542.1,XM_005506008.1,XM_005506207.1,XM_005506213.1,XM_005506237.1,XM_005507155.1,XM_005507782.1,XM_005507783.1,XM_005508044.1,XM_005508144.1,XM_005508…
GO:0006914	autophagy	biological_process	5	628	83	18430	0.0638069289764605	0.117159615352258	1.7678996239736	XM_005499214.1,XM_005500425.1,XM_005501744.1,XM_005501907.1,XR_272689.1
GO:0001558	regulation of cell growth	biological_process	3	628	45	18430	0.0663490693306493	0.121398719394573	1.95647558386412	XM_005500887.1,XM_005508072.1,XM_005515394.1
GO:0003755	peptidyl-prolyl cis-trans isomerase activity	molecular_function	3	628	45	18430	0.0663490693306493	0.121398719394573	1.95647558386412	XM_005505965.1,XM_005505968.1,XM_005506230.1
GO:0006368	transcription elongation from RNA polymerase II promoter	biological_process	3	628	45	18430	0.0663490693306493	0.121398719394573	1.95647558386412	XM_005505474.1,XM_005505980.1,XM_005514560.1
GO:0045600	positive regulation of fat cell differentiation	biological_process	3	628	45	18430	0.0663490693306493	0.121398719394573	1.95647558386412	XM_005499741.1,XM_005499905.1,XM_005506815.1
GO:0051781	positive regulation of cell division	biological_process	3	628	45	18430	0.0663490693306493	0.121398719394573	1.95647558386412	XM_005500004.1,XM_005506209.1,XM_005510771.1
GO:0003712	transcription cofactor activity	molecular_function	4	628	64	18430	0.0667317721882784	0.122013085576318	1.83419585987261	XM_005501303.1,XM_005501308.1,XM_005505299.1,XM_005511870.1
GO:0005496	steroid binding	molecular_function	2	628	28	18430	0.0686930480609356	0.124943030788262	2.09622383985441	XM_005507653.1,XM_005510040.1
GO:0008094	DNA-dependent ATPase activity	molecular_function	2	628	28	18430	0.0686930480609356	0.124943030788262	2.09622383985441	XM_005505980.1,XM_005515924.1
GO:0034504	protein localization to nucleus	biological_process	2	628	28	18430	0.0686930480609356	0.124943030788262	2.09622383985441	TCONS_00008822,TCONS_00028576
GO:0051493	regulation of cytoskeleton organization	biological_process	2	628	28	18430	0.0686930480609356	0.124943030788262	2.09622383985441	XM_005501876.1,XM_005509129.1
GO:0051894	positive regulation of focal adhesion assembly	biological_process	2	628	28	18430	0.0686930480609356	0.124943030788262	2.09622383985441	XM_005499211.1,XM_005512871.1
GO:0060048	cardiac muscle contraction	biological_process	2	628	28	18430	0.0686930480609356	0.124943030788262	2.09622383985441	XM_005499350.1,XM_005511107.1
GO:0007050	cell cycle arrest	biological_process	7	628	127	18430	0.0689350551066157	0.124943030788262	1.61755855358844	XM_005501240.1,XM_005505980.1,XM_005506209.1,XM_005507182.1,XM_005507183.1,XM_005507184.1,XM_005512871.1
GO:0007267	cell-cell signaling	biological_process	6	628	106	18430	0.070245609395736	0.124943030788262	1.66115851460161	XM_005499211.1,XM_005507441.1,XM_005511038.1,XM_005512027.1,XM_005514747.1,XM_005514751.1
GO:0000002	mitochondrial genome maintenance	biological_process	1	628	13	18430	0.0705447573835264	0.124943030788262	2.25747182753552	XM_005508093.1
GO:0001522	pseudouridine synthesis	biological_process	1	628	13	18430	0.0705447573835264	0.124943030788262	2.25747182753552	XM_005498088.1
GO:0004887	thyroid hormone receptor activity	molecular_function	1	628	13	18430	0.0705447573835264	0.124943030788262	2.25747182753552	XM_005499746.1
GO:0006301	postreplication repair	biological_process	1	628	13	18430	0.0705447573835264	0.124943030788262	2.25747182753552	XM_005509584.1
GO:0006884	cell volume homeostasis	biological_process	1	628	13	18430	0.0705447573835264	0.124943030788262	2.25747182753552	XM_005498455.1
GO:0006911	phagocytosis engulfment	biological_process	1	628	13	18430	0.0705447573835264	0.124943030788262	2.25747182753552	XM_005500008.1
GO:0007220	Notch receptor processing	biological_process	1	628	13	18430	0.0705447573835264	0.124943030788262	2.25747182753552	XM_005512478.1
GO:0010738	regulation of protein kinase A signaling	biological_process	1	628	13	18430	0.0705447573835264	0.124943030788262	2.25747182753552	XM_005515870.1
GO:0010831	positive regulation of myotube differentiation	biological_process	1	628	13	18430	0.0705447573835264	0.124943030788262	2.25747182753552	XM_005511107.1
GO:0015129	lactate transmembrane transporter activity	molecular_function	1	628	13	18430	0.0705447573835264	0.124943030788262	2.25747182753552	XM_005505609.1
GO:0016188	synaptic vesicle maturation	biological_process	1	628	13	18430	0.0705447573835264	0.124943030788262	2.25747182753552	XM_005510753.1
GO:0021904	dorsal/ventral neural tube patterning	biological_process	1	628	13	18430	0.0705447573835264	0.124943030788262	2.25747182753552	XM_005507961.1
GO:0030279	negative regulation of ossification	biological_process	1	628	13	18430	0.0705447573835264	0.124943030788262	2.25747182753552	XM_005505001.1
GO:0030332	cyclin binding	molecular_function	1	628	13	18430	0.0705447573835264	0.124943030788262	2.25747182753552	XM_005510242.1
GO:0030981	cortical microtubule cytoskeleton	cellular_component	1	628	13	18430	0.0705447573835264	0.124943030788262	2.25747182753552	XM_005512330.1
GO:0031957	very long-chain fatty acid-CoA ligase activity	molecular_function	1	628	13	18430	0.0705447573835264	0.124943030788262	2.25747182753552	XM_005515450.1
GO:0034497	protein localization to pre-autophagosomal structure	biological_process	1	628	13	18430	0.0705447573835264	0.124943030788262	2.25747182753552	XR_272689.1
GO:0042445	hormone metabolic process	biological_process	1	628	13	18430	0.0705447573835264	0.124943030788262	2.25747182753552	XM_005511616.1
GO:0042629	mast cell granule	cellular_component	1	628	13	18430	0.0705447573835264	0.124943030788262	2.25747182753552	XM_005508975.1
GO:0043069	negative regulation of programmed cell death	biological_process	1	628	13	18430	0.0705447573835264	0.124943030788262	2.25747182753552	XM_005513254.1
GO:0043518	negative regulation of DNA damage response signal transduction by p53 class mediator	biological_process	1	628	13	18430	0.0705447573835264	0.124943030788262	2.25747182753552	XM_005503394.1
GO:0043623	cellular protein complex assembly	biological_process	1	628	13	18430	0.0705447573835264	0.124943030788262	2.25747182753552	XM_005515870.1
GO:0045579	positive regulation of B cell differentiation	biological_process	1	628	13	18430	0.0705447573835264	0.124943030788262	2.25747182753552	XM_005513870.1
GO:0045947	negative regulation of translational initiation	biological_process	1	628	13	18430	0.0705447573835264	0.124943030788262	2.25747182753552	XM_005503572.1
GO:0047497	mitochondrion transport along microtubule	biological_process	1	628	13	18430	0.0705447573835264	0.124943030788262	2.25747182753552	XM_005507147.1
GO:0048484	enteric nervous system development	biological_process	1	628	13	18430	0.0705447573835264	0.124943030788262	2.25747182753552	XM_005506163.1
GO:0050775	positive regulation of dendrite morphogenesis	biological_process	1	628	13	18430	0.0705447573835264	0.124943030788262	2.25747182753552	XM_005502232.1
GO:0050901	leukocyte tethering or rolling	biological_process	1	628	13	18430	0.0705447573835264	0.124943030788262	2.25747182753552	XM_005498768.1
GO:0055088	lipid homeostasis	biological_process	1	628	13	18430	0.0705447573835264	0.124943030788262	2.25747182753552	XM_005499168.1
GO:0060307	regulation of ventricular cardiac muscle cell membrane repolarization	biological_process	1	628	13	18430	0.0705447573835264	0.124943030788262	2.25747182753552	XM_005499350.1
GO:0060394	negative regulation of pathway-restricted SMAD protein phosphorylation	biological_process	1	628	13	18430	0.0705447573835264	0.124943030788262	2.25747182753552	XM_005512768.1
GO:0071732	cellular response to nitric oxide	biological_process	1	628	13	18430	0.0705447573835264	0.124943030788262	2.25747182753552	XM_005501907.1
GO:0072520	seminiferous tubule development	biological_process	1	628	13	18430	0.0705447573835264	0.124943030788262	2.25747182753552	XM_005499540.1
GO:0097060	synaptic membrane	cellular_component	1	628	13	18430	0.0705447573835264	0.124943030788262	2.25747182753552	XM_005513602.1
GO:1901216	positive regulation of neuron death	biological_process	1	628	13	18430	0.0705447573835264	0.124943030788262	2.25747182753552	XM_005510753.1
GO:1903543	positive regulation of exosomal secretion	NA	1	628	13	18430	0.0705447573835264	0.124943030788262	2.25747182753552	XM_005512696.1
GO:2000045	regulation of G1/S transition of mitotic cell cycle	biological_process	1	628	13	18430	0.0705447573835264	0.124943030788262	2.25747182753552	XM_005506815.1
GO:2001234	negative regulation of apoptotic signaling pathway	biological_process	1	628	13	18430	0.0705447573835264	0.124943030788262	2.25747182753552	XM_005510088.1
GO:0001756	somitogenesis	biological_process	3	628	46	18430	0.0708012852707305	0.125312009328727	1.91394350595403	XM_005499853.1,XM_005513805.1,XM_005514959.1
GO:0030139	endocytic vesicle	cellular_component	4	628	66	18430	0.0741124101698547	0.130905072310885	1.7786141671492	XM_005503493.1,XM_005507854.1,XM_005511376.1,XM_005513254.1
GO:0032922	circadian regulation of gene expression	biological_process	4	628	66	18430	0.0741124101698547	0.130905072310885	1.7786141671492	XM_005499905.1,XM_005501287.1,XM_005506815.1,XM_005511537.1
GO:0035335	peptidyl-tyrosine dephosphorylation	biological_process	4	628	66	18430	0.0741124101698547	0.130905072310885	1.7786141671492	XM_005506156.1,XM_005506427.1,XM_005506653.1,XM_005509457.1
GO:0004190	aspartic-type endopeptidase activity	molecular_function	2	628	29	18430	0.0747588331283897	0.131599841661349	2.02394025916978	TCONS_00007075,XM_005515521.1
GO:0008645	hexose transport	biological_process	2	628	29	18430	0.0747588331283897	0.131599841661349	2.02394025916978	XM_005508018.1,XM_005509529.1
GO:0010033	response to organic substance	biological_process	2	628	29	18430	0.0747588331283897	0.131599841661349	2.02394025916978	XM_005510323.1,XM_005515363.1
GO:0046835	carbohydrate phosphorylation	biological_process	2	628	29	18430	0.0747588331283897	0.131599841661349	2.02394025916978	XM_005504598.1,XM_005504599.1
GO:0071347	cellular response to interleukin-1	biological_process	2	628	29	18430	0.0747588331283897	0.131599841661349	2.02394025916978	XM_005505557.1,XM_005506013.1
GO:0050852	T cell receptor signaling pathway	biological_process	4	628	67	18430	0.0779625711632842	0.137146606917821	1.75206768704249	XM_005498938.1,XM_005498939.1,XM_005507795.1,XM_005515870.1
GO:0045202	synapse	cellular_component	11	628	222	18430	0.0782513525558386	0.137561539313848	1.45413725827739	XM_005499580.1,XM_005501240.1,XM_005504924.1,XM_005505823.1,XM_005505824.1,XM_005505826.1,XM_005505827.1,XM_005507854.1,XM_005511376.1,XM_005511567.1,XM_005511741.1
GO:0030308	negative regulation of cell growth	biological_process	6	628	109	18430	0.078932845754719	0.137694387986458	1.61543855548413	TCONS_00047598,TCONS_00047599,TCONS_00047600,XM_005501240.1,XM_005504385.1,XM_005504761.1
GO:0018279	protein N-linked glycosylation via asparagine	biological_process	5	628	88	18430	0.0797867192994715	0.137694387986458	1.66745078170237	XM_005504595.1,XM_005504598.1,XM_005504599.1,XM_005505038.1,XM_005508591.1
GO:0043124	negative regulation of I-kappaB kinase/NF-kappaB signaling	biological_process	3	628	48	18430	0.0801505142665475	0.137694387986458	1.83419585987261	XM_005506947.1,XM_005514747.1,XM_005514751.1
GO:0048008	platelet-derived growth factor receptor signaling pathway	biological_process	3	628	48	18430	0.0801505142665475	0.137694387986458	1.83419585987261	XM_005504216.1,XM_005505778.1,XM_005507177.1
GO:0070830	tight junction assembly	biological_process	3	628	48	18430	0.0801505142665475	0.137694387986458	1.83419585987261	XM_005504832.1,XM_005506209.1,XM_005511686.1
GO:0001508	action potential	biological_process	1	628	14	18430	0.0804982575920831	0.137694387986458	2.09622383985441	XM_005509570.1
GO:0001841	neural tube formation	biological_process	1	628	14	18430	0.0804982575920831	0.137694387986458	2.09622383985441	XM_005505219.1
GO:0002052	positive regulation of neuroblast proliferation	biological_process	1	628	14	18430	0.0804982575920831	0.137694387986458	2.09622383985441	XM_005500004.1
GO:0003341	cilium movement	biological_process	1	628	14	18430	0.0804982575920831	0.137694387986458	2.09622383985441	XM_005516112.1
GO:0005763	mitochondrial small ribosomal subunit	cellular_component	1	628	14	18430	0.0804982575920831	0.137694387986458	2.09622383985441	XM_005505981.1
GO:0006027	glycosaminoglycan catabolic process	biological_process	1	628	14	18430	0.0804982575920831	0.137694387986458	2.09622383985441	XM_005512696.1
GO:0006090	pyruvate metabolic process	biological_process	1	628	14	18430	0.0804982575920831	0.137694387986458	2.09622383985441	XM_005504783.1
GO:0006501	C-terminal protein lipidation	biological_process	1	628	14	18430	0.0804982575920831	0.137694387986458	2.09622383985441	TCONS_00025621
GO:0009968	negative regulation of signal transduction	biological_process	1	628	14	18430	0.0804982575920831	0.137694387986458	2.09622383985441	XM_005506163.1
GO:0009982	pseudouridine synthase activity	molecular_function	1	628	14	18430	0.0804982575920831	0.137694387986458	2.09622383985441	XM_005498088.1
GO:0010761	fibroblast migration	biological_process	1	628	14	18430	0.0804982575920831	0.137694387986458	2.09622383985441	XM_005504216.1
GO:0021527	spinal cord association neuron differentiation	biological_process	1	628	14	18430	0.0804982575920831	0.137694387986458	2.09622383985441	XM_005507961.1
GO:0030111	regulation of Wnt signaling pathway	biological_process	1	628	14	18430	0.0804982575920831	0.137694387986458	2.09622383985441	XM_005513602.1
GO:0030212	hyaluronan metabolic process	biological_process	1	628	14	18430	0.0804982575920831	0.137694387986458	2.09622383985441	XM_005507143.1
GO:0031235	intrinsic component of the cytoplasmic side of the plasma membrane	cellular_component	1	628	14	18430	0.0804982575920831	0.137694387986458	2.09622383985441	XM_005515927.1
GO:0031369	translation initiation factor binding	molecular_function	1	628	14	18430	0.0804982575920831	0.137694387986458	2.09622383985441	XM_005509931.1
GO:0031581	hemidesmosome assembly	biological_process	1	628	14	18430	0.0804982575920831	0.137694387986458	2.09622383985441	XM_005498381.1
GO:0031641	regulation of myelination	biological_process	1	628	14	18430	0.0804982575920831	0.137694387986458	2.09622383985441	XM_005511686.1
GO:0032438	melanosome organization	biological_process	1	628	14	18430	0.0804982575920831	0.137694387986458	2.09622383985441	XM_005505942.1
GO:0032968	positive regulation of transcription elongation from RNA polymerase II promoter	biological_process	1	628	14	18430	0.0804982575920831	0.137694387986458	2.09622383985441	XM_005505474.1
GO:0032981	mitochondrial respiratory chain complex I assembly	biological_process	1	628	14	18430	0.0804982575920831	0.137694387986458	2.09622383985441	XM_005500883.1
GO:0033270	paranode region of axon	cellular_component	1	628	14	18430	0.0804982575920831	0.137694387986458	2.09622383985441	XM_005515192.1
GO:0035198	miRNA binding	molecular_function	1	628	14	18430	0.0804982575920831	0.137694387986458	2.09622383985441	XM_005505001.1
GO:0035879	plasma membrane lactate transport	biological_process	1	628	14	18430	0.0804982575920831	0.137694387986458	2.09622383985441	XM_005505609.1
GO:0042307	positive regulation of protein import into nucleus	biological_process	1	628	14	18430	0.0804982575920831	0.137694387986458	2.09622383985441	XM_005499211.1
GO:0042347	negative regulation of NF-kappaB import into nucleus	biological_process	1	628	14	18430	0.0804982575920831	0.137694387986458	2.09622383985441	XM_005506947.1
GO:0045197	establishment or maintenance of epithelial cell apical/basal polarity	biological_process	1	628	14	18430	0.0804982575920831	0.137694387986458	2.09622383985441	XM_005511686.1
GO:0045736	negative regulation of cyclin-dependent protein serine/threonine kinase activity	biological_process	1	628	14	18430	0.0804982575920831	0.137694387986458	2.09622383985441	XM_005506209.1
GO:0051168	nuclear export	biological_process	1	628	14	18430	0.0804982575920831	0.137694387986458	2.09622383985441	XM_005505154.1
GO:0051247	positive regulation of protein metabolic process	biological_process	1	628	14	18430	0.0804982575920831	0.137694387986458	2.09622383985441	XM_005505557.1
GO:0051896	regulation of protein kinase B signaling	biological_process	1	628	14	18430	0.0804982575920831	0.137694387986458	2.09622383985441	XM_005508024.1
GO:0055001	muscle cell development	biological_process	1	628	14	18430	0.0804982575920831	0.137694387986458	2.09622383985441	XM_005501444.1
GO:0060216	definitive hemopoiesis	biological_process	1	628	14	18430	0.0804982575920831	0.137694387986458	2.09622383985441	XM_005499211.1
GO:0090201	negative regulation of release of cytochrome c from mitochondria	biological_process	1	628	14	18430	0.0804982575920831	0.137694387986458	2.09622383985441	XM_005515364.1
GO:1990090	cellular response to nerve growth factor stimulus	biological_process	1	628	14	18430	0.0804982575920831	0.137694387986458	2.09622383985441	XM_005507854.1
GO:2000377	regulation of reactive oxygen species metabolic process	biological_process	1	628	14	18430	0.0804982575920831	0.137694387986458	2.09622383985441	XM_005501907.1
GO:0004709	MAP kinase kinase kinase activity	molecular_function	2	628	30	18430	0.0810526465995034	0.138188118792596	1.95647558386412	XM_005500399.1,XM_005507691.1
GO:0005834	heterotrimeric G-protein complex	cellular_component	2	628	30	18430	0.0810526465995034	0.138188118792596	1.95647558386412	XM_005509570.1,XM_005513424.1
GO:0006024	glycosaminoglycan biosynthetic process	biological_process	2	628	30	18430	0.0810526465995034	0.138188118792596	1.95647558386412	XM_005506647.1,XM_005512696.1
GO:0019083	viral transcription	biological_process	2	628	30	18430	0.0810526465995034	0.138188118792596	1.95647558386412	XM_005508018.1,XM_005509529.1
GO:0022008	neurogenesis	biological_process	2	628	30	18430	0.0810526465995034	0.138188118792596	1.95647558386412	XM_005506040.1,XM_005506691.1
GO:0006935	chemotaxis	biological_process	4	628	68	18430	0.081918269132173	0.139481008345547	1.72630198576246	XM_005499792.1,XM_005505576.1,XM_005507271.1,XM_005508072.1
GO:0007030	Golgi organization	biological_process	4	628	68	18430	0.081918269132173	0.139481008345547	1.72630198576246	XM_005499540.1,XM_005502977.1,XM_005508080.1,XM_005509077.1
GO:0042981	regulation of apoptotic process	biological_process	7	628	132	18430	0.0821013448008179	0.139701241153224	1.55628739625555	TCONS_00047598,TCONS_00047599,TCONS_00047600,XM_005500399.1,XM_005508052.1,XM_005508542.1,XM_005509457.1
GO:0019898	extrinsic component of membrane	cellular_component	5	628	89	18430	0.0832286812933258	0.141526861584465	1.64871537966077	XM_005506229.1,XM_005506236.1,XM_005507935.1,XM_005509571.1,XR_272689.1
GO:0004672	protein kinase activity	molecular_function	8	628	155	18430	0.0835604634405804	0.141998173166999	1.51469077460448	XM_005499211.1,XM_005500399.1,XM_005503285.1,XM_005505980.1,XM_005506840.1,XM_005508052.1,XM_005508087.1,XM_005511709.1
GO:0001568	blood vessel development	biological_process	3	628	49	18430	0.0850431835550584	0.144235014509558	1.79676329130378	XM_005501907.1,XM_005505001.1,XM_005507854.1
GO:0045669	positive regulation of osteoblast differentiation	biological_process	3	628	49	18430	0.0850431835550584	0.144235014509558	1.79676329130378	XM_005499741.1,XM_005505001.1,XM_005514274.1
GO:0071320	cellular response to cAMP	biological_process	3	628	49	18430	0.0850431835550584	0.144235014509558	1.79676329130378	XM_005499350.1,XM_005507854.1,XM_005515870.1
GO:0016477	cell migration	biological_process	10	628	202	18430	0.0856370826461573	0.145147597705351	1.45282840385949	TCONS_00055984,TCONS_00055996,XM_005500208.1,XM_005505102.1,XM_005505105.1,XM_005505791.1,XM_005506013.1,XM_005506209.1,XM_005512696.1,XM_005513156.1
GO:0032007	negative regulation of TOR signaling	biological_process	2	628	31	18430	0.0875669634346572	0.148225328730539	1.8933634682556	XM_005503497.1,XM_005512871.1
GO:0045859	regulation of protein kinase activity	biological_process	2	628	31	18430	0.0875669634346572	0.148225328730539	1.8933634682556	XM_005512871.1,XM_005514560.1
GO:0005576	extracellular region	cellular_component	41	628	994	18430	0.0881073241289195	0.148939416787835	1.21049545681734	TCONS_00019474,TCONS_00055557,TCONS_00055558,TCONS_00055559,TCONS_00055561,TCONS_00055562,TCONS_00055564,TCONS_00055683,TCONS_00056313,TCONS_00056314,XM_005498381.1,XM_005499005.1,XM_005499211.1,XM_005500004.1,XM_005500217.1,XM_005500887.1,XM_005504220.1,XM_005504640.1,XM_005504920.1,XM_005505038.1,XM_005505748.1,XM_005505935.1,XM_005506292.1,XM_005506723.1,XM_005506812.1,XM_005507143.1,XM_005508…
GO:0005938	cell cortex	cellular_component	8	628	157	18430	0.0887983423146105	0.148939416787835	1.49539535072417	XM_005506001.1,XM_005510281.1,XM_005510284.1,XM_005512330.1,XM_005512871.1,XM_005513945.1,XM_005513950.1,XM_005513952.1
GO:0005793	endoplasmic reticulum-Golgi intermediate compartment	cellular_component	3	628	50	18430	0.0900780107504946	0.148939416787835	1.76082802547771	XM_005501313.1,XM_005504585.1,XM_005513006.1
GO:0007368	determination of left/right symmetry	biological_process	3	628	50	18430	0.0900780107504946	0.148939416787835	1.76082802547771	XM_005499853.1,XM_005503819.1,XM_005512478.1
GO:0007613	memory	biological_process	3	628	50	18430	0.0900780107504946	0.148939416787835	1.76082802547771	XM_005503572.1,XM_005513602.1,XM_005515870.1
GO:0000175	3'-5'-exoribonuclease activity	molecular_function	1	628	15	18430	0.0908530442405791	0.148939416787835	1.95647558386412	XM_005511200.1
GO:0000976	transcription regulatory region sequence-specific DNA binding	molecular_function	1	628	15	18430	0.0908530442405791	0.148939416787835	1.95647558386412	XM_005510088.1
GO:0001102	RNA polymerase II activating transcription factor binding	molecular_function	1	628	15	18430	0.0908530442405791	0.148939416787835	1.95647558386412	XM_005514959.1
GO:0001190	RNA polymerase II transcription factor binding transcription factor activity involved in positive regulation of transcription	molecular_function	1	628	15	18430	0.0908530442405791	0.148939416787835	1.95647558386412	XM_005499746.1
GO:0001895	retina homeostasis	biological_process	1	628	15	18430	0.0908530442405791	0.148939416787835	1.95647558386412	XM_005506207.1
GO:0003995	acyl-CoA dehydrogenase activity	molecular_function	1	628	15	18430	0.0908530442405791	0.148939416787835	1.95647558386412	XM_005498223.1
GO:0005088	Ras guanyl-nucleotide exchange factor activity	molecular_function	1	628	15	18430	0.0908530442405791	0.148939416787835	1.95647558386412	XM_005507854.1
GO:0006349	regulation of gene expression by genetic imprinting	biological_process	1	628	15	18430	0.0908530442405791	0.148939416787835	1.95647558386412	XM_005499350.1
GO:0006826	iron ion transport	biological_process	1	628	15	18430	0.0908530442405791	0.148939416787835	1.95647558386412	XM_005505114.1
GO:0007019	microtubule depolymerization	biological_process	1	628	15	18430	0.0908530442405791	0.148939416787835	1.95647558386412	XM_005500388.1
GO:0007638	mechanosensory behavior	biological_process	1	628	15	18430	0.0908530442405791	0.148939416787835	1.95647558386412	XM_005512988.1
GO:0008066	glutamate receptor activity	molecular_function	1	628	15	18430	0.0908530442405791	0.148939416787835	1.95647558386412	XM_005513708.1
GO:0008392	arachidonic acid epoxygenase activity	molecular_function	1	628	15	18430	0.0908530442405791	0.148939416787835	1.95647558386412	XM_005498904.1
GO:0008593	regulation of Notch signaling pathway	biological_process	1	628	15	18430	0.0908530442405791	0.148939416787835	1.95647558386412	XM_005512478.1
GO:0009058	biosynthetic process	biological_process	1	628	15	18430	0.0908530442405791	0.148939416787835	1.95647558386412	XM_005512768.1
GO:0009617	response to bacterium	biological_process	1	628	15	18430	0.0908530442405791	0.148939416787835	1.95647558386412	XM_005513254.1
GO:0010458	exit from mitosis	biological_process	1	628	15	18430	0.0908530442405791	0.148939416787835	1.95647558386412	XM_005512330.1
GO:0016922	ligand-dependent nuclear receptor binding	molecular_function	1	628	15	18430	0.0908530442405791	0.148939416787835	1.95647558386412	XM_005501287.1
GO:0019046	release from viral latency	biological_process	1	628	15	18430	0.0908530442405791	0.148939416787835	1.95647558386412	XM_005508072.1
GO:0019373	epoxygenase P450 pathway	biological_process	1	628	15	18430	0.0908530442405791	0.148939416787835	1.95647558386412	XM_005498904.1
GO:0019992	diacylglycerol binding	molecular_function	1	628	15	18430	0.0908530442405791	0.148939416787835	1.95647558386412	XM_005507854.1
GO:0031513	nonmotile primary cilium	cellular_component	1	628	15	18430	0.0908530442405791	0.148939416787835	1.95647558386412	XM_005509360.1
GO:0031528	microvillus membrane	cellular_component	1	628	15	18430	0.0908530442405791	0.148939416787835	1.95647558386412	XM_005501313.1
GO:0033962	cytoplasmic mRNA processing body assembly	biological_process	1	628	15	18430	0.0908530442405791	0.148939416787835	1.95647558386412	XM_005499905.1
GO:0034389	lipid particle organization	biological_process	1	628	15	18430	0.0908530442405791	0.148939416787835	1.95647558386412	XM_005499540.1
GO:0035371	microtubule plus-end	cellular_component	1	628	15	18430	0.0908530442405791	0.148939416787835	1.95647558386412	XM_005506209.1
GO:0035640	exploration behavior	biological_process	1	628	15	18430	0.0908530442405791	0.148939416787835	1.95647558386412	XM_005513602.1
GO:0043296	apical junction complex	cellular_component	1	628	15	18430	0.0908530442405791	0.148939416787835	1.95647558386412	XM_005504832.1
GO:0043515	kinetochore binding	molecular_function	1	628	15	18430	0.0908530442405791	0.148939416787835	1.95647558386412	XM_005512330.1
GO:0043923	positive regulation by host of viral transcription	biological_process	1	628	15	18430	0.0908530442405791	0.148939416787835	1.95647558386412	XM_005514959.1
GO:0044300	cerebellar mossy fiber	cellular_component	1	628	15	18430	0.0908530442405791	0.148939416787835	1.95647558386412	XM_005503309.1
GO:0045725	positive regulation of glycogen biosynthetic process	biological_process	1	628	15	18430	0.0908530442405791	0.148939416787835	1.95647558386412	XM_005500050.1
GO:0045806	negative regulation of endocytosis	biological_process	1	628	15	18430	0.0908530442405791	0.148939416787835	1.95647558386412	XM_005502173.1
GO:0046427	positive regulation of JAK-STAT cascade	biological_process	1	628	15	18430	0.0908530442405791	0.148939416787835	1.95647558386412	XM_005506636.1
GO:0046579	positive regulation of Ras protein signal transduction	biological_process	1	628	15	18430	0.0908530442405791	0.148939416787835	1.95647558386412	XM_005508308.1
GO:0046889	positive regulation of lipid biosynthetic process	biological_process	1	628	15	18430	0.0908530442405791	0.148939416787835	1.95647558386412	XM_005500050.1
GO:0060039	pericardium development	biological_process	1	628	15	18430	0.0908530442405791	0.148939416787835	1.95647558386412	XM_005513254.1
GO:0060047	heart contraction	biological_process	1	628	15	18430	0.0908530442405791	0.148939416787835	1.95647558386412	XM_005501444.1
GO:0070266	necroptotic process	biological_process	1	628	15	18430	0.0908530442405791	0.148939416787835	1.95647558386412	XM_005512027.1
GO:0070530	K63-linked polyubiquitin binding	molecular_function	1	628	15	18430	0.0908530442405791	0.148939416787835	1.95647558386412	XM_005505791.1
GO:0071498	cellular response to fluid shear stress	biological_process	1	628	15	18430	0.0908530442405791	0.148939416787835	1.95647558386412	XM_005505001.1
GO:0086005	ventricular cardiac muscle cell action potential	biological_process	1	628	15	18430	0.0908530442405791	0.148939416787835	1.95647558386412	XM_005499350.1
GO:0097120	receptor localization to synapse	biological_process	1	628	15	18430	0.0908530442405791	0.148939416787835	1.95647558386412	XM_005511686.1
GO:0097300	programmed necrotic cell death	biological_process	1	628	15	18430	0.0908530442405791	0.148939416787835	1.95647558386412	XM_005512027.1
GO:1902305	regulation of sodium ion transmembrane transport	biological_process	1	628	15	18430	0.0908530442405791	0.148939416787835	1.95647558386412	XM_005511686.1
GO:0000413	protein peptidyl-prolyl isomerization	biological_process	2	628	32	18430	0.0942939959950265	0.153901060632184	1.83419585987261	XM_005505965.1,XM_005506230.1
GO:0005545	1-phosphatidylinositol binding	molecular_function	2	628	32	18430	0.0942939959950265	0.153901060632184	1.83419585987261	XM_005510753.1,XM_005513834.1
GO:0006313	transposition DNA-mediated	biological_process	2	628	32	18430	0.0942939959950265	0.153901060632184	1.83419585987261	TCONS_00012771,TCONS_00026423
GO:0014070	response to organic cyclic compound	biological_process	2	628	32	18430	0.0942939959950265	0.153901060632184	1.83419585987261	XM_005508151.1,XM_005510323.1
GO:0015030	Cajal body	cellular_component	2	628	32	18430	0.0942939959950265	0.153901060632184	1.83419585987261	XM_005505474.1,XM_005513843.1
GO:0030177	positive regulation of Wnt signaling pathway	biological_process	2	628	32	18430	0.0942939959950265	0.153901060632184	1.83419585987261	XM_005505791.1,XM_005512106.1
GO:0045668	negative regulation of osteoblast differentiation	biological_process	2	628	32	18430	0.0942939959950265	0.153901060632184	1.83419585987261	XM_005499905.1,XM_005506815.1
GO:0001078	RNA polymerase II core promoter proximal region sequence-specific DNA binding transcription factor activity involved in negative regulation of transcription	molecular_function	4	628	71	18430	0.0944089977180194	0.153992091635414	1.65335964833588	XM_005501907.1,XM_005506636.1,XM_005510323.1,XM_005512808.1
GO:0043524	negative regulation of neuron apoptotic process	biological_process	6	628	114	18430	0.0947344295351706	0.154426029336328	1.54458598726115	XM_005499741.1,XM_005501287.1,XM_005505001.1,XM_005510323.1,XM_005511376.1,XM_005515927.1
GO:0005871	kinesin complex	cellular_component	3	628	51	18430	0.0952523672250486	0.155173029313989	1.72630198576246	XM_005500388.1,XM_005506163.1,XM_005508795.1
GO:0042593	glucose homeostasis	biological_process	5	628	93	18430	0.0978034941573878	0.159229232817288	1.577802890213	XM_005500155.1,XM_005501907.1,XM_005508144.1,XM_005508145.1,XM_005508146.1
GO:0020037	heme binding	molecular_function	7	628	138	18430	0.0997287341413777	0.161321208431233	1.48862272685313	TCONS_00057284,XM_005498904.1,XM_005499776.1,XM_005508461.1,XM_005509438.1,XM_005511038.1,XM_005512698.1
GO:0005547	phosphatidylinositol-3 4 5-trisphosphate binding	molecular_function	3	628	52	18430	0.100563462382895	0.161321208431233	1.69310387065164	XM_005510281.1,XM_005510284.1,XM_005513834.1
GO:0030512	negative regulation of transforming growth factor beta receptor signaling pathway	biological_process	3	628	52	18430	0.100563462382895	0.161321208431233	1.69310387065164	XM_005500429.1,XM_005512768.1,XM_005513006.1
GO:0042147	retrograde transport endosome to Golgi	biological_process	3	628	52	18430	0.100563462382895	0.161321208431233	1.69310387065164	XM_005506229.1,XM_005508068.1,XM_005508102.1
GO:0001938	positive regulation of endothelial cell proliferation	biological_process	2	628	33	18430	0.101225737833368	0.161321208431233	1.7786141671492	XM_005499211.1,XM_005508024.1
GO:0001958	endochondral ossification	biological_process	2	628	33	18430	0.101225737833368	0.161321208431233	1.7786141671492	XM_005499211.1,XM_005505001.1
GO:0006513	protein monoubiquitination	biological_process	2	628	33	18430	0.101225737833368	0.161321208431233	1.7786141671492	TCONS_00008822,TCONS_00028576
GO:0008206	bile acid metabolic process	biological_process	2	628	33	18430	0.101225737833368	0.161321208431233	1.7786141671492	XM_005499746.1,XM_005502977.1
GO:0032391	photoreceptor connecting cilium	cellular_component	2	628	33	18430	0.101225737833368	0.161321208431233	1.7786141671492	TCONS_00008822,TCONS_00028576
GO:0000242	pericentriolar material	cellular_component	1	628	16	18430	0.10157031469305	0.161321208431233	1.83419585987261	XM_005514168.1
GO:0001678	cellular glucose homeostasis	biological_process	1	628	16	18430	0.10157031469305	0.161321208431233	1.83419585987261	XM_005501287.1
GO:0001706	endoderm formation	biological_process	1	628	16	18430	0.10157031469305	0.161321208431233	1.83419585987261	XM_005509457.1
GO:0001954	positive regulation of cell-matrix adhesion	biological_process	1	628	16	18430	0.10157031469305	0.161321208431233	1.83419585987261	XM_005500004.1
GO:0004029	aldehyde dehydrogenase (NAD) activity	molecular_function	1	628	16	18430	0.10157031469305	0.161321208431233	1.83419585987261	XM_005515835.1
GO:0005539	glycosaminoglycan binding	molecular_function	1	628	16	18430	0.10157031469305	0.161321208431233	1.83419585987261	XM_005515394.1
GO:0007159	leukocyte cell-cell adhesion	biological_process	1	628	16	18430	0.10157031469305	0.161321208431233	1.83419585987261	XM_005498768.1
GO:0009992	cellular water homeostasis	biological_process	1	628	16	18430	0.10157031469305	0.161321208431233	1.83419585987261	XM_005511754.1
GO:0010880	regulation of release of sequestered calcium ion into cytosol by sarcoplasmic reticulum	biological_process	1	628	16	18430	0.10157031469305	0.161321208431233	1.83419585987261	XM_005515870.1
GO:0010960	magnesium ion homeostasis	biological_process	1	628	16	18430	0.10157031469305	0.161321208431233	1.83419585987261	XM_005515937.1
GO:0015908	fatty acid transport	biological_process	1	628	16	18430	0.10157031469305	0.161321208431233	1.83419585987261	XM_005505177.1
GO:0016012	sarcoglycan complex	cellular_component	1	628	16	18430	0.10157031469305	0.161321208431233	1.83419585987261	XM_005501444.1
GO:0016282	eukaryotic 43S preinitiation complex	cellular_component	1	628	16	18430	0.10157031469305	0.161321208431233	1.83419585987261	XM_005500901.1
GO:0016322	neuron remodeling	biological_process	1	628	16	18430	0.10157031469305	0.161321208431233	1.83419585987261	XR_271977.1
GO:0017075	syntaxin-1 binding	molecular_function	1	628	16	18430	0.10157031469305	0.161321208431233	1.83419585987261	XM_005508052.1
GO:0022604	regulation of cell morphogenesis	biological_process	1	628	16	18430	0.10157031469305	0.161321208431233	1.83419585987261	XM_005505791.1
GO:0030134	ER to Golgi transport vesicle	cellular_component	1	628	16	18430	0.10157031469305	0.161321208431233	1.83419585987261	XM_005498517.1
GO:0030665	clathrin-coated vesicle membrane	cellular_component	1	628	16	18430	0.10157031469305	0.161321208431233	1.83419585987261	XM_005505942.1
GO:0035024	negative regulation of Rho protein signal transduction	biological_process	1	628	16	18430	0.10157031469305	0.161321208431233	1.83419585987261	XM_005513602.1
GO:0042993	positive regulation of transcription factor import into nucleus	biological_process	1	628	16	18430	0.10157031469305	0.161321208431233	1.83419585987261	XM_005504832.1
GO:0043014	alpha-tubulin binding	molecular_function	1	628	16	18430	0.10157031469305	0.161321208431233	1.83419585987261	XM_005499100.1
GO:0043388	positive regulation of DNA binding	biological_process	1	628	16	18430	0.10157031469305	0.161321208431233	1.83419585987261	XM_005506636.1
GO:0043488	regulation of mRNA stability	biological_process	1	628	16	18430	0.10157031469305	0.161321208431233	1.83419585987261	TCONS_00045594
GO:0043508	negative regulation of JUN kinase activity	biological_process	1	628	16	18430	0.10157031469305	0.161321208431233	1.83419585987261	XM_005511344.1
GO:0046323	glucose import	biological_process	1	628	16	18430	0.10157031469305	0.161321208431233	1.83419585987261	XM_005512871.1
GO:0046928	regulation of neurotransmitter secretion	biological_process	1	628	16	18430	0.10157031469305	0.161321208431233	1.83419585987261	XM_005506228.1
GO:0048490	anterograde synaptic vesicle transport	biological_process	1	628	16	18430	0.10157031469305	0.161321208431233	1.83419585987261	XM_005505942.1
GO:0051016	barbed-end actin filament capping	biological_process	1	628	16	18430	0.10157031469305	0.161321208431233	1.83419585987261	XM_005498455.1
GO:0055074	calcium ion homeostasis	biological_process	1	628	16	18430	0.10157031469305	0.161321208431233	1.83419585987261	XM_005509438.1
GO:0070528	protein kinase C signaling	biological_process	1	628	16	18430	0.10157031469305	0.161321208431233	1.83419585987261	XM_005506404.1
GO:0071425	hematopoietic stem cell proliferation	biological_process	1	628	16	18430	0.10157031469305	0.161321208431233	1.83419585987261	XM_005513254.1
GO:0000902	cell morphogenesis	biological_process	3	628	53	18430	0.106008354943527	0.167959611732584	1.66115851460161	XM_005498455.1,XM_005505557.1,XM_005514160.1
GO:0005796	Golgi lumen	cellular_component	3	628	53	18430	0.106008354943527	0.167959611732584	1.66115851460161	TCONS_00051504,XM_005512696.1,XM_005513254.1
GO:0016266	O-glycan processing	biological_process	3	628	53	18430	0.106008354943527	0.167959611732584	1.66115851460161	TCONS_00051504,XM_005508591.1,XM_005512478.1
GO:0030968	endoplasmic reticulum unfolded protein response	biological_process	3	628	53	18430	0.106008354943527	0.167959611732584	1.66115851460161	XM_005498455.1,XM_005500934.1,XM_005509438.1
GO:0000132	establishment of mitotic spindle orientation	biological_process	2	628	34	18430	0.108354004234417	0.171050644207337	1.72630198576246	TCONS_00055984,TCONS_00055996
GO:0007026	negative regulation of microtubule depolymerization	biological_process	2	628	34	18430	0.108354004234417	0.171050644207337	1.72630198576246	XM_005506209.1,XM_005512330.1
GO:0016604	nuclear body	cellular_component	2	628	34	18430	0.108354004234417	0.171050644207337	1.72630198576246	XM_005508072.1,XM_005509442.1
GO:0032588	trans-Golgi network membrane	cellular_component	2	628	34	18430	0.108354004234417	0.171050644207337	1.72630198576246	XM_005503394.1,XM_005510376.1
GO:0042542	response to hydrogen peroxide	biological_process	2	628	34	18430	0.108354004234417	0.171050644207337	1.72630198576246	XM_005509457.1,XM_005512696.1
GO:2001237	negative regulation of extrinsic apoptotic signaling pathway	biological_process	2	628	34	18430	0.108354004234417	0.171050644207337	1.72630198576246	XM_005505196.1,XM_005505197.1
GO:0008144	drug binding	molecular_function	3	628	54	18430	0.111583964035687	0.174674882470557	1.63039631988677	XM_005508975.1,XM_005513837.1,XM_005515870.1
GO:0071222	cellular response to lipopolysaccharide	biological_process	4	628	75	18430	0.112474178980583	0.174674882470557	1.5651804670913	XM_005498938.1,XM_005498939.1,XM_005505001.1,XM_005515870.1
GO:0005923	tight junction	cellular_component	7	628	142	18430	0.112572836130406	0.174674882470557	1.44668969229389	XM_005506209.1,XM_005507854.1,XM_005511686.1,XM_005514747.1,XM_005514751.1,XM_005515192.1,XM_005515363.1
GO:0000462	maturation of SSU-rRNA from tricistronic rRNA transcript (SSU-rRNA 5.8S rRNA LSU-rRNA)	biological_process	1	628	17	18430	0.112613437349495	0.174674882470557	1.72630198576246	XM_005511873.1
GO:0003785	actin monomer binding	molecular_function	1	628	17	18430	0.112613437349495	0.174674882470557	1.72630198576246	XM_005510088.1
GO:0005388	calcium-transporting ATPase activity	molecular_function	1	628	17	18430	0.112613437349495	0.174674882470557	1.72630198576246	XM_005508311.1
GO:0006796	phosphate-containing compound metabolic process	biological_process	1	628	17	18430	0.112613437349495	0.174674882470557	1.72630198576246	XM_005507271.1
GO:0009409	response to cold	biological_process	1	628	17	18430	0.112613437349495	0.174674882470557	1.72630198576246	XM_005501287.1
GO:0010499	proteasomal ubiquitin-independent protein catabolic process	biological_process	1	628	17	18430	0.112613437349495	0.174674882470557	1.72630198576246	XM_005511871.1
GO:0018149	peptide cross-linking	biological_process	1	628	17	18430	0.112613437349495	0.174674882470557	1.72630198576246	TCONS_00023162
GO:0019370	leukotriene biosynthetic process	biological_process	1	628	17	18430	0.112613437349495	0.174674882470557	1.72630198576246	XM_005506650.1
GO:0019395	fatty acid oxidation	biological_process	1	628	17	18430	0.112613437349495	0.174674882470557	1.72630198576246	XM_005501287.1
GO:0022857	transmembrane transporter activity	molecular_function	1	628	17	18430	0.112613437349495	0.174674882470557	1.72630198576246	XM_005507441.1
GO:0023014	signal transduction by phosphorylation	biological_process	1	628	17	18430	0.112613437349495	0.174674882470557	1.72630198576246	XM_005508542.1
GO:0030220	platelet formation	biological_process	1	628	17	18430	0.112613437349495	0.174674882470557	1.72630198576246	XM_005505001.1
GO:0030286	dynein complex	cellular_component	1	628	17	18430	0.112613437349495	0.174674882470557	1.72630198576246	XM_005516112.1
GO:0032148	activation of protein kinase B activity	biological_process	1	628	17	18430	0.112613437349495	0.174674882470557	1.72630198576246	XM_005513156.1
GO:0035255	ionotropic glutamate receptor binding	molecular_function	1	628	17	18430	0.112613437349495	0.174674882470557	1.72630198576246	XM_005511686.1
GO:0035307	positive regulation of protein dephosphorylation	biological_process	1	628	17	18430	0.112613437349495	0.174674882470557	1.72630198576246	XM_005511567.1
GO:0036342	post-anal tail morphogenesis	biological_process	1	628	17	18430	0.112613437349495	0.174674882470557	1.72630198576246	XM_005499853.1
GO:0043268	positive regulation of potassium ion transport	biological_process	1	628	17	18430	0.112613437349495	0.174674882470557	1.72630198576246	XM_005511686.1
GO:0045943	positive regulation of transcription from RNA polymerase I promoter	biological_process	1	628	17	18430	0.112613437349495	0.174674882470557	1.72630198576246	XM_005511873.1
GO:0050776	regulation of immune response	biological_process	1	628	17	18430	0.112613437349495	0.174674882470557	1.72630198576246	XM_005498768.1
GO:0051963	regulation of synapse assembly	biological_process	1	628	17	18430	0.112613437349495	0.174674882470557	1.72630198576246	XM_005498022.1
GO:0060213	positive regulation of nuclear-transcribed mRNA poly(A) tail shortening	biological_process	1	628	17	18430	0.112613437349495	0.174674882470557	1.72630198576246	XM_005510323.1
GO:0060397	JAK-STAT cascade involved in growth hormone signaling pathway	biological_process	1	628	17	18430	0.112613437349495	0.174674882470557	1.72630198576246	XM_005499776.1
GO:0070402	NADPH binding	molecular_function	1	628	17	18430	0.112613437349495	0.174674882470557	1.72630198576246	XM_005516137.1
GO:0080008	Cul4-RING E3 ubiquitin ligase complex	cellular_component	1	628	17	18430	0.112613437349495	0.174674882470557	1.72630198576246	XM_005505030.1
GO:0090307	mitotic spindle assembly	biological_process	1	628	17	18430	0.112613437349495	0.174674882470557	1.72630198576246	XM_005500388.1
GO:0043066	negative regulation of apoptotic process	biological_process	15	628	336	18430	0.112665299193509	0.174674882470557	1.31013989990901	XM_005499211.1,XM_005499924.1,XM_005501240.1,XM_005501907.1,XM_005503394.1,XM_005505196.1,XM_005505197.1,XM_005508048.1,XM_005508144.1,XM_005508145.1,XM_005508146.1,XM_005509457.1,XM_005509570.1,XM_005510323.1,XM_005513006.1
GO:0003727	single-stranded RNA binding	molecular_function	2	628	35	18430	0.115670469694374	0.178482623860755	1.67697907188353	XM_005502815.1,XM_005512988.1
GO:0005637	nuclear inner membrane	cellular_component	2	628	35	18430	0.115670469694374	0.178482623860755	1.67697907188353	XM_005504430.1,XM_005514422.1
GO:0005902	microvillus	cellular_component	2	628	35	18430	0.115670469694374	0.178482623860755	1.67697907188353	XM_005498768.1,XM_005499211.1
GO:0019985	translesion synthesis	biological_process	2	628	35	18430	0.115670469694374	0.178482623860755	1.67697907188353	XM_005505930.1,XM_005505931.1
GO:0030658	transport vesicle membrane	cellular_component	2	628	35	18430	0.115670469694374	0.178482623860755	1.67697907188353	XM_005503394.1,XM_005509546.1
GO:0033268	node of Ranvier	cellular_component	2	628	35	18430	0.115670469694374	0.178482623860755	1.67697907188353	XM_005504832.1,XM_005511686.1
GO:0035329	hippo signaling	biological_process	2	628	35	18430	0.115670469694374	0.178482623860755	1.67697907188353	XM_005506040.1,XM_005515363.1
GO:0060612	adipose tissue development	biological_process	2	628	35	18430	0.115670469694374	0.178482623860755	1.67697907188353	XM_005506815.1,XM_005513523.1
GO:0006869	lipid transport	biological_process	3	628	55	18430	0.117287080078584	0.180441661659359	1.60075275043428	XM_005498857.1,XM_005498858.1,XM_005510246.1
GO:0008544	epidermis development	biological_process	3	628	55	18430	0.117287080078584	0.180441661659359	1.60075275043428	TCONS_00056408,XM_005498381.1,XM_005515835.1
GO:0015293	symporter activity	molecular_function	3	628	55	18430	0.117287080078584	0.180441661659359	1.60075275043428	XM_005498144.1,XM_005499917.1,XM_005505609.1
GO:0016049	cell growth	biological_process	3	628	55	18430	0.117287080078584	0.180441661659359	1.60075275043428	XM_005502332.1,XM_005505196.1,XM_005505197.1
GO:0040029	regulation of gene expression epigenetic	biological_process	3	628	55	18430	0.117287080078584	0.180441661659359	1.60075275043428	XM_005505033.1,XM_005505557.1,XM_005505980.1
GO:0005764	lysosome	cellular_component	9	628	191	18430	0.118467564283977	0.182150010135032	1.38284923466836	XM_005497978.1,XM_005499214.1,XM_005499350.1,XM_005501991.1,XM_005506450.1,XM_005507244.1,XM_005512660.1,XM_005512952.1,XM_005514160.1
GO:0051897	positive regulation of protein kinase B signaling	biological_process	4	628	77	18430	0.122085915229476	0.187472023116426	1.52452642898503	XM_005499211.1,XM_005508024.1,XM_005510246.1,XM_005511376.1
GO:0006813	potassium ion transport	biological_process	3	628	56	18430	0.123114375429981	0.187472023116426	1.57216787989081	XM_005504430.1,XM_005512871.1,XR_272232.1
GO:0008013	beta-catenin binding	molecular_function	3	628	56	18430	0.123114375429981	0.187472023116426	1.57216787989081	XM_005506209.1,XM_005514274.1,XM_005514959.1
GO:0090305	nucleic acid phosphodiester bond hydrolysis	biological_process	3	628	56	18430	0.123114375429981	0.187472023116426	1.57216787989081	TCONS_00012771,XM_005507271.1,XM_005514561.1
GO:0001540	beta-amyloid binding	molecular_function	2	628	36	18430	0.123166702519202	0.187472023116426	1.63039631988677	XM_005501240.1,XM_005503394.1
GO:0005518	collagen binding	molecular_function	2	628	36	18430	0.123166702519202	0.187472023116426	1.63039631988677	XM_005497988.1,XR_271977.1
GO:0007040	lysosome organization	biological_process	2	628	36	18430	0.123166702519202	0.187472023116426	1.63039631988677	XM_005514160.1,XM_005514168.1
GO:0043280	positive regulation of cysteine-type endopeptidase activity involved in apoptotic process	biological_process	2	628	36	18430	0.123166702519202	0.187472023116426	1.63039631988677	XM_005508052.1,XM_005512027.1
GO:0060325	face morphogenesis	biological_process	2	628	36	18430	0.123166702519202	0.187472023116426	1.63039631988677	XM_005505778.1,XM_005507177.1
GO:0001516	prostaglandin biosynthetic process	biological_process	1	628	18	18430	0.123947849129668	0.187472023116426	1.63039631988677	XM_005503394.1
GO:0001523	retinoid metabolic process	biological_process	1	628	18	18430	0.123947849129668	0.187472023116426	1.63039631988677	XM_005512696.1
GO:0004697	protein kinase C activity	molecular_function	1	628	18	18430	0.123947849129668	0.187472023116426	1.63039631988677	XM_005506404.1
GO:0005154	epidermal growth factor receptor binding	molecular_function	1	628	18	18430	0.123947849129668	0.187472023116426	1.63039631988677	XM_005506229.1
GO:0005666	DNA-directed RNA polymerase III complex	cellular_component	1	628	18	18430	0.123947849129668	0.187472023116426	1.63039631988677	XM_005505694.1
GO:0006379	mRNA cleavage	biological_process	1	628	18	18430	0.123947849129668	0.187472023116426	1.63039631988677	XM_005509584.1
GO:0008154	actin polymerization or depolymerization	biological_process	1	628	18	18430	0.123947849129668	0.187472023116426	1.63039631988677	XM_005513805.1
GO:0010001	glial cell differentiation	biological_process	1	628	18	18430	0.123947849129668	0.187472023116426	1.63039631988677	XM_005503309.1
GO:0010243	response to organonitrogen compound	biological_process	1	628	18	18430	0.123947849129668	0.187472023116426	1.63039631988677	XM_005510323.1
GO:0015026	coreceptor activity	molecular_function	1	628	18	18430	0.123947849129668	0.187472023116426	1.63039631988677	XM_005504585.1
GO:0030515	snoRNA binding	molecular_function	1	628	18	18430	0.123947849129668	0.187472023116426	1.63039631988677	XM_005511873.1
GO:0031023	microtubule organizing center organization	biological_process	1	628	18	18430	0.123947849129668	0.187472023116426	1.63039631988677	XM_005512330.1
GO:0035108	limb morphogenesis	biological_process	1	628	18	18430	0.123947849129668	0.187472023116426	1.63039631988677	XM_005514160.1
GO:0045776	negative regulation of blood pressure	biological_process	1	628	18	18430	0.123947849129668	0.187472023116426	1.63039631988677	XM_005500004.1
GO:0050431	transforming growth factor beta binding	molecular_function	1	628	18	18430	0.123947849129668	0.187472023116426	1.63039631988677	XM_005515394.1
GO:0050699	WW domain binding	molecular_function	1	628	18	18430	0.123947849129668	0.187472023116426	1.63039631988677	XM_005507854.1
GO:0070064	proline-rich region binding	molecular_function	1	628	18	18430	0.123947849129668	0.187472023116426	1.63039631988677	XM_005511376.1
GO:0071353	cellular response to interleukin-4	biological_process	1	628	18	18430	0.123947849129668	0.187472023116426	1.63039631988677	XM_005513006.1
GO:0090102	cochlea development	biological_process	1	628	18	18430	0.123947849129668	0.187472023116426	1.63039631988677	XM_005504832.1
GO:0005581	collagen trimer	cellular_component	5	628	100	18430	0.126314680664362	0.190940796353105	1.46735668789809	TCONS_00045108,XM_005505116.1,XM_005506812.1,XM_005509584.1,XM_005512398.1
GO:0005743	mitochondrial inner membrane	cellular_component	14	628	318	18430	0.128528265441057	0.19417402100334	1.29201217802347	XM_005500155.1,XM_005500893.1,XM_005501003.1,XM_005501809.1,XM_005502976.1,XM_005505981.1,XM_005507157.1,XM_005507795.1,XM_005508093.1,XM_005510746.1,XM_005515832.1,XM_005515835.1,XR_272060.1,XR_272063.1
GO:0016301	kinase activity	molecular_function	3	628	57	18430	0.129062414783465	0.194867757512781	1.54458598726115	XM_005505196.1,XM_005505197.1,XM_005515924.1
GO:0000079	regulation of cyclin-dependent protein serine/threonine kinase activity	biological_process	2	628	37	18430	0.13083419671219	0.196629428584795	1.58633155448442	XM_005505980.1,XM_005515924.1
GO:0002062	chondrocyte differentiation	biological_process	2	628	37	18430	0.13083419671219	0.196629428584795	1.58633155448442	XM_005503309.1,XM_005505001.1
GO:0006606	protein import into nucleus	biological_process	2	628	37	18430	0.13083419671219	0.196629428584795	1.58633155448442	XM_005499909.1,XM_005508018.1
GO:0008047	enzyme activator activity	molecular_function	2	628	37	18430	0.13083419671219	0.196629428584795	1.58633155448442	XM_005512868.1,XR_272510.1
GO:0015297	antiporter activity	molecular_function	2	628	37	18430	0.13083419671219	0.196629428584795	1.58633155448442	XM_005506647.1,XM_005509546.1
GO:0031463	Cul3-RING ubiquitin ligase complex	cellular_component	2	628	37	18430	0.13083419671219	0.196629428584795	1.58633155448442	XM_005498642.1,XM_005511871.1
GO:0045184	establishment of protein localization	biological_process	2	628	37	18430	0.13083419671219	0.196629428584795	1.58633155448442	XM_005505778.1,XM_005506211.1
GO:0048146	positive regulation of fibroblast proliferation	biological_process	2	628	37	18430	0.13083419671219	0.196629428584795	1.58633155448442	XM_005500883.1,XM_005503394.1
GO:0007605	sensory perception of sound	biological_process	6	628	124	18430	0.131154924942031	0.19699757645828	1.4200226011917	XM_005502977.1,XM_005504832.1,XM_005505261.1,XM_005509393.1,XM_005509394.1,XM_005511754.1
GO:0009986	cell surface	cellular_component	17	628	396	18430	0.132436031471907	0.198806975650669	1.25985170173068	XM_005497988.1,XM_005498768.1,XM_005499093.1,XM_005499094.1,XM_005499211.1,XM_005500876.1,XM_005501744.1,XM_005503394.1,XM_005504640.1,XM_005504832.1,XM_005510281.1,XM_005510284.1,XM_005510469.1,XM_005511829.1,XM_005512696.1,XM_005513006.1,XM_005513884.1
GO:0016020	membrane	cellular_component	63	628	1634	18430	0.132746361631717	0.199157842032582	1.13149903717968	TCONS_00055984,TCONS_00055996,TCONS_00056089,TCONS_00056090,XM_005498022.1,XM_005499776.1,XM_005500004.1,XM_005500008.1,XM_005500217.1,XM_005500388.1,XM_005500876.1,XM_005500903.1,XM_005500934.1,XM_005501240.1,XM_005501342.1,XM_005501713.1,XM_005501744.1,XM_005501876.1,XM_005501973.1,XM_005502173.1,XM_005502232.1,XM_005503285.1,XM_005503394.1,XM_005504220.1,XM_005504597.1,XM_005504640.1,XM_005504…
GO:0030018	Z disc	cellular_component	8	628	172	18430	0.134063246903077	0.200003682890403	1.36498296548659	XM_005498022.1,XM_005498938.1,XM_005498939.1,XM_005500208.1,XM_005504360.1,XM_005508657.1,XM_005509551.1,XM_005511107.1
GO:0001047	core promoter binding	molecular_function	3	628	58	18430	0.135127665299666	0.200003682890403	1.51795519437733	XM_005505299.1,XM_005511616.1,XM_005514959.1
GO:0005178	integrin binding	molecular_function	3	628	58	18430	0.135127665299666	0.200003682890403	1.51795519437733	XM_005498768.1,XM_005500887.1,XM_005515394.1
GO:0047485	protein N-terminus binding	molecular_function	3	628	58	18430	0.135127665299666	0.200003682890403	1.51795519437733	XM_005498022.1,XM_005503384.1,XM_005512871.1
GO:0070301	cellular response to hydrogen peroxide	biological_process	3	628	58	18430	0.135127665299666	0.200003682890403	1.51795519437733	XM_005505557.1,XM_005505778.1,XM_005515364.1
GO:0005847	mRNA cleavage and polyadenylation specificity factor complex	cellular_component	1	628	19	18430	0.135540957404958	0.200003682890403	1.54458598726115	XM_005509584.1
GO:0006878	cellular copper ion homeostasis	biological_process	1	628	19	18430	0.135540957404958	0.200003682890403	1.54458598726115	XM_005511777.1
GO:0008625	extrinsic apoptotic signaling pathway via death domain receptors	biological_process	1	628	19	18430	0.135540957404958	0.200003682890403	1.54458598726115	XM_005508052.1
GO:0016601	Rac protein signal transduction	biological_process	1	628	19	18430	0.135540957404958	0.200003682890403	1.54458598726115	XM_005500008.1
GO:0017158	regulation of calcium ion-dependent exocytosis	biological_process	1	628	19	18430	0.135540957404958	0.200003682890403	1.54458598726115	XM_005500107.1
GO:0030506	ankyrin binding	molecular_function	1	628	19	18430	0.135540957404958	0.200003682890403	1.54458598726115	XM_005504360.1
GO:0030863	cortical cytoskeleton	cellular_component	1	628	19	18430	0.135540957404958	0.200003682890403	1.54458598726115	XM_005511567.1
GO:0032006	regulation of TOR signaling	biological_process	1	628	19	18430	0.135540957404958	0.200003682890403	1.54458598726115	XM_005501973.1
GO:0032331	negative regulation of chondrocyte differentiation	biological_process	1	628	19	18430	0.135540957404958	0.200003682890403	1.54458598726115	XM_005506013.1
GO:0032456	endocytic recycling	biological_process	1	628	19	18430	0.135540957404958	0.200003682890403	1.54458598726115	XM_005500425.1
GO:0032720	negative regulation of tumor necrosis factor production	biological_process	1	628	19	18430	0.135540957404958	0.200003682890403	1.54458598726115	XM_005499522.1
GO:0032947	protein complex scaffold	molecular_function	1	628	19	18430	0.135540957404958	0.200003682890403	1.54458598726115	XM_005511376.1
GO:0033137	negative regulation of peptidyl-serine phosphorylation	biological_process	1	628	19	18430	0.135540957404958	0.200003682890403	1.54458598726115	XM_005515870.1
GO:0033327	Leydig cell differentiation	biological_process	1	628	19	18430	0.135540957404958	0.200003682890403	1.54458598726115	XM_005505778.1
GO:0033613	activating transcription factor binding	molecular_function	1	628	19	18430	0.135540957404958	0.200003682890403	1.54458598726115	XM_005514959.1
GO:0042059	negative regulation of epidermal growth factor receptor signaling pathway	biological_process	1	628	19	18430	0.135540957404958	0.200003682890403	1.54458598726115	XM_005500876.1
GO:0042517	positive regulation of tyrosine phosphorylation of Stat3 protein	biological_process	1	628	19	18430	0.135540957404958	0.200003682890403	1.54458598726115	XM_005506636.1
GO:0043153	entrainment of circadian clock by photoperiod	biological_process	1	628	19	18430	0.135540957404958	0.200003682890403	1.54458598726115	XM_005506815.1
GO:0043552	positive regulation of phosphatidylinositol 3-kinase activity	biological_process	1	628	19	18430	0.135540957404958	0.200003682890403	1.54458598726115	XM_005499211.1
GO:0043928	exonucleolytic nuclear-transcribed mRNA catabolic process involved in deadenylation-dependent decay	biological_process	1	628	19	18430	0.135540957404958	0.200003682890403	1.54458598726115	XM_005506210.1
GO:0048488	synaptic vesicle endocytosis	biological_process	1	628	19	18430	0.135540957404958	0.200003682890403	1.54458598726115	XM_005511376.1
GO:0060045	positive regulation of cardiac muscle cell proliferation	biological_process	1	628	19	18430	0.135540957404958	0.200003682890403	1.54458598726115	XM_005505001.1
GO:0060347	heart trabecula formation	biological_process	1	628	19	18430	0.135540957404958	0.200003682890403	1.54458598726115	XM_005499211.1
GO:1901215	negative regulation of neuron death	biological_process	1	628	19	18430	0.135540957404958	0.200003682890403	1.54458598726115	XM_005501287.1
GO:0003729	mRNA binding	molecular_function	4	628	80	18430	0.137189979754375	0.202322148248085	1.46735668789809	XM_005499905.1,XM_005503572.1,XM_005507155.1,XM_005513837.1
GO:0016324	apical plasma membrane	cellular_component	10	628	222	18430	0.138334362790891	0.203572808250771	1.32194296207035	XM_005499211.1,XM_005501313.1,XM_005502977.1,XM_005503493.1,XM_005505935.1,XM_005505951.1,XM_005507854.1,XM_005510833.1,XM_005515870.1,XR_271977.1
GO:0004722	protein serine/threonine phosphatase activity	molecular_function	2	628	38	18430	0.138664401312352	0.203572808250771	1.54458598726115	XM_005506653.1,XM_005506947.1
GO:0006953	acute-phase response	biological_process	2	628	38	18430	0.138664401312352	0.203572808250771	1.54458598726115	XM_005501567.1,XR_272702.1
GO:0015991	ATP hydrolysis coupled proton transport	biological_process	2	628	38	18430	0.138664401312352	0.203572808250771	1.54458598726115	XM_005500426.1,XM_005513587.1
GO:0017112	Rab guanyl-nucleotide exchange factor activity	molecular_function	2	628	38	18430	0.138664401312352	0.203572808250771	1.54458598726115	XM_005508068.1,XM_005508148.1
GO:0030674	protein binding bridging	molecular_function	2	628	38	18430	0.138664401312352	0.203572808250771	1.54458598726115	TCONS_00023162,XM_005515363.1
GO:0043627	response to estrogen	biological_process	2	628	38	18430	0.138664401312352	0.203572808250771	1.54458598726115	XM_005499211.1,XM_005514959.1
GO:0045171	intercellular bridge	cellular_component	2	628	38	18430	0.138664401312352	0.203572808250771	1.54458598726115	XM_005499214.1,XM_005502668.1
GO:0004222	metalloendopeptidase activity	molecular_function	5	628	103	18430	0.139643499269406	0.204778961139569	1.42461814359038	XM_005499924.1,XM_005505961.1,XM_005506013.1,XM_005506443.1,XM_005510219.1
GO:0031012	extracellular matrix	cellular_component	5	628	103	18430	0.139643499269406	0.204778961139569	1.42461814359038	XM_005501567.1,XM_005506013.1,XM_005509030.1,XM_005515394.1,XR_272702.1
GO:0070936	protein K48-linked ubiquitination	biological_process	3	628	59	18430	0.141306506458514	0.207100855012478	1.49222714023534	TCONS_00008822,TCONS_00028576,XM_005501973.1
GO:0006493	protein O-linked glycosylation	biological_process	4	628	81	18430	0.142400338167246	0.20858641083653	1.44924117323268	TCONS_00051504,XM_005508591.1,XM_005510639.1,XM_005512478.1
GO:0000123	histone acetyltransferase complex	cellular_component	2	628	39	18430	0.146648747336863	0.211797302436162	1.50498121835701	XM_005514560.1,XM_005514959.1
GO:0030218	erythrocyte differentiation	biological_process	2	628	39	18430	0.146648747336863	0.211797302436162	1.50498121835701	XM_005498455.1,XM_005499776.1
GO:0034599	cellular response to oxidative stress	biological_process	2	628	39	18430	0.146648747336863	0.211797302436162	1.50498121835701	XM_005501287.1,XM_005501907.1
GO:0050661	NADP binding	molecular_function	2	628	39	18430	0.146648747336863	0.211797302436162	1.50498121835701	XM_005498836.1,XM_005513837.1
GO:0001103	RNA polymerase II repressing transcription factor binding	molecular_function	1	628	20	18430	0.147362046195007	0.211797302436162	1.46735668789809	XM_005498641.1
GO:0001709	cell fate determination	biological_process	1	628	20	18430	0.147362046195007	0.211797302436162	1.46735668789809	XM_005513523.1
GO:0001937	negative regulation of endothelial cell proliferation	biological_process	1	628	20	18430	0.147362046195007	0.211797302436162	1.46735668789809	XM_005500426.1
GO:0004622	lysophospholipase activity	molecular_function	1	628	20	18430	0.147362046195007	0.211797302436162	1.46735668789809	XM_005507271.1
GO:0005782	peroxisomal matrix	cellular_component	1	628	20	18430	0.147362046195007	0.211797302436162	1.46735668789809	XM_005516137.1
GO:0005828	kinetochore microtubule	cellular_component	1	628	20	18430	0.147362046195007	0.211797302436162	1.46735668789809	XM_005512330.1
GO:0007588	excretion	biological_process	1	628	20	18430	0.147362046195007	0.211797302436162	1.46735668789809	XM_005516137.1
GO:0009165	nucleotide biosynthetic process	biological_process	1	628	20	18430	0.147362046195007	0.211797302436162	1.46735668789809	XM_005513837.1
GO:0009395	phospholipid catabolic process	biological_process	1	628	20	18430	0.147362046195007	0.211797302436162	1.46735668789809	XM_005507271.1
GO:0015012	heparan sulfate proteoglycan biosynthetic process	biological_process	1	628	20	18430	0.147362046195007	0.211797302436162	1.46735668789809	XM_005511180.1
GO:0016772	transferase activity transferring phosphorus-containing groups	molecular_function	1	628	20	18430	0.147362046195007	0.211797302436162	1.46735668789809	XM_005498223.1
GO:0019959	interleukin-8 binding	molecular_function	1	628	20	18430	0.147362046195007	0.211797302436162	1.46735668789809	TCONS_00037047
GO:0021772	olfactory bulb development	biological_process	1	628	20	18430	0.147362046195007	0.211797302436162	1.46735668789809	XM_005506815.1
GO:0032480	negative regulation of type I interferon production	biological_process	1	628	20	18430	0.147362046195007	0.211797302436162	1.46735668789809	TCONS_00025621
GO:0035924	cellular response to vascular endothelial growth factor stimulus	biological_process	1	628	20	18430	0.147362046195007	0.211797302436162	1.46735668789809	XM_005498768.1
GO:0036092	phosphatidylinositol-3-phosphate biosynthetic process	biological_process	1	628	20	18430	0.147362046195007	0.211797302436162	1.46735668789809	XM_005502581.1
GO:0036498	IRE1-mediated unfolded protein response	NA	1	628	20	18430	0.147362046195007	0.211797302436162	1.46735668789809	XM_005498455.1
GO:0043021	ribonucleoprotein complex binding	molecular_function	1	628	20	18430	0.147362046195007	0.211797302436162	1.46735668789809	XM_005510568.1
GO:0043120	tumor necrosis factor binding	molecular_function	1	628	20	18430	0.147362046195007	0.211797302436162	1.46735668789809	TCONS_00037047
GO:0045596	negative regulation of cell differentiation	biological_process	1	628	20	18430	0.147362046195007	0.211797302436162	1.46735668789809	XM_005510975.1
GO:0045648	positive regulation of erythrocyte differentiation	biological_process	1	628	20	18430	0.147362046195007	0.211797302436162	1.46735668789809	XM_005506815.1
GO:0045765	regulation of angiogenesis	biological_process	1	628	20	18430	0.147362046195007	0.211797302436162	1.46735668789809	XM_005507271.1
GO:0046961	proton-transporting ATPase activity rotational mechanism	molecular_function	1	628	20	18430	0.147362046195007	0.211797302436162	1.46735668789809	XM_005500426.1
GO:0051044	positive regulation of membrane protein ectodomain proteolysis	biological_process	1	628	20	18430	0.147362046195007	0.211797302436162	1.46735668789809	XM_005502173.1
GO:0055007	cardiac muscle cell differentiation	biological_process	1	628	20	18430	0.147362046195007	0.211797302436162	1.46735668789809	XM_005512871.1
GO:0060349	bone morphogenesis	biological_process	1	628	20	18430	0.147362046195007	0.211797302436162	1.46735668789809	XM_005499853.1
GO:0070098	chemokine-mediated signaling pathway	biological_process	1	628	20	18430	0.147362046195007	0.211797302436162	1.46735668789809	XM_005505576.1
GO:0080025	phosphatidylinositol-3 5-bisphosphate binding	molecular_function	1	628	20	18430	0.147362046195007	0.211797302436162	1.46735668789809	XR_272689.1
GO:0090023	positive regulation of neutrophil chemotaxis	biological_process	1	628	20	18430	0.147362046195007	0.211797302436162	1.46735668789809	XM_005503394.1
GO:2001244	positive regulation of intrinsic apoptotic signaling pathway	biological_process	1	628	20	18430	0.147362046195007	0.211797302436162	1.46735668789809	XM_005512660.1
GO:0005044	scavenger receptor activity	molecular_function	3	628	60	18430	0.147595239621727	0.21189819051159	1.46735668789809	XM_005505116.1,XM_005505576.1,XM_005507271.1
GO:0043154	negative regulation of cysteine-type endopeptidase activity involved in apoptotic process	biological_process	3	628	60	18430	0.147595239621727	0.21189819051159	1.46735668789809	XM_005503497.1,XM_005510088.1,XM_005512027.1
GO:0007229	integrin-mediated signaling pathway	biological_process	4	628	82	18430	0.147695268335316	0.211924777964582	1.43156750038838	XM_005500876.1,XM_005510281.1,XM_005510284.1,XM_005513602.1
GO:0005739	mitochondrion	cellular_component	41	628	1045	18430	0.150645505450988	0.216038783327397	1.15141864504922	TCONS_00023576,XM_005498223.1,XM_005499792.1,XM_005499808.1,XM_005500155.1,XM_005500401.1,XM_005500825.1,XM_005500901.1,XM_005501103.1,XM_005504385.1,XM_005504582.1,XM_005505177.1,XM_005505679.1,XM_005505961.1,XM_005505980.1,XM_005505981.1,XM_005506001.1,XM_005506223.1,XM_005506237.1,XM_005506491.1,XM_005506704.1,XM_005507661.1,XM_005507662.1,XM_005507734.1,XM_005507792.1,XM_005508086.1,XM_005509…
GO:0045893	positive regulation of transcription DNA-templated	biological_process	22	628	535	18430	0.150949144279759	0.216354892572973	1.20679802369189	TCONS_00008822,TCONS_00028576,TCONS_00057003,XM_005499168.1,XM_005500075.1,XM_005501287.1,XM_005501907.1,XM_005502815.1,XM_005504585.1,XM_005504832.1,XM_005505001.1,XM_005505980.1,XM_005506815.1,XM_005509624.1,XM_005509902.1,XM_005510040.1,XM_005510088.1,XM_005510753.1,XM_005511537.1,XM_005513254.1,XM_005513523.1,XM_005514940.1
GO:0003676	nucleic acid binding	molecular_function	6	628	129	18430	0.15163739928101	0.217221618804753	1.36498296548659	TCONS_00007075,TCONS_00056026,XM_005503777.1,XM_005504059.1,XM_005505959.1,XM_005507271.1
GO:0007166	cell surface receptor signaling pathway	biological_process	5	628	106	18430	0.153595636591303	0.219905647102086	1.38429876216801	XM_005504640.1,XM_005505116.1,XM_005508087.1,XM_005512027.1,XM_005513884.1
GO:0007265	Ras protein signal transduction	biological_process	3	628	61	18430	0.153990097296677	0.220106791078262	1.44330166022763	XM_005503285.1,XM_005503493.1,XM_005513054.1
GO:0030165	PDZ domain binding	molecular_function	3	628	61	18430	0.153990097296677	0.220106791078262	1.44330166022763	XM_005505778.1,XM_005507854.1,XM_005509546.1
GO:0034329	cell junction assembly	biological_process	3	628	61	18430	0.153990097296677	0.220106791078262	1.44330166022763	XM_005498381.1,XM_005510281.1,XM_005510284.1
GO:0000118	histone deacetylase complex	cellular_component	2	628	40	18430	0.15477867247267	0.220627493656218	1.46735668789809	XM_005502799.1,XM_005511537.1
GO:0003730	mRNA 3'-UTR binding	molecular_function	2	628	40	18430	0.15477867247267	0.220627493656218	1.46735668789809	TCONS_00045594,XM_005510568.1
GO:0004683	calmodulin-dependent protein kinase activity	molecular_function	2	628	40	18430	0.15477867247267	0.220627493656218	1.46735668789809	XM_005508052.1,XM_005511656.1
GO:0051898	negative regulation of protein kinase B signaling	biological_process	2	628	40	18430	0.15477867247267	0.220627493656218	1.46735668789809	XM_005505778.1,XM_005511686.1
GO:0097191	extrinsic apoptotic signaling pathway	biological_process	2	628	40	18430	0.15477867247267	0.220627493656218	1.46735668789809	XM_005508052.1,XM_005512027.1
GO:0007596	blood coagulation	biological_process	11	628	253	18430	0.156693050782839	0.223233935361852	1.27596233730269	XM_005499005.1,XM_005499211.1,XM_005500004.1,XM_005500217.1,XM_005500388.1,XM_005505935.1,XM_005505942.1,XM_005506404.1,XM_005508311.1,XM_005510771.1,XM_005512718.1
GO:0006511	ubiquitin-dependent protein catabolic process	biological_process	5	628	107	18430	0.158379047347578	0.223875572543386	1.37136139055896	TCONS_00008822,TCONS_00028576,XM_005498652.1,XM_005500053.1,XM_005501973.1
GO:0035264	multicellular organism growth	biological_process	4	628	84	18430	0.158530614753241	0.223875572543386	1.39748255990294	XM_005498455.1,XM_005505557.1,XM_005505778.1,XM_005515870.1
GO:0005868	cytoplasmic dynein complex	cellular_component	1	628	21	18430	0.159382186453003	0.223875572543386	1.39748255990294	XM_005503384.1
GO:0006261	DNA-dependent DNA replication	biological_process	1	628	21	18430	0.159382186453003	0.223875572543386	1.39748255990294	XM_005498255.1
GO:0006614	SRP-dependent cotranslational protein targeting to membrane	biological_process	1	628	21	18430	0.159382186453003	0.223875572543386	1.39748255990294	XM_005506237.1
GO:0007405	neuroblast proliferation	biological_process	1	628	21	18430	0.159382186453003	0.223875572543386	1.39748255990294	XM_005506099.1
GO:0008643	carbohydrate transport	biological_process	1	628	21	18430	0.159382186453003	0.223875572543386	1.39748255990294	XM_005506647.1
GO:0009954	proximal/distal pattern formation	biological_process	1	628	21	18430	0.159382186453003	0.223875572543386	1.39748255990294	XM_005506209.1
GO:0010719	negative regulation of epithelial to mesenchymal transition	biological_process	1	628	21	18430	0.159382186453003	0.223875572543386	1.39748255990294	XM_005512768.1
GO:0016712	oxidoreductase activity acting on paired donors with incorporation or reduction of molecular oxygen reduced flavin or flavoprotein as one donor and incorporation of one atom of oxygen	molecular_function	1	628	21	18430	0.159382186453003	0.223875572543386	1.39748255990294	XM_005498904.1
GO:0019966	interleukin-1 binding	molecular_function	1	628	21	18430	0.159382186453003	0.223875572543386	1.39748255990294	TCONS_00037047
GO:0030035	microspike assembly	biological_process	1	628	21	18430	0.159382186453003	0.223875572543386	1.39748255990294	XM_005508657.1
GO:0030520	intracellular estrogen receptor signaling pathway	biological_process	1	628	21	18430	0.159382186453003	0.223875572543386	1.39748255990294	XM_005511616.1
GO:0031572	G2 DNA damage checkpoint	biological_process	1	628	21	18430	0.159382186453003	0.223875572543386	1.39748255990294	XM_005506653.1
GO:0032008	positive regulation of TOR signaling	biological_process	1	628	21	18430	0.159382186453003	0.223875572543386	1.39748255990294	XM_005508024.1
GO:0034704	calcium channel complex	cellular_component	1	628	21	18430	0.159382186453003	0.223875572543386	1.39748255990294	XM_005515870.1
GO:0035162	embryonic hemopoiesis	biological_process	1	628	21	18430	0.159382186453003	0.223875572543386	1.39748255990294	XM_005508308.1
GO:0035987	endodermal cell differentiation	biological_process	1	628	21	18430	0.159382186453003	0.223875572543386	1.39748255990294	XM_005498381.1
GO:0043507	positive regulation of JUN kinase activity	biological_process	1	628	21	18430	0.159382186453003	0.223875572543386	1.39748255990294	XM_005507691.1
GO:0043523	regulation of neuron apoptotic process	biological_process	1	628	21	18430	0.159382186453003	0.223875572543386	1.39748255990294	XM_005511567.1
GO:0045807	positive regulation of endocytosis	biological_process	1	628	21	18430	0.159382186453003	0.223875572543386	1.39748255990294	XM_005498455.1
GO:0048662	negative regulation of smooth muscle cell proliferation	biological_process	1	628	21	18430	0.159382186453003	0.223875572543386	1.39748255990294	XM_005514274.1
GO:0048709	oligodendrocyte differentiation	biological_process	1	628	21	18430	0.159382186453003	0.223875572543386	1.39748255990294	XM_005511344.1
GO:0071108	protein K48-linked deubiquitination	biological_process	1	628	21	18430	0.159382186453003	0.223875572543386	1.39748255990294	XM_005513054.1
GO:0090002	establishment of protein localization to plasma membrane	biological_process	1	628	21	18430	0.159382186453003	0.223875572543386	1.39748255990294	XM_005504832.1
GO:0090200	positive regulation of release of cytochrome c from mitochondria	biological_process	1	628	21	18430	0.159382186453003	0.223875572543386	1.39748255990294	XM_005512027.1
GO:0031410	cytoplasmic vesicle	cellular_component	6	628	131	18430	0.160225140809261	0.224938102647991	1.34414353089901	XM_005499214.1,XM_005508057.1,XM_005508058.1,XM_005509077.1,XM_005513156.1,XM_005514559.1
GO:0042995	cell projection	cellular_component	3	628	62	18430	0.160487252094547	0.225184487558458	1.4200226011917	TCONS_00047598,TCONS_00047599,TCONS_00047600
GO:0001046	core promoter sequence-specific DNA binding	molecular_function	2	628	41	18430	0.163045643654811	0.228281461229138	1.43156750038838	XM_005499168.1,XM_005511537.1
GO:0006413	translational initiation	biological_process	2	628	41	18430	0.163045643654811	0.228281461229138	1.43156750038838	TCONS_00056089,TCONS_00056090
GO:0006605	protein targeting	biological_process	2	628	41	18430	0.163045643654811	0.228281461229138	1.43156750038838	XM_005503005.1,XM_005510639.1
GO:0009898	cytoplasmic side of plasma membrane	cellular_component	2	628	41	18430	0.163045643654811	0.228281461229138	1.43156750038838	XM_005504832.1,XM_005511686.1
GO:0005905	coated pit	cellular_component	4	628	85	18430	0.164066789981799	0.229587542493368	1.38104158860997	XM_005504596.1,XM_005510376.1,XM_005510753.1,XM_005511376.1
GO:0006974	cellular response to DNA damage stimulus	biological_process	8	628	181	18430	0.166041708984849	0.232226166412376	1.2971108843298	TCONS_00008822,TCONS_00028576,XM_005501907.1,XM_005506209.1,XM_005510323.1,XM_005513421.1,XM_005513422.1,XM_005513423.1
GO:0001725	stress fiber	cellular_component	3	628	63	18430	0.167082825377367	0.233431137012979	1.39748255990294	XM_005500050.1,XM_005510281.1,XM_005510284.1
GO:0007005	mitochondrion organization	biological_process	3	628	63	18430	0.167082825377367	0.233431137012979	1.39748255990294	XM_005501287.1,XM_005507795.1,XM_005515364.1
GO:0005267	potassium channel activity	molecular_function	2	628	42	18430	0.171441177661711	0.236528521051744	1.39748255990294	XM_005499085.1,XM_005505487.1
GO:0006289	nucleotide-excision repair	biological_process	2	628	42	18430	0.171441177661711	0.236528521051744	1.39748255990294	XM_005505980.1,XM_005510531.1
GO:0035176	social behavior	biological_process	2	628	42	18430	0.171441177661711	0.236528521051744	1.39748255990294	XM_005507935.1,XM_005509571.1
GO:0001869	negative regulation of complement activation lectin pathway	biological_process	1	628	22	18430	0.171574150270611	0.236528521051744	1.3339606253619	TCONS_00037047
GO:0004653	polypeptide N-acetylgalactosaminyltransferase activity	molecular_function	1	628	22	18430	0.171574150270611	0.236528521051744	1.3339606253619	XM_005512478.1
GO:0005980	glycogen catabolic process	biological_process	1	628	22	18430	0.171574150270611	0.236528521051744	1.3339606253619	XM_005510592.1
GO:0006865	amino acid transport	biological_process	1	628	22	18430	0.171574150270611	0.236528521051744	1.3339606253619	XM_005499917.1
GO:0006891	intra-Golgi vesicle-mediated transport	biological_process	1	628	22	18430	0.171574150270611	0.236528521051744	1.3339606253619	XM_005508102.1
GO:0007009	plasma membrane organization	biological_process	1	628	22	18430	0.171574150270611	0.236528521051744	1.3339606253619	XM_005506040.1
GO:0008395	steroid hydroxylase activity	molecular_function	1	628	22	18430	0.171574150270611	0.236528521051744	1.3339606253619	XM_005498904.1
GO:0012506	vesicle membrane	cellular_component	1	628	22	18430	0.171574150270611	0.236528521051744	1.3339606253619	XM_005509546.1
GO:0030159	receptor signaling complex scaffold activity	molecular_function	1	628	22	18430	0.171574150270611	0.236528521051744	1.3339606253619	XM_005498022.1
GO:0030864	cortical actin cytoskeleton	cellular_component	1	628	22	18430	0.171574150270611	0.236528521051744	1.3339606253619	XM_005504924.1
GO:0031209	SCAR complex	cellular_component	1	628	22	18430	0.171574150270611	0.236528521051744	1.3339606253619	XM_005513805.1
GO:0034451	centriolar satellite	cellular_component	1	628	22	18430	0.171574150270611	0.236528521051744	1.3339606253619	XM_005514168.1
GO:0042157	lipoprotein metabolic process	biological_process	1	628	22	18430	0.171574150270611	0.236528521051744	1.3339606253619	XM_005512696.1
GO:0042738	exogenous drug catabolic process	biological_process	1	628	22	18430	0.171574150270611	0.236528521051744	1.3339606253619	XM_005498904.1
GO:0044774	mitotic DNA integrity checkpoint	biological_process	1	628	22	18430	0.171574150270611	0.236528521051744	1.3339606253619	TCONS_00012771
GO:0045663	positive regulation of myoblast differentiation	biological_process	1	628	22	18430	0.171574150270611	0.236528521051744	1.3339606253619	XM_005505001.1
GO:0048873	homeostasis of number of cells within a tissue	biological_process	1	628	22	18430	0.171574150270611	0.236528521051744	1.3339606253619	XM_005498455.1
GO:0051436	negative regulation of ubiquitin-protein ligase activity involved in mitotic cell cycle	biological_process	1	628	22	18430	0.171574150270611	0.236528521051744	1.3339606253619	XM_005499873.1
GO:0060076	excitatory synapse	cellular_component	1	628	22	18430	0.171574150270611	0.236528521051744	1.3339606253619	XM_005513602.1
GO:0061001	regulation of dendritic spine morphogenesis	biological_process	1	628	22	18430	0.171574150270611	0.236528521051744	1.3339606253619	XM_005498022.1
GO:0097676	histone H3-K36 dimethylation	NA	1	628	22	18430	0.171574150270611	0.236528521051744	1.3339606253619	TCONS_00012771
GO:2001251	negative regulation of chromosome organization	biological_process	1	628	22	18430	0.171574150270611	0.236528521051744	1.3339606253619	TCONS_00012771
GO:0005783	endoplasmic reticulum	cellular_component	27	628	679	18430	0.172304365572871	0.237409300736335	1.16696997270246	TCONS_00047598,TCONS_00047599,TCONS_00047600,XM_005498768.1,XM_005499086.1,XM_005499808.1,XM_005500934.1,XM_005501313.1,XM_005501744.1,XM_005502332.1,XM_005502815.1,XM_005502977.1,XM_005503285.1,XM_005504843.1,XM_005506213.1,XM_005507155.1,XM_005508151.1,XM_005508774.1,XM_005509438.1,XM_005510486.1,XM_005511686.1,XM_005513156.1,XM_005513805.1,XM_005513870.1,XM_005513884.1,XM_005515450.1,XM_005515…
GO:0001764	neuron migration	biological_process	5	628	110	18430	0.173108583557506	0.238264858258082	1.3339606253619	TCONS_00055984,TCONS_00055996,XM_005501240.1,XM_005507854.1,XM_005513602.1
GO:0007179	transforming growth factor beta receptor signaling pathway	biological_process	5	628	110	18430	0.173108583557506	0.238264858258082	1.3339606253619	XM_005499100.1,XM_005500399.1,XM_005510281.1,XM_005510284.1,XM_005515394.1
GO:0016023	cytoplasmic membrane-bounded vesicle	cellular_component	6	628	134	18430	0.173507311108567	0.238687306286918	1.31405076528187	XM_005501973.1,XM_005504597.1,XM_005509077.1,XM_005513156.1,XM_005514559.1,XM_005515450.1
GO:0003777	microtubule motor activity	molecular_function	3	628	64	18430	0.173772895589973	0.23892624459753	1.37564689490446	XM_005500388.1,XM_005508795.1,XM_005516112.1
GO:0016925	protein sumoylation	biological_process	4	628	87	18430	0.175365202299177	0.24098812155278	1.34929350611319	TCONS_00008822,TCONS_00028576,XM_005508018.1,XM_005509529.1
GO:0004867	serine-type endopeptidase inhibitor activity	molecular_function	6	628	135	18430	0.178037640851014	0.244531360915286	1.30431705590941	TCONS_00037047,XM_005507143.1,XM_005509744.1,XM_005510211.1,XM_005510212.1,XR_272616.1
GO:0031490	chromatin DNA binding	molecular_function	2	628	43	18430	0.17995685985079	0.246906509557812	1.36498296548659	XM_005501287.1,XM_005514959.1
GO:0043085	positive regulation of catalytic activity	biological_process	2	628	43	18430	0.17995685985079	0.246906509557812	1.36498296548659	XM_005512868.1,XR_272510.1
GO:0016323	basolateral plasma membrane	cellular_component	7	628	160	18430	0.180477070214958	0.247463951667516	1.28393710191083	XM_005499211.1,XM_005499350.1,XM_005504832.1,XM_005511686.1,XM_005511754.1,XM_005513602.1,XM_005515937.1
GO:0015758	glucose transport	biological_process	3	628	65	18430	0.180553506274338	0.247463951667516	1.35448309652131	XM_005500050.1,XM_005508018.1,XM_005509529.1
GO:0005089	Rho guanyl-nucleotide exchange factor activity	molecular_function	4	628	88	18430	0.181122942238918	0.247982964624111	1.3339606253619	XM_005511376.1,XM_005511874.1,XM_005512116.1,XM_005512120.1
GO:0030175	filopodium	cellular_component	4	628	88	18430	0.181122942238918	0.247982964624111	1.3339606253619	XM_005498768.1,XM_005504924.1,XM_005508657.1,XM_005513805.1
GO:0005911	cell-cell junction	cellular_component	8	628	185	18430	0.181315563863608	0.248116034760727	1.26906524358754	TCONS_00055984,TCONS_00055996,XM_005499211.1,XM_005504832.1,XM_005506404.1,XM_005507854.1,XM_005511686.1,XM_005511754.1
GO:0008283	cell proliferation	biological_process	12	628	287	18430	0.1828964955396	0.248788790314578	1.22705785747575	TCONS_00012771,TCONS_00055984,TCONS_00055996,XM_005497970.1,XM_005502232.1,XM_005502332.1,XM_005503394.1,XM_005505980.1,XM_005510753.1,XM_005510771.1,XM_005511294.1,XM_005513054.1
GO:0001967	suckling behavior	biological_process	1	628	23	18430	0.183912328840238	0.248788790314578	1.27596233730269	XM_005498652.1
GO:0004198	calcium-dependent cysteine-type endopeptidase activity	molecular_function	1	628	23	18430	0.183912328840238	0.248788790314578	1.27596233730269	XM_005511829.1
GO:0004708	MAP kinase kinase activity	molecular_function	1	628	23	18430	0.183912328840238	0.248788790314578	1.27596233730269	XM_005507691.1
GO:0006487	protein N-linked glycosylation	biological_process	1	628	23	18430	0.183912328840238	0.248788790314578	1.27596233730269	XM_005502332.1
GO:0010975	regulation of neuron projection development	biological_process	1	628	23	18430	0.183912328840238	0.248788790314578	1.27596233730269	XM_005513156.1
GO:0014003	oligodendrocyte development	biological_process	1	628	23	18430	0.183912328840238	0.248788790314578	1.27596233730269	XM_005506815.1
GO:0015485	cholesterol binding	molecular_function	1	628	23	18430	0.183912328840238	0.248788790314578	1.27596233730269	XM_005510246.1
GO:0030247	polysaccharide binding	molecular_function	1	628	23	18430	0.183912328840238	0.248788790314578	1.27596233730269	XM_005507271.1
GO:0030296	protein tyrosine kinase activator activity	molecular_function	1	628	23	18430	0.183912328840238	0.248788790314578	1.27596233730269	XM_005513805.1
GO:0031529	ruffle organization	biological_process	1	628	23	18430	0.183912328840238	0.248788790314578	1.27596233730269	XM_005505778.1
GO:0035098	ESC/E(Z) complex	cellular_component	1	628	23	18430	0.183912328840238	0.248788790314578	1.27596233730269	XM_005512808.1
GO:0042311	vasodilation	biological_process	1	628	23	18430	0.183912328840238	0.248788790314578	1.27596233730269	XM_005500876.1
GO:0045740	positive regulation of DNA replication	biological_process	1	628	23	18430	0.183912328840238	0.248788790314578	1.27596233730269	XM_005508308.1
GO:0045773	positive regulation of axon extension	biological_process	1	628	23	18430	0.183912328840238	0.248788790314578	1.27596233730269	XM_005507147.1
GO:0046686	response to cadmium ion	biological_process	1	628	23	18430	0.183912328840238	0.248788790314578	1.27596233730269	XM_005511723.1
GO:0048791	calcium ion-dependent exocytosis of neurotransmitter	biological_process	1	628	23	18430	0.183912328840238	0.248788790314578	1.27596233730269	XM_005500107.1
GO:0050829	defense response to Gram-negative bacterium	biological_process	1	628	23	18430	0.183912328840238	0.248788790314578	1.27596233730269	XM_005499522.1
GO:0051437	positive regulation of ubiquitin-protein ligase activity involved in regulation of mitotic cell cycle transition	biological_process	1	628	23	18430	0.183912328840238	0.248788790314578	1.27596233730269	XM_005499873.1
GO:0071773	cellular response to BMP stimulus	biological_process	1	628	23	18430	0.183912328840238	0.248788790314578	1.27596233730269	XM_005506013.1
GO:0090162	establishment of epithelial cell polarity	biological_process	1	628	23	18430	0.183912328840238	0.248788790314578	1.27596233730269	XM_005505602.1
GO:2001034	positive regulation of double-strand break repair via nonhomologous end joining	biological_process	1	628	23	18430	0.183912328840238	0.248788790314578	1.27596233730269	TCONS_00012771
GO:0061630	ubiquitin protein ligase activity	molecular_function	4	628	89	18430	0.186949981580918	0.252766485756831	1.31897230372862	TCONS_00008822,TCONS_00028576,XM_005498652.1,XM_005501973.1
GO:0006898	receptor-mediated endocytosis	biological_process	3	628	66	18430	0.187420673764949	0.253139611318893	1.3339606253619	XM_005505116.1,XM_005509757.1,XM_005510753.1
GO:0008168	methyltransferase activity	molecular_function	3	628	66	18430	0.187420673764949	0.253139611318893	1.3339606253619	XM_005500398.1,XM_005505029.1,XM_005510275.1
GO:0005506	iron ion binding	molecular_function	7	628	162	18430	0.188951334706969	0.255074491297051	1.2680860265786	TCONS_00057284,XM_005498904.1,XM_005500367.1,XM_005508461.1,XM_005511038.1,XM_005511723.1,XM_005512698.1
GO:0009897	external side of plasma membrane	cellular_component	6	628	138	18430	0.191923136563778	0.258951818923623	1.27596233730269	XM_005498768.1,XM_005500876.1,XM_005503394.1,XM_005511754.1,XM_005512696.1,XM_005513602.1
GO:0051726	regulation of cell cycle	biological_process	4	628	90	18430	0.1928439895364	0.259924506373582	1.30431705590941	XM_005500645.1,XM_005512871.1,XM_005513254.1,XM_005514959.1
GO:0061024	membrane organization	biological_process	4	628	90	18430	0.1928439895364	0.259924506373582	1.30431705590941	XM_005501444.1,XM_005510376.1,XM_005513156.1,XM_005513194.1
GO:0006412	translation	biological_process	7	628	163	18430	0.193250753208885	0.260202982052357	1.26030635770388	XM_005505981.1,XM_005508041.1,XM_005508144.1,XM_005508145.1,XM_005508146.1,XM_005513848.1,XM_005515832.1
GO:0007507	heart development	biological_process	7	628	163	18430	0.193250753208885	0.260202982052357	1.26030635770388	XM_005498022.1,XM_005498768.1,XM_005499211.1,XM_005505001.1,XM_005507441.1,XM_005510975.1,XM_005514959.1
GO:0005770	late endosome	cellular_component	5	628	114	18430	0.193579508663878	0.260510725945177	1.28715498938429	XM_005499350.1,XM_005507854.1,XM_005509546.1,XM_005509757.1,XM_005511777.1
GO:0006874	cellular calcium ion homeostasis	biological_process	3	628	67	18430	0.194370394565055	0.261160562889489	1.31405076528187	XM_005507795.1,XM_005509438.1,XM_005511107.1
GO:0071456	cellular response to hypoxia	biological_process	3	628	67	18430	0.194370394565055	0.261160562889489	1.31405076528187	XM_005501287.1,XM_005509438.1,XM_005514959.1
GO:0000014	single-stranded DNA endodeoxyribonuclease activity	molecular_function	1	628	24	18430	0.196372654018827	0.261160562889489	1.22279723991507	TCONS_00012771
GO:0001974	blood vessel remodeling	biological_process	1	628	24	18430	0.196372654018827	0.261160562889489	1.22279723991507	XM_005505001.1
GO:0004803	transposase activity	molecular_function	1	628	24	18430	0.196372654018827	0.261160562889489	1.22279723991507	TCONS_00012771
GO:0005680	anaphase-promoting complex	cellular_component	1	628	24	18430	0.196372654018827	0.261160562889489	1.22279723991507	XM_005499873.1
GO:0006695	cholesterol biosynthetic process	biological_process	1	628	24	18430	0.196372654018827	0.261160562889489	1.22279723991507	XM_005513640.1
GO:0006952	defense response	biological_process	1	628	24	18430	0.196372654018827	0.261160562889489	1.22279723991507	XM_005503394.1
GO:0008089	anterograde axon cargo transport	biological_process	1	628	24	18430	0.196372654018827	0.261160562889489	1.22279723991507	XM_005505942.1
GO:0015721	bile acid and bile salt transport	biological_process	1	628	24	18430	0.196372654018827	0.261160562889489	1.22279723991507	XM_005502977.1
GO:0019843	rRNA binding	molecular_function	1	628	24	18430	0.196372654018827	0.261160562889489	1.22279723991507	XM_005508041.1
GO:0030318	melanocyte differentiation	biological_process	1	628	24	18430	0.196372654018827	0.261160562889489	1.22279723991507	XM_005505001.1
GO:0030331	estrogen receptor binding	molecular_function	1	628	24	18430	0.196372654018827	0.261160562889489	1.22279723991507	XM_005511537.1
GO:0031143	pseudopodium	cellular_component	1	628	24	18430	0.196372654018827	0.261160562889489	1.22279723991507	XM_005498642.1
GO:0042254	ribosome biogenesis	biological_process	1	628	24	18430	0.196372654018827	0.261160562889489	1.22279723991507	XM_005515832.1
GO:0042572	retinol metabolic process	biological_process	1	628	24	18430	0.196372654018827	0.261160562889489	1.22279723991507	XM_005504213.1
GO:0045785	positive regulation of cell adhesion	biological_process	1	628	24	18430	0.196372654018827	0.261160562889489	1.22279723991507	XM_005506209.1
GO:0046580	negative regulation of Ras protein signal transduction	biological_process	1	628	24	18430	0.196372654018827	0.261160562889489	1.22279723991507	XM_005515927.1
GO:0070273	phosphatidylinositol-4-phosphate binding	molecular_function	1	628	24	18430	0.196372654018827	0.261160562889489	1.22279723991507	XM_005512660.1
GO:0071902	positive regulation of protein serine/threonine kinase activity	biological_process	1	628	24	18430	0.196372654018827	0.261160562889489	1.22279723991507	XM_005500934.1
GO:0086091	regulation of heart rate by cardiac conduction	biological_process	1	628	24	18430	0.196372654018827	0.261160562889489	1.22279723991507	XM_005499350.1
GO:0098656	anion transmembrane transport	biological_process	1	628	24	18430	0.196372654018827	0.261160562889489	1.22279723991507	XM_005506647.1
GO:2000352	negative regulation of endothelial cell apoptotic process	biological_process	1	628	24	18430	0.196372654018827	0.261160562889489	1.22279723991507	XM_005499211.1
GO:0016887	ATPase activity	molecular_function	6	628	139	18430	0.196646252397013	0.261390724045109	1.26678275214224	TCONS_00056089,TCONS_00056090,XM_005500388.1,XM_005504582.1,XM_005513843.1,XM_005516112.1
GO:0001669	acrosomal vesicle	cellular_component	2	628	45	18430	0.197315453424079	0.26147817477197	1.30431705590941	XM_005500876.1,XM_005513054.1
GO:0004519	endonuclease activity	molecular_function	2	628	45	18430	0.197315453424079	0.26147817477197	1.30431705590941	TCONS_00012771,XM_005500875.1
GO:0019058	viral life cycle	biological_process	2	628	45	18430	0.197315453424079	0.26147817477197	1.30431705590941	XM_005508018.1,XM_005509529.1
GO:0019902	phosphatase binding	molecular_function	2	628	45	18430	0.197315453424079	0.26147817477197	1.30431705590941	XM_005505474.1,XM_005511686.1
GO:0032868	response to insulin	biological_process	2	628	45	18430	0.197315453424079	0.26147817477197	1.30431705590941	XM_005512027.1,XM_005512871.1
GO:0060348	bone development	biological_process	2	628	45	18430	0.197315453424079	0.26147817477197	1.30431705590941	XM_005502668.1,XM_005508087.1
GO:0006281	DNA repair	biological_process	12	628	292	18430	0.198774262550681	0.263277168941299	1.20604659279295	XM_005505930.1,XM_005505931.1,XM_005505980.1,XM_005506653.1,XM_005508455.1,XM_005509393.1,XM_005509394.1,XM_005510531.1,XM_005513421.1,XM_005513422.1,XM_005513423.1,XM_005514561.1
GO:0016874	ligase activity	molecular_function	15	628	371	18430	0.200137325279665	0.264947579290799	1.18654179614401	TCONS_00008822,TCONS_00028576,XM_005497978.1,XM_005498652.1,XM_005501876.1,XM_005501973.1,XM_005503016.1,XM_005504591.1,XM_005504593.1,XM_005505984.1,XM_005506020.1,XM_005506814.1,XM_005509129.1,XM_005511226.1,XM_005514096.1
GO:0000151	ubiquitin ligase complex	cellular_component	3	628	68	18430	0.201398652404611	0.266481677481927	1.29472648932184	TCONS_00008822,TCONS_00028576,XM_005498652.1
GO:0006629	lipid metabolic process	biological_process	4	628	92	18430	0.204823458473806	0.270737667530196	1.27596233730269	XM_005500426.1,XM_005500903.1,XM_005513677.1,XM_005515966.1
GO:0032869	cellular response to insulin stimulus	biological_process	4	628	92	18430	0.204823458473806	0.270737667530196	1.27596233730269	XM_005500050.1,XM_005501907.1,XM_005505177.1,XM_005508148.1
GO:0001570	vasculogenesis	biological_process	2	628	46	18430	0.206142023295243	0.272065614501336	1.27596233730269	XM_005507177.1,XM_005515927.1
GO:0030276	clathrin binding	molecular_function	2	628	46	18430	0.206142023295243	0.272065614501336	1.27596233730269	XM_005500107.1,XM_005510753.1
GO:0042277	peptide binding	molecular_function	2	628	46	18430	0.206142023295243	0.272065614501336	1.27596233730269	XM_005499746.1,XM_005504596.1
GO:0014069	postsynaptic density	cellular_component	7	628	166	18430	0.206388378381668	0.272252553928126	1.23752973678152	XM_005498022.1,XM_005498455.1,XM_005507147.1,XM_005510833.1,XM_005511567.1,XM_005511686.1,XM_005513805.1
GO:0033138	positive regulation of peptidyl-serine phosphorylation	biological_process	3	628	69	18430	0.20850142498171	0.272703092717541	1.27596233730269	XM_005499211.1,XM_005503497.1,XM_005507852.1
GO:0001772	immunological synapse	cellular_component	1	628	25	18430	0.208932523343593	0.272703092717541	1.17388535031847	XM_005511686.1
GO:0001782	B cell homeostasis	biological_process	1	628	25	18430	0.208932523343593	0.272703092717541	1.17388535031847	XM_005505001.1
GO:0004177	aminopeptidase activity	molecular_function	1	628	25	18430	0.208932523343593	0.272703092717541	1.17388535031847	XM_005506650.1
GO:0005001	transmembrane receptor protein tyrosine phosphatase activity	molecular_function	1	628	25	18430	0.208932523343593	0.272703092717541	1.17388535031847	XM_005506427.1
GO:0006506	GPI anchor biosynthetic process	biological_process	1	628	25	18430	0.208932523343593	0.272703092717541	1.17388535031847	XM_005507796.1
GO:0008219	cell death	biological_process	1	628	25	18430	0.208932523343593	0.272703092717541	1.17388535031847	XM_005506228.1
GO:0032420	stereocilium	cellular_component	1	628	25	18430	0.208932523343593	0.272703092717541	1.17388535031847	XM_005502977.1
GO:0034332	adherens junction organization	biological_process	1	628	25	18430	0.208932523343593	0.272703092717541	1.17388535031847	XM_005504832.1
GO:0035116	embryonic hindlimb morphogenesis	biological_process	1	628	25	18430	0.208932523343593	0.272703092717541	1.17388535031847	XM_005513254.1
GO:0042100	B cell proliferation	biological_process	1	628	25	18430	0.208932523343593	0.272703092717541	1.17388535031847	XM_005505001.1
GO:0042149	cellular response to glucose starvation	biological_process	1	628	25	18430	0.208932523343593	0.272703092717541	1.17388535031847	XM_005513006.1
GO:0044237	cellular metabolic process	biological_process	1	628	25	18430	0.208932523343593	0.272703092717541	1.17388535031847	XM_005504783.1
GO:0045022	early endosome to late endosome transport	biological_process	1	628	25	18430	0.208932523343593	0.272703092717541	1.17388535031847	XM_005514168.1
GO:0045296	cadherin binding	molecular_function	1	628	25	18430	0.208932523343593	0.272703092717541	1.17388535031847	XM_005514559.1
GO:0046975	histone methyltransferase activity (H3-K36 specific)	molecular_function	1	628	25	18430	0.208932523343593	0.272703092717541	1.17388535031847	TCONS_00012771
GO:0051403	stress-activated MAPK cascade	biological_process	1	628	25	18430	0.208932523343593	0.272703092717541	1.17388535031847	XM_005500399.1
GO:0051439	regulation of ubiquitin-protein ligase activity involved in mitotic cell cycle	biological_process	1	628	25	18430	0.208932523343593	0.272703092717541	1.17388535031847	XM_005499873.1
GO:0051480	cytosolic calcium ion homeostasis	biological_process	1	628	25	18430	0.208932523343593	0.272703092717541	1.17388535031847	XM_005500155.1
GO:0051928	positive regulation of calcium ion transport	biological_process	1	628	25	18430	0.208932523343593	0.272703092717541	1.17388535031847	XM_005508072.1
GO:2000373	positive regulation of DNA topoisomerase (ATP-hydrolyzing) activity	biological_process	1	628	25	18430	0.208932523343593	0.272703092717541	1.17388535031847	TCONS_00012771
GO:0010468	regulation of gene expression	biological_process	4	628	93	18430	0.210904138264511	0.275000380886524	1.2622423121704	XM_005499853.1,XM_005507691.1,XM_005507961.1,XM_005508475.1
GO:0031902	late endosome membrane	cellular_component	4	628	93	18430	0.210904138264511	0.275000380886524	1.2622423121704	XM_005498857.1,XM_005498858.1,XM_005508102.1,XM_005509546.1
GO:0048471	perinuclear region of cytoplasm	cellular_component	23	628	590	18430	0.212809849521056	0.277346169801877	1.14404080751376	XM_005498255.1,XM_005498455.1,XM_005498938.1,XM_005498939.1,XM_005499211.1,XM_005499905.1,XM_005500208.1,XM_005504832.1,XM_005505980.1,XM_005506099.1,XM_005507691.1,XM_005507803.1,XM_005507854.1,XM_005508144.1,XM_005508145.1,XM_005508146.1,XM_005508975.1,XM_005509438.1,XM_005509757.1,XM_005510753.1,XM_005511686.1,XM_005512660.1,XM_005513762.1
GO:0003705	RNA polymerase II distal enhancer sequence-specific DNA binding transcription factor activity	molecular_function	2	628	47	18430	0.215056084558659	0.279433193329592	1.24881420246646	XM_005499741.1,XM_005499746.1
GO:0032355	response to estradiol	biological_process	2	628	47	18430	0.215056084558659	0.279433193329592	1.24881420246646	TCONS_00056408,XM_005509457.1
GO:0033017	sarcoplasmic reticulum membrane	cellular_component	2	628	47	18430	0.215056084558659	0.279433193329592	1.24881420246646	XM_005498642.1,XM_005505487.1
GO:0043204	perikaryon	cellular_component	2	628	47	18430	0.215056084558659	0.279433193329592	1.24881420246646	XM_005500876.1,XM_005511567.1
[truncated: 601 more rows]
