# Supplementary material for: Transcriptomic Analysis Identifies Candidate Genes Related to Intramuscular Fat Deposition and Fatty Acid Composition in the Breast Muscle of Squabs (Columba)
Source: G3 (Bethesda). 2016 May 9;6(7):2081–90. doi: 10.1534/g3.116.029793 (PMC4938661; doi:10.1534/g3.116.029793)
Supplement: Supplemental Material [file supp_g3.116.029793_FileS3.xls]

## Sheet: Sheet1
Pathway	Tissue	NCBI reference sequence	Gene_id	Gene description	Fold change	expression in breed A
clv00561,clv00564	liver	XM_005510541.1	102084046	diacylglycerol kinase theta-like (LOC102084046)	2.37761	Down
clv00072	liver	XM_005514550.1	102084382	3-hydroxy-3-methylglutaryl-CoA synthase 1 (soluble) (HMGCS1)	2.1223	Down
clv00120,clv00140	liver	XM_005500333.1	102085311	3-oxo-5-beta-steroid 4-dehydrogenase-like (LOC102085311)	2.18658	Down
clv00565	liver	XM_005507270.1	102086414	ectonucleotide pyrophosphatase/phosphodiesterase 2 (ENPP2)	2.38502	Down
clv00561,clv00564	liver	XM_005501648.1	102087082	1-acylglycerol-3-phosphate O-acyltransferase 3 (AGPAT3)	1.8945	Down
clv00140	liver	XM_005498168.1	102088102	catechol-O-methyltransferase (COMT)	2.85047	Down
clv00561	liver	XM_005509797.1	102089266	aldo-keto reductase family 1 member B10-like (LOC102089266)	3.08123	Down
clv00564,clv00565	liver	XM_005512011.1	102090500	phospholipase D1 phosphatidylcholine-specific (PLD1)	1.99034	Down
clv00561,clv00071	liver	XM_005506697.1	102091436	aldehyde dehydrogenase 7 family member A1 (ALDH7A1)	2.72596	Down
clv00140	liver	XM_005509223.1	102092009	UDP glucuronosyltransferase 1 family polypeptide A8 (UGT1A8)	1.46764	Down
clv00564	liver	XM_005510333.1	102092061	ethanolamine kinase 2 (ETNK2)	1.56622	Down
clv00071	liver	XM_005498018.1	102092393	alcohol dehydrogenase 1-like (LOC102092393)	2.38475	Down
clv00600	liver	XM_005508143.1	102092849	alkaline ceramidase 2 (ACER2)	1.87515	Down
clv00600	liver	XM_005509734.1	102093036	3-ketodihydrosphingosine reductase (KDSR)	2.8579	Down
clv00120	liver	XM_005501950.1	102094713	3 beta-hydroxysteroid dehydrogenase type 7-like (LOC102094713)	1.86,1.96	Down
clv00100	liver	XM_005509160.1	102095349	sterol-C5-desaturase (SC5D)	1.64285	Down
clv00120	liver	XM_005506223.1	102095771	hydroxysteroid (17-beta) dehydrogenase 4 (HSD17B4)	2.29325	Down
clv00561,clv00564,clv00600,clv00565	liver	XM_005500903.1	102096477	phosphatidic acid phosphatase type 2A (PPAP2A)	3.82891	Down
clv00561,clv00071	liver	XM_005498222.1	102097498	aldehyde dehydrogenase 2 family (mitochondrial) (ALDH2)	1.61776	Down
clv00140	liver	XM_005504843.1	102089553	sulfotransferase family cytosolic 2B member 1-like (LOC102089553)	2.04526	Up
clv00072	liver	XM_005511687.1	102092067	3-hydroxybutyrate dehydrogenase type 1 (BDH1)	2.13052	Up
clv00072	liver	XM_005511691.1	102092790	D-beta-hydroxybutyrate dehydrogenase mitochondrial-like (LOC102092790)	2.74801	Up
clv00600	liver	XM_005505197.1	102093853	sphingomyelin synthase 1 (SGMS1)	4.54596	Up
clv00564	liver	XM_005503907.1	102097089	phosphatidylserine decarboxylase (PISD)	1.74908	Up
clv00590	liver	XM_005503412.1	102098404	leukotriene C4 synthase-like (LOC102098404)	2.68331	Up
clv00120,clv00140,PPAR	liver	XM_005506490.1	102098419	cholesterol 7-alpha-monooxygenase-like (LOC102098419)	11.2727	Down
clv00061,clv00071,PPAR	liver	XM_005511837.1	102088945	acyl-CoA synthetase long-chain family member 4 (ACSL4)	1.86057	Up
PPAR	liver	XM_005513300.1	102083935	angiopoietin-like 4 (ANGPTL4)	10.8293	Up
PPAR	liver	XM_005498269.1	102090153	ubiquitin C (UBC)	1.64,2.09	Up
PPAR	liver	XM_005502057.1	102096418	ubiquitin B (UBB)	5.74584	Up
clv00590	muscle	XM_005498904.1	102093649	cytochrome P450 2J2-like (LOC102093649)	2.92651	Down
clv00561,clv00564,clv00600,clv00565	muscle	XM_005500903.1	102096477	phosphatidic acid phosphatase type 2A (PPAP2A)	2.24154	Down
clv00120	muscle	XM_005506223.1	102095771	hydroxysteroid (17-beta) dehydrogenase 4 (HSD17B4)	2.08569	Down
clv00600	muscle	XM_005508140.1	102092849	alkaline ceramidase 2 (ACER2)	2.07,2.49,3.24	Down
clv00600	muscle	XM_005510696.1	102097238	serine palmitoyltransferase long chain base subunit 3 (SPTLC3)	8.12299	Down
clv00140	muscle	XM_005504843.1	102089553	sulfotransferase family cytosolic 2B member 1-like (LOC102089553)	1.72047	Up
clv00600	muscle	XM_005505196.1	102093853	sphingomyelin synthase 1 (SGMS1)	1.62,3.58	Up
clv00565	muscle	XM_005507271.1	102086414	ectonucleotide pyrophosphatase/phosphodiesterase 2 (ENPP2)	4.44551	Up
clv01040	muscle	XM_005511038.1	102098315	fatty acid desaturase 1-like (LOC102098315)	1.72153	Up
clv00564	muscle	XM_005512626.1	102095422	phosphatidylcholine-sterol acyltransferase-like (LOC102095422)	2.14182	Up
clv00100	muscle	XM_005513640.1	102084937	farnesyl-diphosphate farnesyltransferase 1 (FDFT1)	1.63328	Up
clv00590	muscle	XM_005513677.1	102092980	lipocalin-like (LOC102092980)	2.0559	Up
clv00061,clv00071,PPAR	muscle	XM_005515450.1	102096345	acyl-CoA synthetase bubblegum family member 1 (ACSBG1)	2.032	Down
clv00561,PPAR	muscle	XM_005499093.1	102097018	lipoprotein lipase-like (LOC102097018)	1.95,2.16	Up
clv00061,clv00071,PPAR	muscle	XM_005505177.1	102091432	acyl-CoA synthetase long-chain family member 5 (ACSL5)	3.17441	Up
clv00061,clv00071,PPAR	muscle	XM_005513915.1	102090690	acyl-CoA synthetase bubblegum family member 2 (ACSBG2)	1.89421	Up
PPAR	muscle	XM_005502057.1	102096418	ubiquitin B (UBB)	4.19118	Up
PPAR	muscle	XM_005500050.1	102098814	sorbin and SH3 domain containing 1 (SORBS1)	2.66206	Down
